# Supplementary material for: Image‐based deep learning reveals the responses of human motor neurons to stress and VCP‐related ALS
Source: Neuropathol Appl Neurobiol. 2021 Oct 18;48(2):e12770. doi: 10.1111/nan.12770 (PMC9298273; doi:10.1111/nan.12770)
Supplement: Supplementary file 2 — Table S1. Description of human sample origin and mutations. Table S2. List of the ALS and stress trained CNN‐based classifiers. Table S3. Performances of the 52 trained classifiers across the 10 folds. Table S4. ALS classifier assigned class probabilities for all the views from a cell culture (~ 10 per cell culture) that are then averaged to obtain a single per‐culture classification probability. Table S5. Same as Table S4 for oxidative stress classifier. Table S6. Same as Table S4 for heat stress classifier. Table S7. Same as Table S4 for osmotic stress classifier. [file NAN-48-0-s002.xlsx]

## Sheet: Table S1 patients
iPSC cell line	Mutation	Age of the donor	Age at disease onset	Sex of the donor
CTRL1	None	78	n/a	Male
CTRL2	None	64	n/a	Male
CTRL3	None	unknown	n/a	Female
MUT1	R155C	43	40	Female
MUT2	R155C	43	40	Female
MUT3	R191Q	42	36	Male
MUT4	R191Q	42	36	Male

## Sheet: Table S2 classifiers
Classifier ID	Immunolabeling	Task			Classifier ID	Immunolabeling	Task
ALS_DAPI	DAPI	ALS vs CTRL			OSM_DAPI	DAPI	(OSM vs UT)|CTRL
ALS_BIII	BIII	ALS vs CTRL			OSM_BIII	BIII	(OSM vs UT)|CTRL
ALS_DAPI:BIII	DAPI-BIII	ALS vs CTRL			OSM_DAPI:BIII	DAPI-BIII	(OSM vs UT)|CTRL
ALS_FUS	FUS	ALS vs CTRL			OSM_FUS	FUS	(OSM vs UT)|CTRL
ALS_SFPQ	SFPQ	ALS vs CTRL			OSM_SFPQ	SFPQ	(OSM vs UT)|CTRL
ALS_TDP43	TDP43	ALS vs CTRL			OSM_TDP43	TDP43	(OSM vs UT)|CTRL
ALS_hnRNPA1	hnRNPA1	ALS vs CTRL			OSM_hnRNPA1	hnRNPA1	(OSM vs UT)|CTRL
ALS_hnRNPK	hnRNPK	ALS vs CTRL			OSM_hnRNPK	hnRNPK	(OSM vs UT)|CTRL
ALS_DAPI:BIII:FUS	DAPI-BIII-FUS	ALS vs CTRL			OSM_DAPI:BIII:FUS	DAPI-BIII-FUS	(OSM vs UT)|CTRL
ALS_DAPI:BIII:SFPQ	DAPI-BIII-SFPQ	ALS vs CTRL			OSM_DAPI:BIII:SFPQ	DAPI-BIII-SFPQ	(OSM vs UT)|CTRL
ALS_DAPI:BIII:TDP43	DAPI-BIII-TDP43	ALS vs CTRL			OSM_DAPI:BIII:TDP43	DAPI-BIII-TDP43	(OSM vs UT)|CTRL
ALS_DAPI:BIII:hnRNPA1	DAPI-BIII-hnRNPA1	ALS vs CTRL			OSM_DAPI:BIII:hnRNPA1	DAPI-BIII-hnRNPA1	(OSM vs UT)|CTRL
ALS_DAPI:BIII:hnRNPK	DAPI-BIII-hnRNPK	ALS vs CTRL			OSM_DAPI:BIII:hnRNPK	DAPI-BIII-hnRNPK	(OSM vs UT)|CTRL
Classifier ID	Immunolabeling	Task			Classifier ID	Immunolabeling	Task
OX_DAPI	DAPI	(OX vs UT)|CTRL			HS_DAPI	DAPI	(HS vs UT)|CTRL
OX_BIII	BIII	(OX vs UT)|CTRL			HS_BIII	BIII	(HS vs UT)|CTRL
OX_DAPI:BIII	DAPI-BIII	(OX vs UT)|CTRL			HS_DAPI:BIII	DAPI-BIII	(HS vs UT)|CTRL
OX_FUS	FUS	(OX vs UT)|CTRL			HS_FUS	FUS	(HS vs UT)|CTRL
OX_SFPQ	SFPQ	(OX vs UT)|CTRL			HS_SFPQ	SFPQ	(HS vs UT)|CTRL
OX_TDP43	TDP43	(OX vs UT)|CTRL			HS_TDP43	TDP43	(HS vs UT)|CTRL
OX_hnRNPA1	hnRNPA1	(OX vs UT)|CTRL			HS_hnRNPA1	hnRNPA1	(HS vs UT)|CTRL
OX_hnRNPK	hnRNPK	(OX vs UT)|CTRL			HS_hnRNPK	hnRNPK	(HS vs UT)|CTRL
OX_DAPI:BIII:FUS	DAPI-BIII-FUS	(OX vs UT)|CTRL			HS_DAPI:BIII:FUS	DAPI-BIII-FUS	(HS vs UT)|CTRL
OX_DAPI:BIII:SFPQ	DAPI-BIII-SFPQ	(OX vs UT)|CTRL			HS_DAPI:BIII:SFPQ	DAPI-BIII-SFPQ	(HS vs UT)|CTRL
OX_DAPI:BIII:TDP43	DAPI-BIII-TDP43	(OX vs UT)|CTRL			HS_DAPI:BIII:TDP43	DAPI-BIII-TDP43	(HS vs UT)|CTRL
OX_DAPI:BIII:hnRNPA1	DAPI-BIII-hnRNPA1	(OX vs UT)|CTRL			HS_DAPI:BIII:hnRNPA1	DAPI-BIII-hnRNPA1	(HS vs UT)|CTRL
OX_DAPI:BIII:hnRNPK	DAPI-BIII-hnRNPK	(OX vs UT)|CTRL			HS_DAPI:BIII:hnRNPK	DAPI-BIII-hnRNPK	(HS vs UT)|CTRL

## Sheet: Table S3  AUC
protocol	fold_0	fold_1	fold_2	fold_3	fold_4	fold_5	fold_6	fold_7	fold_8	fold_9
control_als_untreated_SFPQ_DAPI	0.541606	0.64031	0.665287	0.681476	0.65774	0.633759	0.661481	0.646363	0.620604	0.636432
control_als_untreated_SFPQ_BIII	0.718813	0.808665	0.73049	0.813872	0.779223	0.691469	0.782514	0.790911	0.742044	0.752017
control_als_untreated_SFPQ_DAPI_BIII	0.726709	0.845711	0.749348	0.813278	0.773772	0.734367	0.793263	0.790232	0.774372	0.80566
control_als_untreated_SFPQ_SFPQ	0.617054	0.753954	0.689271	0.709103	0.706256	0.639293	0.650656	0.647329	0.609116	0.726131
control_als_untreated_SFPQ_DAPI_BIII_SFPQ	0.810286	0.910144	0.782919	0.847273	0.832461	0.80235	0.851056	0.809998	0.794922	0.858037
control_als_untreated_TDP-43_DAPI	0.625488	0.591061	0.623766	0.655083	0.680963	0.678421	0.646637	0.600821	0.665985	0.647226
control_als_untreated_TDP-43_BIII	0.753517	0.804495	0.783886	0.786544	0.786686	0.782642	0.804493	0.788917	0.748094	0.738459
control_als_untreated_TDP-43_DAPI_BIII	0.775903	0.812082	0.77217	0.824023	0.819111	0.848607	0.823867	0.801119	0.762114	0.783559
control_als_untreated_TDP-43_TDP-43	0.914223	0.857788	0.919802	0.928539	0.891983	0.909155	0.933242	0.920148	0.897491	0.867572
control_als_untreated_TDP-43_DAPI_BIII_TDP-43	0.925698	0.934908	0.913826	0.93718	0.908851	0.924845	0.940595	0.933622	0.932387	0.901514
control_als_untreated_FUS_DAPI	0.721235	0.659677	0.66649	0.627808	0.677798	0.677476	0.659556	0.662351	0.629075	0.676971
control_als_untreated_FUS_BIII	0.800998	0.828647	0.770811	0.822485	0.776027	0.797696	0.812902	0.771783	0.774868	0.810234
control_als_untreated_FUS_DAPI_BIII	0.832264	0.84072	0.805242	0.812856	0.809867	0.812149	0.848183	0.830574	0.783739	0.867435
control_als_untreated_FUS_FUS	0.734903	0.696225	0.806493	0.744024	0.80408	0.743357	0.823805	0.810011	0.789062	0.776283
control_als_untreated_FUS_DAPI_BIII_FUS	0.901907	0.884211	0.947354	0.905238	0.923073	0.92937	0.934597	0.922213	0.900056	0.938506
control_als_untreated_hnRNPA1_DAPI	0.65873	0.688459	0.653552	0.677033	0.615398	0.685814	0.642575	0.633016	0.625348	0.672869
control_als_untreated_hnRNPA1_BIII	0.780764	0.845112	0.800591	0.775426	0.788147	0.809365	0.830285	0.769882	0.733327	0.743716
control_als_untreated_hnRNPA1_DAPI_BIII	0.833702	0.829126	0.835997	0.82448	0.83334	0.867806	0.857963	0.793458	0.767651	0.812902
control_als_untreated_hnRNPA1_hnRNPA1	0.870519	0.876082	0.869131	0.858895	0.833988	0.87696	0.86122	0.823991	0.808399	0.82175
control_als_untreated_hnRNPA1_DAPI_BIII_hnRNPA1	0.90862	0.912689	0.932366	0.924958	0.856517	0.937294	0.931411	0.867854	0.80475	0.915673
control_als_untreated_hnRNPK_DAPI	0.663295	0.623044	0.642071	0.602973	0.6629	0.690055	0.675913	0.627414	0.641923	0.684542
control_als_untreated_hnRNPK_BIII	0.789108	0.808715	0.816584	0.838268	0.801333	0.794016	0.844062	0.784943	0.80435	0.853046
control_als_untreated_hnRNPK_DAPI_BIII	0.821857	0.851871	0.842321	0.848664	0.84718	0.84375	0.895011	0.844193	0.869687	0.866944
control_als_untreated_hnRNPK_hnRNPK	0.688211	0.747994	0.763233	0.782327	0.705167	0.618928	0.727025	0.724682	0.757412	0.700743
control_als_untreated_hnRNPK_DAPI_BIII_hnRNPK	0.828287	0.885468	0.87204	0.888031	0.873628	0.864934	0.899156	0.888665	0.903816	0.871168
control_als_untreated_all_DAPI
control_als_untreated_all_BIII
control_als_untreated_all_DAPI_BIII
control_untreated_osmotic_SFPQ_DAPI	0.895616	0.929545	0.915586	0.906684	0.966783	0.884362	0.953643	0.954875	0.945508	0.981988
control_untreated_osmotic_SFPQ_BIII	0.998576	0.995965	0.988184	0.998372	0.999566	0.990993	0.980957	0.983724	0.999964	0.984619
control_untreated_osmotic_SFPQ_DAPI_BIII	0.996867	0.997159	0.996137	0.981744	0.99962	0.985989	0.995176	0.992649	1	0.994086
control_untreated_osmotic_SFPQ_SFPQ	0.994954	0.986648	0.990021	0.970079	0.99273	0.977166	0.988867	0.982481	0.96456	0.994525
control_untreated_osmotic_SFPQ_DAPI_BIII_SFPQ	1	0.999751	1	0.991618	0.998535	0.997053	0.999855	0.995028	0.999961	0.998224
control_untreated_osmotic_TDP-43_DAPI	0.95459	0.995236	0.992188	0.979791	0.978461	0.971137	0.980339	0.978841	0.974964	0.969455
control_untreated_osmotic_TDP-43_BIII	0.994052	0.999408	0.995236	0.995009	0.999919	0.990533	0.997721	0.98489	0.995388	0.996826
control_untreated_osmotic_TDP-43_DAPI_BIII	0.999382	0.999349	0.996952	0.99037	0.998698	0.99745	0.999893	0.970079	0.997396	0.995931
control_untreated_osmotic_TDP-43_TDP-43	0.999316	0.999674	0.988104	0.965554	0.999403	0.993924	0.994286	0.974174	0.995384	0.996745
control_untreated_osmotic_TDP-43_DAPI_BIII_TDP-43	1	0.999704	0.998017	0.999645	0.999864	0.999376	1	0.992639	0.999556	0.999946
control_untreated_osmotic_FUS_DAPI	0.950453	0.980225	0.984524	0.896783	0.973538	0.992269	0.972358	0.953315	0.966974	0.974654
control_untreated_osmotic_FUS_BIII	0.998834	0.997857	0.99981	0.999891	0.999512	0.999911	0.998372	0.999882	0.999483	0.999763
control_untreated_osmotic_FUS_DAPI_BIII	0.999702	0.998589	0.999647	0.999702	0.998617	1	0.996989	0.999793	0.999548	1
control_untreated_osmotic_FUS_FUS	0.977865	0.932319	0.985487	0.960405	0.952474	0.984646	0.963704	0.992631	0.986845	0.991477
control_untreated_osmotic_FUS_DAPI_BIII_FUS	0.999566	0.996338	0.999919	0.999704	0.997559	1	1	0.999941	0.999032	1
control_untreated_osmotic_hnRNPA1_DAPI	0.973714	0.934991	0.958035	0.966309	0.973538	0.959961	0.940986	0.953451	0.984472	0.919434
control_untreated_osmotic_hnRNPA1_BIII	0.998617	0.996582	0.998644	0.999729	0.989095	0.99997	0.996474	0.999702	0.973011	0.98641
control_untreated_osmotic_hnRNPA1_DAPI_BIII	0.999919	0.997125	0.999485	0.999702	0.996745	0.999763	0.998698	0.999946	1	0.996636
control_untreated_osmotic_hnRNPA1_hnRNPA1	0.987278	0.99349	0.981364	0.987712	0.987196	0.984464	0.988045	0.982205	0.985736	0.981839
control_untreated_osmotic_hnRNPA1_DAPI_BIII_hnRNPA1	0.999783	0.996826	0.999702	1	0.999376	0.99997	0.99997	0.999946	1	0.998562
control_untreated_osmotic_hnRNPK_DAPI	0.922624	0.945082	0.982747	0.895996	0.964844	0.971571	0.987969	0.973884	0.91754	0.949811
control_untreated_osmotic_hnRNPK_BIII	0.999295	0.99639	0.996609	0.999647	0.997965	0.998942	1	0.99962	0.991021	0.99981
control_untreated_osmotic_hnRNPK_DAPI_BIII	0.999512	0.997485	0.998047	0.999891	0.998725	0.999973	1	0.999911	0.992306	0.999911
control_untreated_osmotic_hnRNPK_hnRNPK	0.989808	0.954723	0.992567	0.985189	0.973741	0.982205	0.984049	0.989347	0.930901	0.991566
control_untreated_osmotic_hnRNPK_DAPI_BIII_hnRNPK	0.999432	0.99707	0.999593	0.999973	0.999132	0.999593	0.999946	1	0.993963	0.999112
control_untreated_osmotic_all_DAPI
control_untreated_osmotic_all_BIII
control_untreated_osmotic_all_DAPI_BIII
control_untreated_oxidative_SFPQ_DAPI	0.800521	0.780371	0.724805	0.588672	0.683838	0.808594	0.844727	0.736198	0.796387	0.638672
control_untreated_oxidative_SFPQ_BIII	0.924219	0.864844	0.975	0.909531	0.893945	0.991406	0.994336	0.939583	0.988525	0.87085
control_untreated_oxidative_SFPQ_DAPI_BIII	0.941406	0.882031	0.971484	0.889062	0.834961	0.986572	0.997396	0.961719	0.994141	0.978516
control_untreated_oxidative_SFPQ_SFPQ	0.73151	0.835205	0.884375	0.821094	0.705078	0.874023	0.915365	0.612305	0.918945	0.335938
control_untreated_oxidative_SFPQ_DAPI_BIII_SFPQ	0.969271	0.909912	0.977148	0.966797	0.789795	0.965088	0.995768	0.93099	0.992188	0.885742
control_untreated_oxidative_TDP-43_DAPI	0.897852	0.8625	0.910156	0.900391	0.86556		0.692448	0.808594	0.845703	0.767578
control_untreated_oxidative_TDP-43_BIII	0.986719	0.973828	0.961719	0.948438	0.967285	0.969922	0.920117	0.985156	1	0.867622
control_untreated_oxidative_TDP-43_DAPI_BIII	0.998047	0.991797	0.992969	0.977051	0.976237		0.879427	0.988281	1	0.958984
control_untreated_oxidative_TDP-43_TDP-43	0.989453	0.98776	0.99349	0.97168	0.999674		0.98584	0.992578	1	0.998047
control_untreated_oxidative_TDP-43_DAPI_BIII_TDP-43	1	0.999219	1	0.998047	1		0.96875	0.997656	1	0.984375
control_untreated_oxidative_FUS_DAPI	0.894661	0.828906	0.979818	0.713021	0.927188	0.894531	0.926302	0.89375	0.812744	0.852214
control_untreated_oxidative_FUS_BIII	0.982812	0.979167	0.967383	0.953125	0.945312	0.946777	0.998958	0.93099	0.965576	0.99349
control_untreated_oxidative_FUS_DAPI_BIII	0.999609	0.99349	0.98112	0.936198	0.980781	0.981934	0.964063	0.946615	0.988037	1
control_untreated_oxidative_FUS_FUS	0.996094	0.962891	0.989258	0.94349	0.977083	0.887695	0.9625	0.959896	0.911377	0.992188
control_untreated_oxidative_FUS_DAPI_BIII_FUS	1	0.992188	0.964518	0.977344	0.969792	0.938477	0.999219	0.966927	0.981445	1
control_untreated_oxidative_hnRNPA1_DAPI	0.951302	0.709766	0.843125	0.894922	0.906771	0.795898	0.940885	0.888379	0.852865	0.758789
control_untreated_oxidative_hnRNPA1_BIII	0.999219	0.979688	0.988281	0.961328	1	0.966719	0.875781	0.926562	0.969401	0.99292
control_untreated_oxidative_hnRNPA1_DAPI_BIII	1	1	0.999062	0.965234	1	0.995117	0.884766	0.945573	0.999674	0.991536
control_untreated_oxidative_hnRNPA1_hnRNPA1	0.996354		0.999805	0.988477	0.999609	0.961816	0.95	0.938021	0.992676	1
control_untreated_oxidative_hnRNPA1_DAPI_BIII_hnRNPA1	1		0.996289	0.985352	0.998047	0.996875	0.9125	0.96224	1	0.998535
control_untreated_oxidative_hnRNPK_DAPI	0.943848	0.833594	0.918229	0.94375	0.923177	0.898633	0.876172	0.868359	0.901367
control_untreated_oxidative_hnRNPK_BIII	0.988672	0.983854	0.998698	0.956641	0.9875	0.976719	0.975521	0.911198	0.99349	0.989258
control_untreated_oxidative_hnRNPK_DAPI_BIII	0.999023	0.988672	0.996615	0.987695	0.996875	0.979883	0.997656	0.984766	0.938477
control_untreated_oxidative_hnRNPK_hnRNPK	0.968359	0.948047	0.9625	0.986133	1	0.862109	0.950781	0.978125	0.981445
control_untreated_oxidative_hnRNPK_DAPI_BIII_hnRNPK	1	0.997656	0.999219	0.999023	0.996875	0.979883	0.989844	0.992969	0.980469
control_untreated_oxidative_all_DAPI
control_untreated_oxidative_all_BIII
control_untreated_oxidative_all_DAPI_BIII
control_untreated_heat_SFPQ_DAPI	0.85639	0.749812	0.861438	0.759165	0.713062	0.804129	0.644178	0.726245	0.800305	0.880759
control_untreated_heat_SFPQ_BIII	0.964695	0.952674	0.966016	0.914878	0.981386	0.976786	0.948103	0.951367	0.97998	0.98445
control_untreated_heat_SFPQ_DAPI_BIII	0.941202	0.957195	0.97498	0.941578	0.9868	0.982468	0.948772	0.930043	0.984119	0.980669
control_untreated_heat_SFPQ_SFPQ	0.948704	0.904711	0.947396	0.867234	0.933143	0.920673	0.794251	0.931691	0.917318	0.906031
control_untreated_heat_SFPQ_DAPI_BIII_SFPQ	0.992295	0.963281	0.991847	0.952247	0.997145	0.997326	0.97514	0.969318	0.980945	0.992925
control_untreated_heat_TDP-43_DAPI	0.669792	0.784255	0.76144	0.738471	0.794097	0.775992	0.761285	0.719234	0.795165	0.743205
control_untreated_heat_TDP-43_BIII	0.938021	0.972656	0.98593	0.951162	0.97514	0.950096	0.862928	0.986626	0.957655	0.975103
control_untreated_heat_TDP-43_DAPI_BIII	0.939822	0.977744	0.987604	0.936577	0.981825	0.94748	0.944076	0.988058	0.950236	0.987102
control_untreated_heat_TDP-43_TDP-43	0.96786	0.982051	0.987544	0.967921	0.991873	0.924687	0.991676	0.973115	0.934145	0.948756
control_untreated_heat_TDP-43_DAPI_BIII_TDP-43	0.991515	0.996054	0.995277	0.989347	0.999414	0.98225	0.986835	0.996433	0.987555	0.992396
control_untreated_heat_FUS_DAPI	0.812139	0.792351	0.785417	0.836348	0.707403	0.777284	0.786644	0.780349	0.747027	0.793058
control_untreated_heat_FUS_BIII	0.995573	0.968132	0.968112	0.994431	0.963393	0.998344	0.993415	0.978835	0.952288	0.962691
control_untreated_heat_FUS_DAPI_BIII	0.997135	0.982402	0.970225	0.995653	0.967857	0.996452	0.989453	0.982529	0.958212	0.955437
control_untreated_heat_FUS_FUS	0.991366	0.998605	0.963969	0.994972	0.99719	0.97946	0.988839	0.972354	0.981027	0.982801
control_untreated_heat_FUS_DAPI_BIII_FUS	0.999579	0.999661	0.993463	0.998858	0.984973	0.999957	0.999014	0.996722	0.99354	0.995875
control_untreated_heat_hnRNPA1_DAPI	0.685783	0.788095	0.77521	0.725751	0.757189	0.720154	0.778237	0.698611	0.80076	0.744579
control_untreated_heat_hnRNPA1_BIII	0.929576	0.985324	0.990084	0.96847	0.926618	0.956715	0.98417	0.987277	0.955676	0.987938
control_untreated_heat_hnRNPA1_DAPI_BIII	0.966668	0.984077	0.9877	0.96853	0.937909	0.964658	0.98125	0.98591	0.963835	0.987079
control_untreated_heat_hnRNPA1_hnRNPA1	0.876603	0.895461	0.81905	0.807752	0.902679	0.866685	0.87793	0.884726	0.870021	0.929366
control_untreated_heat_hnRNPA1_DAPI_BIII_hnRNPA1	0.979181	0.992522	0.997075	0.959756	0.957812	0.988151	0.990713	0.990354	0.987916	0.994355
control_untreated_heat_hnRNPK_DAPI	0.779948	0.815148	0.747396	0.818248	0.737407	0.739844	0.766004	0.843397	0.744689	0.708229
control_untreated_heat_hnRNPK_BIII	0.980543	0.96248	0.966164	0.979222	0.922098	0.971763	0.976637	0.943899	0.939114	0.92706
control_untreated_heat_hnRNPK_DAPI_BIII	0.963579	0.964128	0.970443	0.977307	0.939193	0.977418	0.967754	0.940681	0.932358	0.933492
control_untreated_heat_hnRNPK_hnRNPK	0.947173	0.96569	0.95641	0.936719	0.877362	0.926711	0.959542	0.945099	0.976434	0.956017
control_untreated_heat_hnRNPK_DAPI_BIII_hnRNPK	0.988467	0.975	0.995673	0.992708	0.95439	0.986496	0.979891	0.972693	0.979417	0.976968
control_untreated_heat_all_DAPI
control_untreated_heat_all_BIII
control_untreated_heat_all_DAPI_BIII
control_untreated_heat_2h_SFPQ_DAPI	0.802955	0.737805	0.849631	0.764992	0.761096	0.706901	0.705556	0.702119	0.861619	0.850556
control_untreated_heat_2h_SFPQ_BIII	0.941053	0.94898	0.982106	0.976283	0.973453	0.981362	0.973832	0.946984	0.987358	0.939988
control_untreated_heat_2h_SFPQ_DAPI_BIII	0.983694	0.979835	0.989041	0.987745	0.982529	0.975586	0.943658	0.989406	0.996954	0.985588
control_untreated_heat_2h_SFPQ_SFPQ	0.941707	0.907589	0.953537	0.935697	0.950034	0.940605	0.927606	0.936885	0.947065	0.951379
control_untreated_heat_2h_SFPQ_DAPI_BIII_SFPQ	0.983982	0.963041	0.989193	0.993805	0.980233	0.990082	0.977872	0.996817	0.994967	0.990347
control_untreated_heat_2h_TDP-43_DAPI	0.715325	0.785352	0.761609	0.747159	0.762119	0.74141	0.762446	0.731306	0.816614	0.848357
control_untreated_heat_2h_TDP-43_BIII	0.969885	0.987835	0.992506	0.970778	0.993009	0.97381	0.91516	0.975618	0.982078	0.984869
control_untreated_heat_2h_TDP-43_DAPI_BIII	0.984956	0.991059	0.98852	0.981013	0.998548	0.975128	0.945812	0.991792	0.960521	0.995868
control_untreated_heat_2h_TDP-43_TDP-43	0.995443	0.991667	0.995894	0.99581	0.981082	0.972616	0.997548	0.987977	0.965169	0.960337
control_untreated_heat_2h_TDP-43_DAPI_BIII_TDP-43	0.997005	0.998937	0.995775	0.998177	0.997671	0.986089	0.994886	0.991934	0.995092	0.988657
control_untreated_heat_2h_FUS_DAPI	0.732732	0.629765	0.75173	0.717638	0.674715	0.712686	0.763433	0.743969	0.660688	0.719497
control_untreated_heat_2h_FUS_BIII	0.976525	0.969523	0.939314	0.979147	0.958705	0.972545	0.981957	0.984525	0.916745	0.948621
control_untreated_heat_2h_FUS_DAPI_BIII	0.984635	0.977206	0.96032	0.98141	0.96012	0.973158	0.985551	0.977357	0.919309	0.959044
control_untreated_heat_2h_FUS_FUS	0.949588	0.944025	0.968025	0.919932	0.925542	0.924765	0.961555	0.9466	0.915103	0.938576
control_untreated_heat_2h_FUS_DAPI_BIII_FUS	0.99605	0.982658	0.983199	0.984615	0.970245	0.988261	0.998246	0.998176	0.969536	0.946708
control_untreated_heat_2h_hnRNPA1_DAPI	0.663564	0.771289	0.670693	0.809996	0.680269	0.707332	0.713839	0.759287	0.704971	0.702388
control_untreated_heat_2h_hnRNPA1_BIII	0.924293	0.943155	0.971466	0.961138	0.961117	0.939788	0.974665	0.934617	0.944097	0.979054
control_untreated_heat_2h_hnRNPA1_DAPI_BIII	0.942263	0.941295	0.976923	0.966286	0.966169	0.933765	0.96237	0.921576	0.94763	0.986667
control_untreated_heat_2h_hnRNPA1_hnRNPA1	0.948242	0.893601	0.898818	0.899058	0.913272	0.877533	0.881101	0.920709	0.811191	0.934511
control_untreated_heat_2h_hnRNPA1_DAPI_BIII_hnRNPA1	0.976024	0.982161	0.985457	0.984956	0.966727	0.967634	0.982645	0.967016	0.957825	0.994141
control_untreated_heat_2h_hnRNPK_DAPI	0.731678	0.711502	0.669847	0.758119	0.629548	0.692303	0.760762	0.720668	0.753069	0.730909
control_untreated_heat_2h_hnRNPK_BIII	0.951674	0.940309	0.944829	0.969531	0.918378	0.956553	0.98032	0.89774	0.932059	0.974191
control_untreated_heat_2h_hnRNPK_DAPI_BIII	0.961179	0.944466	0.969922	0.976935	0.941276	0.950056	0.974271	0.893392	0.875172	0.973107
control_untreated_heat_2h_hnRNPK_hnRNPK	0.829408	0.924414	0.8609	0.840234	0.778516	0.848622	0.880939	0.829263	0.850754	0.865578
control_untreated_heat_2h_hnRNPK_DAPI_BIII_hnRNPK	0.957422	0.945182	0.97513	0.989062	0.963002	0.944518	0.97724	0.916085	0.959296	0.966647
control_untreated_heat_2h_all_DAPI
control_untreated_heat_2h_all_BIII
control_untreated_heat_2h_all_DAPI_BIII
control_untreated_osmotic_1h_SFPQ_DAPI	0.914566	0.875273	0.91569	0.896267	0.924864	0.886331	0.908008	0.894206	0.962656	0.959418
control_untreated_osmotic_1h_SFPQ_BIII	0.979302	0.966748	0.971502	0.981534	0.972222	0.978587	0.995117	0.978597	0.975142	0.983941
control_untreated_osmotic_1h_SFPQ_DAPI_BIII	0.985115	0.971055	0.980382	0.990438	0.967773	0.974574	0.997053	0.992543	0.985313	0.981255
control_untreated_osmotic_1h_SFPQ_SFPQ	0.988585	0.931289	0.886762	0.872111	0.925249	0.928299	0.949727	0.941371	0.959837	0.941643
control_untreated_osmotic_1h_SFPQ_DAPI_BIII_SFPQ	0.992491	0.974961	0.989453	0.992716	0.98908	0.994097	0.999132	0.999751	0.988437	0.992839
control_untreated_osmotic_1h_TDP-43_DAPI	0.897298	0.907118	0.923828	0.917708	0.92683	0.915853	0.942294	0.950491	0.911281	0.941178
control_untreated_osmotic_1h_TDP-43_BIII	0.963808	0.990896	0.988055	0.974136	0.985406	0.984266	0.973159	0.956143	0.988959	0.988824
control_untreated_osmotic_1h_TDP-43_DAPI_BIII	0.969076	0.988947	0.989222	0.976628	0.98253	0.989193	0.996563	0.964873	0.99272	0.986361
control_untreated_osmotic_1h_TDP-43_TDP-43	0.967676	0.932844	0.945082	0.926243	0.915545	0.952246	0.96218	0.955256	0.925959	0.954608
control_untreated_osmotic_1h_TDP-43_DAPI_BIII_TDP-43	0.987109	0.996049	0.985813	0.988033	0.9898	0.991309	0.999219	0.982922	0.997455	0.977648
control_untreated_osmotic_1h_FUS_DAPI	0.921984	0.91569	0.91272	0.928563	0.956091	0.939263	0.917914	0.927599	0.93753	0.955137
control_untreated_osmotic_1h_FUS_BIII	0.98272	0.979953	0.995795	0.988133	0.994982	0.999645	0.994141	0.984755	0.994555	0.995324
control_untreated_osmotic_1h_FUS_DAPI_BIII	0.98272	0.981843	0.995687	0.992957	0.998589	0.999911	0.994629	0.988742	0.993845	0.998432
control_untreated_osmotic_1h_FUS_FUS	0.99783	0.979688	0.968072	0.981593	0.992007	0.96205	0.928847	0.980225	0.998165	0.99997
control_untreated_osmotic_1h_FUS_DAPI_BIII_FUS	0.99037	0.988137	0.999647	0.999083	0.99924	1	0.99962	0.995958	0.999349	1
control_untreated_osmotic_1h_hnRNPA1_DAPI	0.887126	0.922733	0.890714	0.910211	0.910156	0.912198	0.919189	0.913384	0.919922	0.92787
control_untreated_osmotic_1h_hnRNPA1_BIII	0.951823	0.969293	0.993083	0.992974	0.984294	0.976834	0.992649	0.99037	0.94892	0.967475
control_untreated_osmotic_1h_hnRNPA1_DAPI_BIII	0.981527	0.988962	0.995975	0.995551	0.987858	0.994969	0.995009	0.994873	0.993016	0.956272
control_untreated_osmotic_1h_hnRNPA1_hnRNPA1	0.909966	0.957949	0.961174	0.943821	0.961589	0.966723	0.898709	0.994412	0.892714	0.966593
control_untreated_osmotic_1h_hnRNPA1_DAPI_BIII_hnRNPA1	0.993951	0.983162	0.998609	0.997179	0.996517	0.991566	0.998047	0.998671	0.997041	0.985107
control_untreated_osmotic_1h_hnRNPK_DAPI	0.924006	0.949293	0.880344	0.939697	0.919976	0.95712	0.915749	0.92688	0.934008	0.90077
control_untreated_osmotic_1h_hnRNPK_BIII	0.996067	0.993571	0.989366	0.99113	0.989095	0.986057	0.97659	0.995117	0.984185	0.975152
control_untreated_osmotic_1h_hnRNPK_DAPI_BIII	0.996508	0.996478	0.986871	0.994222	0.98527	0.994141	0.979847	0.997884	0.988844	0.974202
control_untreated_osmotic_1h_hnRNPK_hnRNPK	0.918614	0.983458	0.977214	0.98527	0.961372	0.986239	0.982599	0.988227	0.9702	0.973497
control_untreated_osmotic_1h_hnRNPK_DAPI_BIII_hnRNPK	0.999645	0.99565	0.994249	0.996528	0.990804	0.998313	0.99633	0.998779	0.990412	0.975071
control_untreated_osmotic_1h_all_DAPI
control_untreated_osmotic_1h_all_BIII
control_untreated_osmotic_1h_all_DAPI_BIII
control_untreated_osmotic_2h_SFPQ_DAPI	0.88284	0.818501	0.907568	0.824015	0.913796	0.830433	0.87848	0.894827	0.91669	0.882324
control_untreated_osmotic_2h_SFPQ_BIII	0.961561	0.911606	0.936553	0.887261	0.954183	0.870827	0.988878	0.943007	0.939571	0.976454
control_untreated_osmotic_2h_SFPQ_DAPI_BIII	0.980876	0.940554	0.965527	0.941447	0.977214	0.935272	0.995916	0.953332	0.946768	0.982313
control_untreated_osmotic_2h_SFPQ_SFPQ	0.958152	0.883168	0.928733	0.905721	0.886867	0.871946	0.974336	0.944925	0.911964	0.979463
control_untreated_osmotic_2h_SFPQ_DAPI_BIII_SFPQ	0.991102	0.959233	0.971289	0.9646	0.967182	0.94826	0.996267	0.975239	0.971626	0.985647
control_untreated_osmotic_2h_TDP-43_DAPI	0.851888	0.875513	0.88228	0.888558	0.841435	0.813062	0.892081	0.863241	0.792985	0.74349
control_untreated_osmotic_2h_TDP-43_BIII	0.960523	0.94765	0.968632	0.94553	0.916721	0.880859	0.908447	0.887533	0.962077	0.974148
control_untreated_osmotic_2h_TDP-43_DAPI_BIII	0.982552	0.97747	0.97571	0.974674	0.931026	0.942708	0.977166	0.930773	0.961357	0.971224
control_untreated_osmotic_2h_TDP-43_TDP-43	0.977181	0.916351	0.955185	0.864808	0.934049	0.909846	0.961067	0.965347	0.958161	0.906934
control_untreated_osmotic_2h_TDP-43_DAPI_BIII_TDP-43	0.991602	0.993213	0.977166	0.995241	0.965386	0.985529	0.999751	0.974373	0.990412	0.988411
control_untreated_osmotic_2h_FUS_DAPI	0.885837	0.856832	0.893673	0.858615	0.917914	0.906141	0.822206	0.900363	0.910245	0.864169
control_untreated_osmotic_2h_FUS_BIII	0.945204	0.944933	0.962131	0.989068	0.946642	0.998136	0.951362	0.983154	0.974787	0.970407
control_untreated_osmotic_2h_FUS_DAPI_BIII	0.952148	0.921183	0.982629	0.983507	0.955331	0.996686	0.969253	0.989583	0.993046	0.971042
control_untreated_osmotic_2h_FUS_FUS	0.991374	0.922917	0.962592	0.959093	0.986111	0.947238	0.96875	0.987115	0.989508	0.99151
control_untreated_osmotic_2h_FUS_DAPI_BIII_FUS	0.996338	0.994751	0.99929	0.998969	0.996998	0.999822	0.996508	0.999295	0.999032	0.999064
control_untreated_osmotic_2h_hnRNPA1_DAPI	0.857747	0.782015	0.863354	0.844549	0.843608	0.837299	0.739731	0.870904	0.863601	0.775391
control_untreated_osmotic_2h_hnRNPA1_BIII	0.952989	0.947374	0.950114	0.935384	0.916045	0.899224	0.922607	0.962375	0.907552	0.936469
control_untreated_osmotic_2h_hnRNPA1_DAPI_BIII	0.967034	0.949674	0.968461	0.928563	0.945109	0.931581	0.958836	0.980849	0.971484	0.915986
control_untreated_osmotic_2h_hnRNPA1_hnRNPA1	0.929569	0.943066	0.963361	0.9557	0.933024	0.936375	0.931611	0.966471	0.932292	0.847428
control_untreated_osmotic_2h_hnRNPA1_DAPI_BIII_hnRNPA1	0.973929	0.982031	0.98423	0.98618	0.978678	0.969667	0.975941	0.987712	0.990732	0.971452
control_untreated_osmotic_2h_hnRNPK_DAPI	0.795492	0.921979	0.783381	0.839396	0.841254	0.807983	0.820909	0.862077	0.794786	0.747287
control_untreated_osmotic_2h_hnRNPK_BIII	0.930339	0.952284	0.905979	0.969815	0.903049	0.906521	0.967904	0.974392	0.870822	0.939779
control_untreated_osmotic_2h_hnRNPK_DAPI_BIII	0.961833	0.922023	0.917998	0.96639	0.941949	0.939969	0.972059	0.983236	0.933404	0.885308
control_untreated_osmotic_2h_hnRNPK_hnRNPK	0.923769	0.979285	0.953451	0.90153	0.961399	0.953396	0.946615	0.958789	0.926839	0.968641
control_untreated_osmotic_2h_hnRNPK_DAPI_BIII_hnRNPK	0.984553	0.98985	0.964746	0.981934	0.97819	0.987522	0.975477	0.995898	0.972711	0.974103
control_untreated_osmotic_2h_all_DAPI
control_untreated_osmotic_2h_all_BIII
control_untreated_osmotic_2h_all_DAPI_BIII
control_untreated_osmotic_6h_SFPQ_DAPI	0.855387	0.906543	0.96296	0.796038	0.863467	0.925618	0.980376	0.911393	0.927604	0.650112
control_untreated_osmotic_6h_SFPQ_BIII	0.989955	0.97168	1	0.946429	0.944994	0.995257	0.94611	0.998698	0.999907	0.959356
control_untreated_osmotic_6h_SFPQ_DAPI_BIII	0.989909	0.998828	0.996094	0.964844	0.990141	0.99821	0.942801	0.99987	0.999609	0.983817
control_untreated_osmotic_6h_SFPQ_SFPQ	0.970947	0.967969	0.985212	0.954464	0.985491	0.99082	0.987739	0.991518	0.999089	0.922294
control_untreated_osmotic_6h_SFPQ_DAPI_BIII_SFPQ	0.995361	1	1	0.977567	0.993973	1	0.977214	0.999609	0.994531	0.970982
control_untreated_osmotic_6h_TDP-43_DAPI	0.85734	0.887793	0.832496	0.855804	0.912598	0.695126	0.894113	0.894085	0.979492	0.766555
control_untreated_osmotic_6h_TDP-43_BIII	0.965658	0.99728	0.91204	0.99993	0.978795	0.796429	0.962213	0.951172	0.999349	0.895568
control_untreated_osmotic_6h_TDP-43_DAPI_BIII	0.970785	1	0.990699	0.995982	0.984375	0.828497	0.997768	0.94933	1	0.948754
control_untreated_osmotic_6h_TDP-43_TDP-43	0.959077	0.991699	0.992188	0.995759	0.985514	0.976935	0.992606	0.997321	0.965495	0.971447
control_untreated_osmotic_6h_TDP-43_DAPI_BIII_TDP-43	0.981399	0.984863	0.99933	0.998103	0.997396	0.773624	1	0.994308	1	0.995071
control_untreated_osmotic_6h_FUS_DAPI	0.884961	0.914551	0.915799	0.796596	0.909273	0.836217	0.894053	0.928385	0.942057	0.914732
control_untreated_osmotic_6h_FUS_BIII	0.999372	0.999721	0.993734	0.947614	0.955835	0.976961	0.958546	0.982701	0.999043	0.998565
control_untreated_osmotic_6h_FUS_DAPI_BIII	0.997461	0.999146	0.997938	0.951358	0.952381	0.970238	0.930724	0.972396	0.998698	0.996763
control_untreated_osmotic_6h_FUS_FUS	0.998675	1	0.956055	0.973453	0.998512	0.98949	0.995057	0.996202	0.998512	0.99349
control_untreated_osmotic_6h_FUS_DAPI_BIII_FUS	1	1	0.999783	0.999907	0.973586	1	0.999442	0.999479	1	1
control_untreated_osmotic_6h_hnRNPA1_DAPI	0.90346	0.875122	0.815513	0.93125	0.888253	0.79734	0.95625	0.889987	0.933873	0.731585
control_untreated_osmotic_6h_hnRNPA1_BIII	0.967704	0.949916	0.960938	0.997977	0.974968	0.841332	0.989716	0.889429	0.984747	0.937181
control_untreated_osmotic_6h_hnRNPA1_DAPI_BIII	0.954311	0.958496	0.951339	0.998549	0.980329	0.869308	0.991964	0.933115	0.970703	0.927827
control_untreated_osmotic_6h_hnRNPA1_hnRNPA1	0.909598	0.964478	0.952567	0.883705	0.927595	0.870536	0.939397	0.9092	0.916434	0.905599
control_untreated_osmotic_6h_hnRNPA1_DAPI_BIII_hnRNPA1	0.978725	0.999512	0.996429	0.998996	0.992467	0.934933	0.999219	0.971062	0.998605	0.989025
control_untreated_osmotic_6h_hnRNPK_DAPI	0.738932	0.823649	0.932589	0.872011	0.813012	0.733445	0.865327	0.898019	0.854306	0.867606
control_untreated_osmotic_6h_hnRNPK_BIII	0.956822	0.94894	0.952846	0.982143	0.933514	0.973693	0.84375	0.968657	0.959901	0.975128
control_untreated_osmotic_6h_hnRNPK_DAPI_BIII	0.901204	0.967611	0.952009	0.991629	0.956752	0.9867	0.879687	0.972098	0.966332	0.986189
control_untreated_osmotic_6h_hnRNPK_hnRNPK	0.938802	0.98348	0.967969	0.986527	0.947638	0.977028	0.974107	0.997768	0.960193	0.953125
control_untreated_osmotic_6h_hnRNPK_DAPI_BIII_hnRNPK	0.970378	0.989339	0.991183	0.990513	0.97154	0.989676	0.940402	0.996512	0.994885	0.989955
control_untreated_osmotic_6h_all_DAPI
control_untreated_osmotic_6h_all_BIII
control_untreated_osmotic_6h_all_DAPI_BIII

## Sheet: Table S4 ALS_classifiers
ID1	ID2	experiment	plate	condition	stress_label	cell_line	als_label	ALS_DAPI	ALS_BIII	ALS_DAPI:BIII	ALS_DAPI:BIII:SFPQ	ALS_DAPI:BIII:FUS	ALS_DAPI:BIII:TDP43	ALS_DAPI:BIII:hnRNPK	ALS_DAPI:BIII:hnRNPA1	ALS_SFPQ	ALS_FUS	ALS_TDP43	ALS_hnRNPK	ALS_hnRNPA1
CTRL1_heat	CTRL1_heat_P10R2C2	E67	P10	heat	stress	CTRL1	control	0.455675	0.535096	0.447217	0.630707	NA	0.633685	NA	NA	0.428403	NA	0.384559	NA	NA
CTRL1_heat	CTRL1_heat_P10R2C2	E67	P10	heat	stress	CTRL1	control	0.411767	0.502845	0.277707	0.502141	NA	0.556373	NA	NA	0.346667	NA	0.367714	NA	NA
CTRL1_heat	CTRL1_heat_P10R2C2	E67	P10	heat	stress	CTRL1	control	0.456569	0.660554	0.62982	0.95276	NA	0.90277	NA	NA	0.485809	NA	0.624994	NA	NA
CTRL1_heat	CTRL1_heat_P10R2C2	E67	P10	heat	stress	CTRL1	control	0.395481	0.549566	0.616948	0.974077	NA	0.414132	NA	NA	0.499741	NA	0.282429	NA	NA
CTRL1_heat	CTRL1_heat_P10R2C2	E67	P10	heat	stress	CTRL1	control	0.379775	0.766958	0.506534	0.658523	NA	0.63828	NA	NA	0.410352	NA	0.270961	NA	NA
CTRL1_heat	CTRL1_heat_P10R2C2	E67	P10	heat	stress	CTRL1	control	0.521871	0.584626	0.425133	0.763477	NA	0.729557	NA	NA	0.518298	NA	0.452346	NA	NA
CTRL1_heat	CTRL1_heat_P10R2C2	E67	P10	heat	stress	CTRL1	control	0.359645	0.56016	0.315957	0.782711	NA	0.785	NA	NA	0.426259	NA	0.416284	NA	NA
CTRL1_heat	CTRL1_heat_P10R2C2	E67	P10	heat	stress	CTRL1	control	0.457498	0.591861	0.338888	0.589552	NA	0.400906	NA	NA	0.44713	NA	0.275486	NA	NA
CTRL1_heat	CTRL1_heat_P10R2C2	E67	P10	heat	stress	CTRL1	control	0.495118	0.363254	0.251513	0.337775	NA	0.734675	NA	NA	0.414833	NA	0.528361	NA	NA
CTRL1_heat	CTRL1_heat_P10R2C2	E67	P10	heat	stress	CTRL1	control	0.436283	0.703633	0.570073	0.765467	NA	0.490089	NA	NA	0.424913	NA	0.33278	NA	NA
CTRL1_heat	CTRL1_heat_P10R2C2	E67	P10	heat	stress	CTRL1	control	0.456484	0.453938	0.362718	0.556923	NA	0.673836	NA	NA	0.42406	NA	0.394716	NA	NA
CTRL1_heat	CTRL1_heat_P10R2C2	E67	P10	heat	stress	CTRL1	control	0.480848	0.620231	0.44922	0.864011	NA	0.426201	NA	NA	0.529345	NA	0.132312	NA	NA
CTRL1_heat	CTRL1_heat_P10R3C2	E67	P10	heat	stress	CTRL1	control	0.396516	0.362019	0.481304	0.49667	NA	0.619502	NA	NA	0.549355	NA	0.397664	NA	NA
CTRL1_heat	CTRL1_heat_P10R3C2	E67	P10	heat	stress	CTRL1	control	0.400421	0.568448	0.531858	0.793372	NA	0.754245	NA	NA	0.479371	NA	0.607907	NA	NA
CTRL1_heat	CTRL1_heat_P10R3C2	E67	P10	heat	stress	CTRL1	control	0.523865	0.503502	0.544627	0.839444	NA	0.568641	NA	NA	0.407935	NA	0.245081	NA	NA
CTRL1_heat	CTRL1_heat_P10R3C2	E67	P10	heat	stress	CTRL1	control	0.534828	0.530359	0.463921	0.762444	NA	0.738155	NA	NA	0.529889	NA	0.480725	NA	NA
CTRL1_heat	CTRL1_heat_P10R3C2	E67	P10	heat	stress	CTRL1	control	0.46624	0.459571	0.381634	0.544963	NA	0.580653	NA	NA	0.420398	NA	0.333261	NA	NA
CTRL1_heat	CTRL1_heat_P10R3C2	E67	P10	heat	stress	CTRL1	control	0.428875	0.289297	0.435365	0.492107	NA	0.376974	NA	NA	0.489271	NA	0.296513	NA	NA
CTRL1_heat	CTRL1_heat_P10R3C2	E67	P10	heat	stress	CTRL1	control	0.415657	0.493784	0.376248	0.625405	NA	0.488337	NA	NA	0.503572	NA	0.191937	NA	NA
CTRL1_heat	CTRL1_heat_P10R3C2	E67	P10	heat	stress	CTRL1	control	0.455019	0.327418	0.267901	0.595996	NA	0.541539	NA	NA	0.464906	NA	0.445553	NA	NA
CTRL1_heat	CTRL1_heat_P10R3C2	E67	P10	heat	stress	CTRL1	control	0.483364	0.296916	0.448192	0.367173	NA	0.537368	NA	NA	0.406511	NA	0.228488	NA	NA
CTRL1_heat	CTRL1_heat_P10R3C2	E67	P10	heat	stress	CTRL1	control	0.446808	0.587799	0.396806	0.668663	NA	0.785138	NA	NA	0.485588	NA	0.428138	NA	NA
CTRL1_heat	CTRL1_heat_P10R3C2	E67	P10	heat	stress	CTRL1	control	0.482087	0.378544	0.393165	0.516389	NA	0.454079	NA	NA	0.384131	NA	0.271761	NA	NA
CTRL1_heat	CTRL1_heat_P10R3C2	E67	P10	heat	stress	CTRL1	control	0.541325	0.517733	0.556523	0.825958	NA	0.754899	NA	NA	0.559098	NA	0.420055	NA	NA
CTRL1_heat	CTRL1_heat_P10R4C2	E67	P10	heat	stress	CTRL1	control	0.527737	0.666666	0.610477	NA	0.153765	NA	NA	NA	NA	0.526382	NA	NA	NA
CTRL1_heat	CTRL1_heat_P10R4C2	E67	P10	heat	stress	CTRL1	control	0.398686	0.622648	0.458974	NA	0.615398	NA	NA	NA	NA	0.653627	NA	NA	NA
CTRL1_heat	CTRL1_heat_P10R4C2	E67	P10	heat	stress	CTRL1	control	0.467803	0.668901	0.467438	NA	0.280068	NA	NA	NA	NA	0.564346	NA	NA	NA
CTRL1_heat	CTRL1_heat_P10R4C2	E67	P10	heat	stress	CTRL1	control	0.499341	0.576705	0.54007	NA	0.191407	NA	NA	NA	NA	0.663398	NA	NA	NA
CTRL1_heat	CTRL1_heat_P10R4C2	E67	P10	heat	stress	CTRL1	control	0.589125	0.65601	0.948386	NA	0.0145707	NA	NA	NA	NA	0.441536	NA	NA	NA
CTRL1_heat	CTRL1_heat_P10R4C2	E67	P10	heat	stress	CTRL1	control	0.429924	0.68015	0.547635	NA	0.349301	NA	NA	NA	NA	0.779551	NA	NA	NA
CTRL1_heat	CTRL1_heat_P10R4C2	E67	P10	heat	stress	CTRL1	control	0.435551	0.476587	0.396809	NA	0.421144	NA	NA	NA	NA	0.62318	NA	NA	NA
CTRL1_heat	CTRL1_heat_P10R4C2	E67	P10	heat	stress	CTRL1	control	0.435838	0.54401	0.47114	NA	0.109442	NA	NA	NA	NA	0.712292	NA	NA	NA
CTRL1_heat	CTRL1_heat_P10R4C2	E67	P10	heat	stress	CTRL1	control	0.447664	0.377545	0.420974	NA	0.151881	NA	NA	NA	NA	0.575187	NA	NA	NA
CTRL1_heat	CTRL1_heat_P10R4C2	E67	P10	heat	stress	CTRL1	control	0.462306	0.767014	0.468921	NA	0.46116	NA	NA	NA	NA	0.641792	NA	NA	NA
CTRL1_heat	CTRL1_heat_P10R4C2	E67	P10	heat	stress	CTRL1	control	0.416913	0.781873	0.693819	NA	0.253805	NA	NA	NA	NA	0.512915	NA	NA	NA
CTRL1_heat	CTRL1_heat_P10R4C2	E67	P10	heat	stress	CTRL1	control	0.477959	0.692119	0.460541	NA	0.195871	NA	NA	NA	NA	0.573637	NA	NA	NA
CTRL1_heat	CTRL1_heat_P10R5C2	E67	P10	heat	stress	CTRL1	control	0.476183	0.578507	0.35289	NA	0.210798	NA	NA	NA	NA	0.644152	NA	NA	NA
CTRL1_heat	CTRL1_heat_P10R5C2	E67	P10	heat	stress	CTRL1	control	0.400068	0.572353	0.28663	NA	0.393788	NA	NA	NA	NA	0.680267	NA	NA	NA
CTRL1_heat	CTRL1_heat_P10R5C2	E67	P10	heat	stress	CTRL1	control	0.48343	0.566139	0.352508	NA	0.788859	NA	NA	NA	NA	0.940885	NA	NA	NA
CTRL1_heat	CTRL1_heat_P10R5C2	E67	P10	heat	stress	CTRL1	control	0.465818	0.632687	0.532501	NA	0.0906021	NA	NA	NA	NA	0.678223	NA	NA	NA
CTRL1_heat	CTRL1_heat_P10R5C2	E67	P10	heat	stress	CTRL1	control	0.483381	0.520353	0.496365	NA	0.0812386	NA	NA	NA	NA	0.203172	NA	NA	NA
CTRL1_heat	CTRL1_heat_P10R5C2	E67	P10	heat	stress	CTRL1	control	0.522124	0.718629	0.576997	NA	0.297178	NA	NA	NA	NA	0.51592	NA	NA	NA
CTRL1_heat	CTRL1_heat_P10R5C2	E67	P10	heat	stress	CTRL1	control	0.42646	0.525393	0.296771	NA	0.118252	NA	NA	NA	NA	0.530647	NA	NA	NA
CTRL1_heat	CTRL1_heat_P10R5C2	E67	P10	heat	stress	CTRL1	control	0.491636	0.542763	0.516181	NA	0.157026	NA	NA	NA	NA	0.553981	NA	NA	NA
CTRL1_heat	CTRL1_heat_P10R5C2	E67	P10	heat	stress	CTRL1	control	0.556027	0.758462	0.631227	NA	0.691226	NA	NA	NA	NA	0.588878	NA	NA	NA
CTRL1_heat	CTRL1_heat_P10R5C2	E67	P10	heat	stress	CTRL1	control	0.557498	0.776435	0.534939	NA	0.134744	NA	NA	NA	NA	0.888396	NA	NA	NA
CTRL1_heat	CTRL1_heat_P10R5C2	E67	P10	heat	stress	CTRL1	control	0.44828	0.643308	0.492408	NA	0.546573	NA	NA	NA	NA	0.724039	NA	NA	NA
CTRL1_heat	CTRL1_heat_P10R5C2	E67	P10	heat	stress	CTRL1	control	0.54595	0.565467	0.565631	NA	0.383977	NA	NA	NA	NA	0.913728	NA	NA	NA
CTRL1_heat	CTRL1_heat_P10R6C2	E67	P10	heat	stress	CTRL1	control	0.492369	0.533468	0.391853	NA	NA	NA	0.5479	0.716328	NA	NA	NA	0.728123	0.649138
CTRL1_heat	CTRL1_heat_P10R6C2	E67	P10	heat	stress	CTRL1	control	0.476742	0.710877	0.512891	NA	NA	NA	0.770782	0.670295	NA	NA	NA	0.773501	0.64738
CTRL1_heat	CTRL1_heat_P10R6C2	E67	P10	heat	stress	CTRL1	control	0.53355	0.577601	0.516895	NA	NA	NA	0.602269	0.742858	NA	NA	NA	0.76705	0.536754
CTRL1_heat	CTRL1_heat_P10R6C2	E67	P10	heat	stress	CTRL1	control	0.478182	0.58541	0.53699	NA	NA	NA	0.508071	0.59572	NA	NA	NA	0.584518	0.459268
CTRL1_heat	CTRL1_heat_P10R6C2	E67	P10	heat	stress	CTRL1	control	0.498136	0.52132	0.601353	NA	NA	NA	0.728935	0.856207	NA	NA	NA	0.617219	0.463285
CTRL1_heat	CTRL1_heat_P10R6C2	E67	P10	heat	stress	CTRL1	control	0.412702	0.548835	0.384012	NA	NA	NA	0.350415	0.493	NA	NA	NA	0.560303	0.431087
CTRL1_heat	CTRL1_heat_P10R6C2	E67	P10	heat	stress	CTRL1	control	0.485982	0.582325	0.423972	NA	NA	NA	0.423368	0.435104	NA	NA	NA	0.602142	0.587804
CTRL1_heat	CTRL1_heat_P10R6C2	E67	P10	heat	stress	CTRL1	control	0.505292	0.690635	0.660147	NA	NA	NA	0.723667	0.765218	NA	NA	NA	0.511729	0.549124
CTRL1_heat	CTRL1_heat_P10R6C2	E67	P10	heat	stress	CTRL1	control	0.462244	0.488382	0.356545	NA	NA	NA	0.453766	0.4856	NA	NA	NA	0.530706	0.533254
CTRL1_heat	CTRL1_heat_P10R6C2	E67	P10	heat	stress	CTRL1	control	0.506738	0.619319	0.557844	NA	NA	NA	0.463282	0.609065	NA	NA	NA	0.661745	0.462578
CTRL1_heat	CTRL1_heat_P10R6C2	E67	P10	heat	stress	CTRL1	control	0.482239	0.494361	0.289866	NA	NA	NA	0.368439	0.407494	NA	NA	NA	0.581807	0.564705
CTRL1_heat	CTRL1_heat_P10R6C2	E67	P10	heat	stress	CTRL1	control	0.493072	0.562441	0.223067	NA	NA	NA	0.363086	0.531654	NA	NA	NA	0.767795	0.686684
CTRL1_heat	CTRL1_heat_P10R7C2	E67	P10	heat	stress	CTRL1	control	0.610231	0.568157	0.540645	NA	NA	NA	0.802847	0.773501	NA	NA	NA	0.726892	0.64214
CTRL1_heat	CTRL1_heat_P10R7C2	E67	P10	heat	stress	CTRL1	control	0.597463	0.706198	0.732928	NA	NA	NA	0.743778	0.724934	NA	NA	NA	0.681732	0.676115
CTRL1_heat	CTRL1_heat_P10R7C2	E67	P10	heat	stress	CTRL1	control	0.520151	0.470089	0.45058	NA	NA	NA	0.495305	0.40836	NA	NA	NA	0.478336	0.396483
CTRL1_heat	CTRL1_heat_P10R7C2	E67	P10	heat	stress	CTRL1	control	0.458992	0.472969	0.598711	NA	NA	NA	0.658466	0.843555	NA	NA	NA	0.52717	0.553439
CTRL1_heat	CTRL1_heat_P10R7C2	E67	P10	heat	stress	CTRL1	control	0.466132	0.511839	0.462579	NA	NA	NA	0.483859	0.612993	NA	NA	NA	0.530864	0.337962
CTRL1_heat	CTRL1_heat_P10R7C2	E67	P10	heat	stress	CTRL1	control	0.421728	0.554256	0.421694	NA	NA	NA	0.678089	0.541331	NA	NA	NA	0.573833	0.34641
CTRL1_heat	CTRL1_heat_P10R7C2	E67	P10	heat	stress	CTRL1	control	0.463889	0.684689	0.569648	NA	NA	NA	0.625041	0.597376	NA	NA	NA	0.608094	0.532168
CTRL1_heat	CTRL1_heat_P10R7C2	E67	P10	heat	stress	CTRL1	control	0.443175	0.482258	0.4581	NA	NA	NA	0.457875	0.579386	NA	NA	NA	0.507357	0.609275
CTRL1_heat	CTRL1_heat_P10R7C2	E67	P10	heat	stress	CTRL1	control	0.475572	0.676478	0.662626	NA	NA	NA	0.665636	0.840657	NA	NA	NA	0.66367	0.649614
CTRL1_heat	CTRL1_heat_P10R7C2	E67	P10	heat	stress	CTRL1	control	0.448922	0.601261	0.490856	NA	NA	NA	0.80801	0.584064	NA	NA	NA	0.7621	0.670284
CTRL1_heat	CTRL1_heat_P10R7C2	E67	P10	heat	stress	CTRL1	control	0.437504	0.656869	0.474222	NA	NA	NA	0.591985	0.674779	NA	NA	NA	0.72528	0.646824
CTRL1_heat	CTRL1_heat_P10R7C2	E67	P10	heat	stress	CTRL1	control	0.524474	0.542076	0.579147	NA	NA	NA	0.587421	0.748867	NA	NA	NA	0.646439	0.531804
CTRL1_heat	CTRL1_heat_P17R2C2	E68	P17	heat	stress	CTRL1	control	0.528529	0.540157	0.349203	0.842063	NA	0.132516	NA	NA	0.35865	NA	0.119729	NA	NA
CTRL1_heat	CTRL1_heat_P17R2C2	E68	P17	heat	stress	CTRL1	control	0.470831	0.507818	0.308718	0.48162	NA	0.0696154	NA	NA	0.228246	NA	0.0312869	NA	NA
CTRL1_heat	CTRL1_heat_P17R2C2	E68	P17	heat	stress	CTRL1	control	0.371017	0.684133	0.386431	0.974641	NA	0.0104913	NA	NA	0.461083	NA	0.00254213	NA	NA
CTRL1_heat	CTRL1_heat_P17R2C2	E68	P17	heat	stress	CTRL1	control	0.614272	0.539023	0.382129	0.597223	NA	0.0713849	NA	NA	0.336984	NA	0.0564748	NA	NA
CTRL1_heat	CTRL1_heat_P17R2C2	E68	P17	heat	stress	CTRL1	control	0.482111	0.597908	0.318459	0.602573	NA	0.197772	NA	NA	0.374447	NA	0.257343	NA	NA
CTRL1_heat	CTRL1_heat_P17R2C2	E68	P17	heat	stress	CTRL1	control	0.489934	0.740482	0.621542	0.671996	NA	7.37121e-05	NA	NA	0.22365	NA	0.00110517	NA	NA
CTRL1_heat	CTRL1_heat_P17R2C2	E68	P17	heat	stress	CTRL1	control	0.525237	0.701844	0.392702	0.785109	NA	0.00156959	NA	NA	0.332757	NA	0.0298542	NA	NA
CTRL1_heat	CTRL1_heat_P17R2C2	E68	P17	heat	stress	CTRL1	control	0.538822	0.681614	0.587841	0.663336	NA	0.0738764	NA	NA	0.364005	NA	0.0305296	NA	NA
CTRL1_heat	CTRL1_heat_P17R2C2	E68	P17	heat	stress	CTRL1	control	0.524705	0.613753	0.442405	0.535371	NA	0.215084	NA	NA	0.427538	NA	0.0515327	NA	NA
CTRL1_heat	CTRL1_heat_P17R2C2	E68	P17	heat	stress	CTRL1	control	0.291083	0.647137	0.427437	0.751475	NA	0.00268319	NA	NA	0.266966	NA	0.00248351	NA	NA
CTRL1_heat	CTRL1_heat_P17R2C2	E68	P17	heat	stress	CTRL1	control	0.431145	0.606858	0.380268	0.682459	NA	0.095455	NA	NA	0.362927	NA	0.0357498	NA	NA
CTRL1_heat	CTRL1_heat_P17R2C2	E68	P17	heat	stress	CTRL1	control	0.465448	0.625205	0.467936	0.673558	NA	0.0303788	NA	NA	0.18996	NA	0.0242134	NA	NA
CTRL1_heat	CTRL1_heat_P17R3C2	E68	P17	heat	stress	CTRL1	control	0.598436	0.560496	0.60426	0.777368	NA	0.0786656	NA	NA	0.312058	NA	0.0359185	NA	NA
CTRL1_heat	CTRL1_heat_P17R3C2	E68	P17	heat	stress	CTRL1	control	NA	0.380441	NA	NA	NA	NA	NA	NA	NA	NA	NA	NA	NA
CTRL1_heat	CTRL1_heat_P17R3C2	E68	P17	heat	stress	CTRL1	control	0.492286	0.671869	0.510045	0.908589	NA	0.0668672	NA	NA	0.446116	NA	0.046816	NA	NA
CTRL1_heat	CTRL1_heat_P17R3C2	E68	P17	heat	stress	CTRL1	control	0.463957	0.727401	0.633349	0.901167	NA	0.176524	NA	NA	0.37318	NA	0.0149278	NA	NA
CTRL1_heat	CTRL1_heat_P17R3C2	E68	P17	heat	stress	CTRL1	control	0.555155	0.35076	0.394589	0.605936	NA	0.569593	NA	NA	0.499556	NA	0.541939	NA	NA
CTRL1_heat	CTRL1_heat_P17R3C2	E68	P17	heat	stress	CTRL1	control	0.376718	0.448292	0.461489	0.688254	NA	0.402464	NA	NA	0.47442	NA	0.42647	NA	NA
CTRL1_heat	CTRL1_heat_P17R3C2	E68	P17	heat	stress	CTRL1	control	0.492074	0.519757	0.426669	0.765181	NA	0.106151	NA	NA	0.324863	NA	0.0998209	NA	NA
CTRL1_heat	CTRL1_heat_P17R3C2	E68	P17	heat	stress	CTRL1	control	NA	0.487555	NA	NA	NA	NA	NA	NA	NA	NA	NA	NA	NA
CTRL1_heat	CTRL1_heat_P17R3C2	E68	P17	heat	stress	CTRL1	control	0.517436	0.392132	0.354021	0.48696	NA	0.120717	NA	NA	0.42386	NA	0.0942168	NA	NA
CTRL1_heat	CTRL1_heat_P17R3C2	E68	P17	heat	stress	CTRL1	control	0.510537	0.601687	0.465722	0.759171	NA	0.0313758	NA	NA	0.398098	NA	0.00785014	NA	NA
CTRL1_heat	CTRL1_heat_P17R3C2	E68	P17	heat	stress	CTRL1	control	0.587043	0.729634	0.577879	0.829665	NA	0.0412889	NA	NA	0.40294	NA	0.0432531	NA	NA
CTRL1_heat	CTRL1_heat_P17R3C2	E68	P17	heat	stress	CTRL1	control	0.593393	0.685517	0.468441	0.641525	NA	0.0166869	NA	NA	0.129236	NA	0.0473524	NA	NA
CTRL1_heat	CTRL1_heat_P17R4C2	E68	P17	heat	stress	CTRL1	control	0.475079	0.764381	0.497469	NA	0.999552	NA	NA	NA	NA	0.927024	NA	NA	NA
CTRL1_heat	CTRL1_heat_P17R4C2	E68	P17	heat	stress	CTRL1	control	0.51712	0.687697	0.608155	NA	0.998757	NA	NA	NA	NA	0.874712	NA	NA	NA
CTRL1_heat	CTRL1_heat_P17R4C2	E68	P17	heat	stress	CTRL1	control	0.400144	0.720466	0.618732	NA	0.995254	NA	NA	NA	NA	0.952748	NA	NA	NA
CTRL1_heat	CTRL1_heat_P17R4C2	E68	P17	heat	stress	CTRL1	control	0.443984	0.754754	0.627775	NA	0.999707	NA	NA	NA	NA	0.957496	NA	NA	NA
CTRL1_heat	CTRL1_heat_P17R4C2	E68	P17	heat	stress	CTRL1	control	0.521749	0.700811	0.525022	NA	0.992138	NA	NA	NA	NA	0.941038	NA	NA	NA
CTRL1_heat	CTRL1_heat_P17R4C2	E68	P17	heat	stress	CTRL1	control	0.40938	0.357675	0.452809	NA	NA	NA	NA	NA	NA	NA	NA	NA	NA
CTRL1_heat	CTRL1_heat_P17R4C2	E68	P17	heat	stress	CTRL1	control	0.420928	0.556985	0.367363	NA	0.986624	NA	NA	NA	NA	0.819214	NA	NA	NA
CTRL1_heat	CTRL1_heat_P17R4C2	E68	P17	heat	stress	CTRL1	control	0.47762	0.338182	0.348827	NA	0.160923	NA	NA	NA	NA	0.482386	NA	NA	NA
CTRL1_heat	CTRL1_heat_P17R4C2	E68	P17	heat	stress	CTRL1	control	0.297454	0.628659	0.296766	NA	0.957541	NA	NA	NA	NA	0.817736	NA	NA	NA
CTRL1_heat	CTRL1_heat_P17R4C2	E68	P17	heat	stress	CTRL1	control	0.429461	0.732133	0.461075	NA	0.999966	NA	NA	NA	NA	0.952523	NA	NA	NA
CTRL1_heat	CTRL1_heat_P17R4C2	E68	P17	heat	stress	CTRL1	control	0.298941	0.589645	0.260702	NA	0.99938	NA	NA	NA	NA	0.922183	NA	NA	NA
CTRL1_heat	CTRL1_heat_P17R4C2	E68	P17	heat	stress	CTRL1	control	0.428714	0.521856	0.367515	NA	0.971331	NA	NA	NA	NA	0.931618	NA	NA	NA
CTRL1_heat	CTRL1_heat_P17R5C2	E68	P17	heat	stress	CTRL1	control	0.476484	0.746588	0.588574	NA	0.99152	NA	NA	NA	NA	0.736542	NA	NA	NA
CTRL1_heat	CTRL1_heat_P17R5C2	E68	P17	heat	stress	CTRL1	control	0.56803	0.781833	0.671585	NA	0.99563	NA	NA	NA	NA	0.604717	NA	NA	NA
CTRL1_heat	CTRL1_heat_P17R5C2	E68	P17	heat	stress	CTRL1	control	0.399453	0.739607	0.374745	NA	0.99241	NA	NA	NA	NA	0.961777	NA	NA	NA
CTRL1_heat	CTRL1_heat_P17R5C2	E68	P17	heat	stress	CTRL1	control	0.463125	0.804307	0.474684	NA	0.993321	NA	NA	NA	NA	0.647328	NA	NA	NA
CTRL1_heat	CTRL1_heat_P17R5C2	E68	P17	heat	stress	CTRL1	control	0.40429	0.720892	0.692494	NA	0.993663	NA	NA	NA	NA	0.593879	NA	NA	NA
CTRL1_heat	CTRL1_heat_P17R5C2	E68	P17	heat	stress	CTRL1	control	0.45603	0.394818	0.423178	NA	0.228775	NA	NA	NA	NA	0.590048	NA	NA	NA
CTRL1_heat	CTRL1_heat_P17R5C2	E68	P17	heat	stress	CTRL1	control	0.516398	0.791057	0.447323	NA	0.999822	NA	NA	NA	NA	0.883724	NA	NA	NA
CTRL1_heat	CTRL1_heat_P17R5C2	E68	P17	heat	stress	CTRL1	control	0.463423	0.405008	0.385926	NA	0.0788119	NA	NA	NA	NA	0.412283	NA	NA	NA
CTRL1_heat	CTRL1_heat_P17R5C2	E68	P17	heat	stress	CTRL1	control	0.42779	0.692362	0.369276	NA	0.99859	NA	NA	NA	NA	0.805137	NA	NA	NA
CTRL1_heat	CTRL1_heat_P17R5C2	E68	P17	heat	stress	CTRL1	control	0.318829	0.829496	0.38027	NA	0.999654	NA	NA	NA	NA	0.808438	NA	NA	NA
CTRL1_heat	CTRL1_heat_P17R5C2	E68	P17	heat	stress	CTRL1	control	0.421231	0.798241	0.562109	NA	0.997405	NA	NA	NA	NA	0.777835	NA	NA	NA
CTRL1_heat	CTRL1_heat_P17R5C2	E68	P17	heat	stress	CTRL1	control	0.417155	0.77414	0.478166	NA	0.999582	NA	NA	NA	NA	0.729127	NA	NA	NA
CTRL1_heat	CTRL1_heat_P17R6C2	E68	P17	heat	stress	CTRL1	control	0.339589	0.774643	0.644972	NA	NA	NA	0.510661	0.0891451	NA	NA	NA	0.902608	0.347862
CTRL1_heat	CTRL1_heat_P17R6C2	E68	P17	heat	stress	CTRL1	control	0.430847	0.57988	0.462992	NA	NA	NA	0.612519	0.208623	NA	NA	NA	0.881067	0.418428
CTRL1_heat	CTRL1_heat_P17R6C2	E68	P17	heat	stress	CTRL1	control	0.409562	0.67405	0.4357	NA	NA	NA	0.830676	0.223537	NA	NA	NA	0.940528	0.33124
CTRL1_heat	CTRL1_heat_P17R6C2	E68	P17	heat	stress	CTRL1	control	0.395165	0.717421	0.63205	NA	NA	NA	0.933215	0.292999	NA	NA	NA	0.981569	0.325448
CTRL1_heat	CTRL1_heat_P17R6C2	E68	P17	heat	stress	CTRL1	control	0.35593	0.709765	0.431339	NA	NA	NA	0.693845	0.500322	NA	NA	NA	0.771414	0.40718
CTRL1_heat	CTRL1_heat_P17R6C2	E68	P17	heat	stress	CTRL1	control	0.466104	0.656561	0.322883	NA	NA	NA	0.659088	0.387463	NA	NA	NA	0.741757	0.445613
CTRL1_heat	CTRL1_heat_P17R6C2	E68	P17	heat	stress	CTRL1	control	0.311484	0.73806	0.381726	NA	NA	NA	0.377595	0.24061	NA	NA	NA	0.841724	0.597755
CTRL1_heat	CTRL1_heat_P17R6C2	E68	P17	heat	stress	CTRL1	control	0.453597	0.525074	0.406142	NA	NA	NA	0.393974	0.535017	NA	NA	NA	0.612185	0.348664
CTRL1_heat	CTRL1_heat_P17R6C2	E68	P17	heat	stress	CTRL1	control	0.441393	0.559762	0.281828	NA	NA	NA	0.261527	0.128786	NA	NA	NA	0.855778	0.427612
CTRL1_heat	CTRL1_heat_P17R6C2	E68	P17	heat	stress	CTRL1	control	0.410777	0.510017	0.455216	NA	NA	NA	0.792798	0.0883675	NA	NA	NA	0.945816	0.394648
CTRL1_heat	CTRL1_heat_P17R6C2	E68	P17	heat	stress	CTRL1	control	0.345465	0.53918	0.212431	NA	NA	NA	0.561694	0.104645	NA	NA	NA	0.912082	0.36546
CTRL1_heat	CTRL1_heat_P17R6C2	E68	P17	heat	stress	CTRL1	control	0.189542	0.692925	0.287602	NA	NA	NA	0.568292	0.0805964	NA	NA	NA	0.942088	0.269626
CTRL1_heat	CTRL1_heat_P17R7C2	E68	P17	heat	stress	CTRL1	control	0.491689	0.696477	0.432459	NA	NA	NA	0.863776	0.291669	NA	NA	NA	0.93604	0.405699
CTRL1_heat	CTRL1_heat_P17R7C2	E68	P17	heat	stress	CTRL1	control	0.566297	0.780989	0.550397	NA	NA	NA	0.588776	0.334586	NA	NA	NA	0.874317	0.567819
CTRL1_heat	CTRL1_heat_P17R7C2	E68	P17	heat	stress	CTRL1	control	0.415148	0.761544	0.498683	NA	NA	NA	0.930691	0.361222	NA	NA	NA	0.957249	0.489236
CTRL1_heat	CTRL1_heat_P17R7C2	E68	P17	heat	stress	CTRL1	control	0.40381	0.768098	0.51491	NA	NA	NA	0.762594	0.397895	NA	NA	NA	0.971955	0.396672
CTRL1_heat	CTRL1_heat_P17R7C2	E68	P17	heat	stress	CTRL1	control	0.571748	0.902906	0.772922	NA	NA	NA	0.873921	0.912274	NA	NA	NA	0.762404	0.792827
CTRL1_heat	CTRL1_heat_P17R7C2	E68	P17	heat	stress	CTRL1	control	0.432773	0.885749	0.682926	NA	NA	NA	0.811075	0.659959	NA	NA	NA	0.848909	0.648488
CTRL1_heat	CTRL1_heat_P17R7C2	E68	P17	heat	stress	CTRL1	control	0.318747	0.739341	0.275126	NA	NA	NA	0.761196	0.294571	NA	NA	NA	0.930213	0.336029
CTRL1_heat	CTRL1_heat_P17R7C2	E68	P17	heat	stress	CTRL1	control	0.344062	0.786717	0.547082	NA	NA	NA	0.951823	0.53783	NA	NA	NA	0.896767	0.585259
CTRL1_heat	CTRL1_heat_P17R7C2	E68	P17	heat	stress	CTRL1	control	0.289387	0.675873	0.422047	NA	NA	NA	0.742641	0.469885	NA	NA	NA	0.925307	0.649621
CTRL1_heat	CTRL1_heat_P17R7C2	E68	P17	heat	stress	CTRL1	control	0.352147	0.777372	0.449524	NA	NA	NA	0.846164	0.382747	NA	NA	NA	0.913273	0.586828
CTRL1_heat	CTRL1_heat_P17R7C2	E68	P17	heat	stress	CTRL1	control	0.419985	0.834343	0.578979	NA	NA	NA	0.967682	0.601284	NA	NA	NA	0.977978	0.481593
CTRL1_heat	CTRL1_heat_P17R7C2	E68	P17	heat	stress	CTRL1	control	0.370376	0.805723	0.461153	NA	NA	NA	0.872968	0.242807	NA	NA	NA	0.967871	0.360246
CTRL1_osmotic	CTRL1_osmotic_P13R2C2	E68	P13	osmotic	stress	CTRL1	control	0.625834	0.605472	0.807842	0.945989	NA	0.57639	NA	NA	0.340688	NA	0.0687102	NA	NA
CTRL1_osmotic	CTRL1_osmotic_P13R2C2	E68	P13	osmotic	stress	CTRL1	control	0.573421	0.610103	0.873194	0.833077	NA	0.029465	NA	NA	0.339026	NA	0.125899	NA	NA
CTRL1_osmotic	CTRL1_osmotic_P13R2C2	E68	P13	osmotic	stress	CTRL1	control	0.697365	0.395211	0.910029	0.796516	NA	0.667309	NA	NA	0.751502	NA	0.595316	NA	NA
CTRL1_osmotic	CTRL1_osmotic_P13R2C2	E68	P13	osmotic	stress	CTRL1	control	0.62898	0.705347	0.961795	0.983473	NA	0.229564	NA	NA	0.752106	NA	0.200717	NA	NA
CTRL1_osmotic	CTRL1_osmotic_P13R2C2	E68	P13	osmotic	stress	CTRL1	control	0.697666	0.494412	0.926154	0.769769	NA	0.0612369	NA	NA	0.532787	NA	0.0260224	NA	NA
CTRL1_osmotic	CTRL1_osmotic_P13R2C2	E68	P13	osmotic	stress	CTRL1	control	0.617898	0.772117	0.971189	0.946464	NA	0.084177	NA	NA	0.525118	NA	0.139385	NA	NA
CTRL1_osmotic	CTRL1_osmotic_P13R2C2	E68	P13	osmotic	stress	CTRL1	control	0.668188	0.641872	0.949357	0.953871	NA	0.381496	NA	NA	0.560338	NA	0.129248	NA	NA
CTRL1_osmotic	CTRL1_osmotic_P13R2C2	E68	P13	osmotic	stress	CTRL1	control	0.614847	0.797753	0.926779	0.917836	NA	0.0455494	NA	NA	0.357256	NA	0.133561	NA	NA
CTRL1_osmotic	CTRL1_osmotic_P13R2C2	E68	P13	osmotic	stress	CTRL1	control	0.573887	0.748551	0.990907	0.958301	NA	0.207206	NA	NA	0.702746	NA	0.0501114	NA	NA
CTRL1_osmotic	CTRL1_osmotic_P13R2C2	E68	P13	osmotic	stress	CTRL1	control	0.529865	0.433205	0.919862	0.765869	NA	0.709289	NA	NA	0.671144	NA	0.719087	NA	NA
CTRL1_osmotic	CTRL1_osmotic_P13R2C2	E68	P13	osmotic	stress	CTRL1	control	0.635508	0.397666	0.873177	0.848828	NA	0.631921	NA	NA	0.7666	NA	0.71209	NA	NA
CTRL1_osmotic	CTRL1_osmotic_P13R2C2	E68	P13	osmotic	stress	CTRL1	control	0.586491	0.577324	0.894892	0.850265	NA	0.0691868	NA	NA	0.639541	NA	0.218882	NA	NA
CTRL1_osmotic	CTRL1_osmotic_P13R3C2	E68	P13	osmotic	stress	CTRL1	control	0.662839	0.81043	0.979992	0.92684	NA	0.0162464	NA	NA	0.636581	NA	0.0582537	NA	NA
CTRL1_osmotic	CTRL1_osmotic_P13R3C2	E68	P13	osmotic	stress	CTRL1	control	0.684315	0.717357	0.813585	0.854017	NA	0.0507868	NA	NA	0.52828	NA	0.0687252	NA	NA
CTRL1_osmotic	CTRL1_osmotic_P13R3C2	E68	P13	osmotic	stress	CTRL1	control	0.538773	0.817116	0.95825	0.968571	NA	0.000664745	NA	NA	0.700372	NA	0.0529063	NA	NA
CTRL1_osmotic	CTRL1_osmotic_P13R3C2	E68	P13	osmotic	stress	CTRL1	control	0.621322	0.618685	0.875942	0.936245	NA	0.0510119	NA	NA	0.423592	NA	0.102889	NA	NA
CTRL1_osmotic	CTRL1_osmotic_P13R3C2	E68	P13	osmotic	stress	CTRL1	control	0.585076	0.590517	0.853385	0.965948	NA	0.679827	NA	NA	0.620753	NA	0.343603	NA	NA
CTRL1_osmotic	CTRL1_osmotic_P13R3C2	E68	P13	osmotic	stress	CTRL1	control	0.573243	0.65273	0.945424	0.861347	NA	0.209118	NA	NA	0.745396	NA	0.0103345	NA	NA
CTRL1_osmotic	CTRL1_osmotic_P13R3C2	E68	P13	osmotic	stress	CTRL1	control	0.470272	0.575126	0.918741	0.912465	NA	0.922072	NA	NA	0.678235	NA	0.989253	NA	NA
CTRL1_osmotic	CTRL1_osmotic_P13R3C2	E68	P13	osmotic	stress	CTRL1	control	0.564426	0.755766	0.955713	0.815169	NA	0.0758944	NA	NA	0.650621	NA	0.0628573	NA	NA
CTRL1_osmotic	CTRL1_osmotic_P13R3C2	E68	P13	osmotic	stress	CTRL1	control	0.524538	0.779805	0.98334	0.91332	NA	0.0676871	NA	NA	0.802926	NA	0.0802925	NA	NA
CTRL1_osmotic	CTRL1_osmotic_P13R3C2	E68	P13	osmotic	stress	CTRL1	control	0.503907	0.650399	0.956059	0.970457	NA	0.820074	NA	NA	0.908751	NA	0.995029	NA	NA
CTRL1_osmotic	CTRL1_osmotic_P13R3C2	E68	P13	osmotic	stress	CTRL1	control	0.558577	0.318571	0.605643	0.649496	NA	0.874215	NA	NA	0.534615	NA	0.983359	NA	NA
CTRL1_osmotic	CTRL1_osmotic_P13R3C2	E68	P13	osmotic	stress	CTRL1	control	0.583742	0.805785	0.965866	0.928334	NA	0.0483031	NA	NA	0.498836	NA	0.00851252	NA	NA
CTRL1_osmotic	CTRL1_osmotic_P13R4C2	E68	P13	osmotic	stress	CTRL1	control	0.464029	0.721779	0.981797	NA	0.972058	NA	NA	NA	NA	0.777067	NA	NA	NA
CTRL1_osmotic	CTRL1_osmotic_P13R4C2	E68	P13	osmotic	stress	CTRL1	control	0.608803	0.619804	0.967172	NA	0.859897	NA	NA	NA	NA	0.730485	NA	NA	NA
CTRL1_osmotic	CTRL1_osmotic_P13R4C2	E68	P13	osmotic	stress	CTRL1	control	0.576994	0.495098	0.966399	NA	0.931952	NA	NA	NA	NA	0.838425	NA	NA	NA
CTRL1_osmotic	CTRL1_osmotic_P13R4C2	E68	P13	osmotic	stress	CTRL1	control	0.623609	0.768273	0.992061	NA	0.668579	NA	NA	NA	NA	0.643739	NA	NA	NA
CTRL1_osmotic	CTRL1_osmotic_P13R4C2	E68	P13	osmotic	stress	CTRL1	control	0.661272	0.256633	0.901367	NA	0.741359	NA	NA	NA	NA	0.790066	NA	NA	NA
CTRL1_osmotic	CTRL1_osmotic_P13R4C2	E68	P13	osmotic	stress	CTRL1	control	0.62555	0.308753	0.927355	NA	0.95043	NA	NA	NA	NA	0.911672	NA	NA	NA
CTRL1_osmotic	CTRL1_osmotic_P13R4C2	E68	P13	osmotic	stress	CTRL1	control	0.716276	0.369105	0.929398	NA	0.758975	NA	NA	NA	NA	0.592157	NA	NA	NA
CTRL1_osmotic	CTRL1_osmotic_P13R4C2	E68	P13	osmotic	stress	CTRL1	control	0.610986	0.450279	0.960702	NA	0.870284	NA	NA	NA	NA	0.659131	NA	NA	NA
CTRL1_osmotic	CTRL1_osmotic_P13R4C2	E68	P13	osmotic	stress	CTRL1	control	0.589431	0.89688	0.997723	NA	0.916114	NA	NA	NA	NA	0.807922	NA	NA	NA
CTRL1_osmotic	CTRL1_osmotic_P13R4C2	E68	P13	osmotic	stress	CTRL1	control	0.634136	0.479031	0.898727	NA	0.987706	NA	NA	NA	NA	0.310608	NA	NA	NA
CTRL1_osmotic	CTRL1_osmotic_P13R4C2	E68	P13	osmotic	stress	CTRL1	control	0.546391	0.612793	0.945521	NA	0.545952	NA	NA	NA	NA	0.497888	NA	NA	NA
CTRL1_osmotic	CTRL1_osmotic_P13R4C2	E68	P13	osmotic	stress	CTRL1	control	0.536759	0.781372	0.980626	NA	0.974614	NA	NA	NA	NA	0.869871	NA	NA	NA
CTRL1_osmotic	CTRL1_osmotic_P13R5C2	E68	P13	osmotic	stress	CTRL1	control	0.620176	0.612529	0.912766	NA	0.542123	NA	NA	NA	NA	0.57774	NA	NA	NA
CTRL1_osmotic	CTRL1_osmotic_P13R5C2	E68	P13	osmotic	stress	CTRL1	control	0.701255	0.702275	0.944157	NA	0.82004	NA	NA	NA	NA	0.599615	NA	NA	NA
CTRL1_osmotic	CTRL1_osmotic_P13R5C2	E68	P13	osmotic	stress	CTRL1	control	0.523886	0.641698	0.954842	NA	0.534727	NA	NA	NA	NA	0.588478	NA	NA	NA
CTRL1_osmotic	CTRL1_osmotic_P13R5C2	E68	P13	osmotic	stress	CTRL1	control	0.565936	0.880832	0.981648	NA	0.752807	NA	NA	NA	NA	0.655473	NA	NA	NA
CTRL1_osmotic	CTRL1_osmotic_P13R5C2	E68	P13	osmotic	stress	CTRL1	control	0.632117	0.402252	0.893595	NA	0.597647	NA	NA	NA	NA	0.729088	NA	NA	NA
CTRL1_osmotic	CTRL1_osmotic_P13R5C2	E68	P13	osmotic	stress	CTRL1	control	0.593428	0.541739	0.7055	NA	0.519142	NA	NA	NA	NA	0.409566	NA	NA	NA
CTRL1_osmotic	CTRL1_osmotic_P13R5C2	E68	P13	osmotic	stress	CTRL1	control	0.554444	0.399829	0.940331	NA	0.846195	NA	NA	NA	NA	0.612127	NA	NA	NA
CTRL1_osmotic	CTRL1_osmotic_P13R5C2	E68	P13	osmotic	stress	CTRL1	control	0.597527	0.822793	0.803947	NA	0.51114	NA	NA	NA	NA	0.532086	NA	NA	NA
CTRL1_osmotic	CTRL1_osmotic_P13R5C2	E68	P13	osmotic	stress	CTRL1	control	0.665913	0.484102	0.953678	NA	0.769851	NA	NA	NA	NA	0.73963	NA	NA	NA
CTRL1_osmotic	CTRL1_osmotic_P13R5C2	E68	P13	osmotic	stress	CTRL1	control	0.509181	0.492203	0.868969	NA	0.710442	NA	NA	NA	NA	0.701656	NA	NA	NA
CTRL1_osmotic	CTRL1_osmotic_P13R5C2	E68	P13	osmotic	stress	CTRL1	control	0.525633	0.602065	0.974138	NA	0.774249	NA	NA	NA	NA	0.643649	NA	NA	NA
CTRL1_osmotic	CTRL1_osmotic_P13R5C2	E68	P13	osmotic	stress	CTRL1	control	0.596649	0.744286	0.974664	NA	0.582751	NA	NA	NA	NA	0.372872	NA	NA	NA
CTRL1_osmotic	CTRL1_osmotic_P13R6C2	E68	P13	osmotic	stress	CTRL1	control	0.568389	0.802904	0.973662	NA	NA	NA	0.995104	0.972351	NA	NA	NA	0.58982	0.881344
CTRL1_osmotic	CTRL1_osmotic_P13R6C2	E68	P13	osmotic	stress	CTRL1	control	0.648601	0.747697	0.993668	NA	NA	NA	0.991972	0.989609	NA	NA	NA	0.867603	0.980429
CTRL1_osmotic	CTRL1_osmotic_P13R6C2	E68	P13	osmotic	stress	CTRL1	control	0.545456	0.664182	0.966322	NA	NA	NA	0.999083	0.983818	NA	NA	NA	0.707408	0.983055
CTRL1_osmotic	CTRL1_osmotic_P13R6C2	E68	P13	osmotic	stress	CTRL1	control	0.561192	0.747479	0.794057	NA	NA	NA	0.771276	0.847656	NA	NA	NA	0.517102	0.912582
CTRL1_osmotic	CTRL1_osmotic_P13R6C2	E68	P13	osmotic	stress	CTRL1	control	0.626785	0.497733	0.921196	NA	NA	NA	0.983286	0.975187	NA	NA	NA	0.685055	0.979969
CTRL1_osmotic	CTRL1_osmotic_P13R6C2	E68	P13	osmotic	stress	CTRL1	control	0.582966	0.363927	0.960921	NA	NA	NA	0.992359	0.990729	NA	NA	NA	0.833537	0.991862
CTRL1_osmotic	CTRL1_osmotic_P13R6C2	E68	P13	osmotic	stress	CTRL1	control	0.571829	0.404549	0.962622	NA	NA	NA	0.96947	0.993404	NA	NA	NA	0.646741	0.965627
CTRL1_osmotic	CTRL1_osmotic_P13R6C2	E68	P13	osmotic	stress	CTRL1	control	0.632873	0.706635	0.786956	NA	NA	NA	0.71491	0.676905	NA	NA	NA	0.662371	0.783175
CTRL1_osmotic	CTRL1_osmotic_P13R6C2	E68	P13	osmotic	stress	CTRL1	control	0.613613	0.607423	0.981028	NA	NA	NA	0.965921	0.986911	NA	NA	NA	0.906149	0.981881
CTRL1_osmotic	CTRL1_osmotic_P13R6C2	E68	P13	osmotic	stress	CTRL1	control	0.576334	0.748425	0.991343	NA	NA	NA	0.999836	0.962449	NA	NA	NA	0.786726	0.990652
CTRL1_osmotic	CTRL1_osmotic_P13R6C2	E68	P13	osmotic	stress	CTRL1	control	0.506265	0.520587	0.965002	NA	NA	NA	0.994094	0.985874	NA	NA	NA	0.74509	0.986766
CTRL1_osmotic	CTRL1_osmotic_P13R6C2	E68	P13	osmotic	stress	CTRL1	control	0.6098	0.587405	0.96453	NA	NA	NA	0.996826	0.979227	NA	NA	NA	0.894228	0.985237
CTRL1_osmotic	CTRL1_osmotic_P13R7C2	E68	P13	osmotic	stress	CTRL1	control	0.547972	0.753328	0.941026	NA	NA	NA	0.99412	0.952268	NA	NA	NA	0.668189	0.897509
CTRL1_osmotic	CTRL1_osmotic_P13R7C2	E68	P13	osmotic	stress	CTRL1	control	0.650799	0.780581	0.849363	NA	NA	NA	0.957153	0.892764	NA	NA	NA	0.703976	0.847102
CTRL1_osmotic	CTRL1_osmotic_P13R7C2	E68	P13	osmotic	stress	CTRL1	control	0.437868	0.852812	0.996476	NA	NA	NA	0.998943	0.973433	NA	NA	NA	0.51225	0.920814
CTRL1_osmotic	CTRL1_osmotic_P13R7C2	E68	P13	osmotic	stress	CTRL1	control	0.621898	0.834874	0.881515	NA	NA	NA	0.942223	0.859363	NA	NA	NA	0.630204	0.861975
CTRL1_osmotic	CTRL1_osmotic_P13R7C2	E68	P13	osmotic	stress	CTRL1	control	0.619951	0.517831	0.974603	NA	NA	NA	0.973086	0.979601	NA	NA	NA	0.712044	0.97448
CTRL1_osmotic	CTRL1_osmotic_P13R7C2	E68	P13	osmotic	stress	CTRL1	control	0.689074	0.411225	0.987998	NA	NA	NA	0.933692	0.990203	NA	NA	NA	0.817643	0.95903
CTRL1_osmotic	CTRL1_osmotic_P13R7C2	E68	P13	osmotic	stress	CTRL1	control	0.564328	0.624914	0.98964	NA	NA	NA	0.999171	0.98609	NA	NA	NA	0.484495	0.966233
CTRL1_osmotic	CTRL1_osmotic_P13R7C2	E68	P13	osmotic	stress	CTRL1	control	0.516662	0.678826	0.984977	NA	NA	NA	0.997095	0.981868	NA	NA	NA	0.832139	0.983414
CTRL1_osmotic	CTRL1_osmotic_P13R7C2	E68	P13	osmotic	stress	CTRL1	control	0.612853	0.693577	0.981673	NA	NA	NA	0.980592	0.965912	NA	NA	NA	0.670404	0.960021
CTRL1_osmotic	CTRL1_osmotic_P13R7C2	E68	P13	osmotic	stress	CTRL1	control	0.554832	0.629437	0.960147	NA	NA	NA	0.995808	0.979291	NA	NA	NA	0.622615	0.930978
CTRL1_osmotic	CTRL1_osmotic_P13R7C2	E68	P13	osmotic	stress	CTRL1	control	0.466601	0.662089	0.986379	NA	NA	NA	0.992932	0.986891	NA	NA	NA	0.519778	0.983797
CTRL1_osmotic	CTRL1_osmotic_P13R7C2	E68	P13	osmotic	stress	CTRL1	control	0.634199	0.845487	0.9425	NA	NA	NA	0.988109	0.97175	NA	NA	NA	0.751194	0.719903
CTRL1_osmotic	CTRL1_osmotic_P1R6C2	E58	P1	osmotic	stress	CTRL1	control	0.55252	0.548112	0.842328	0.389958	NA	NA	NA	NA	0.390628	NA	NA	NA	NA
CTRL1_osmotic	CTRL1_osmotic_P1R6C2	E58	P1	osmotic	stress	CTRL1	control	0.704024	0.733315	0.9424	0.250249	NA	NA	NA	NA	0.497841	NA	NA	NA	NA
CTRL1_osmotic	CTRL1_osmotic_P1R6C2	E58	P1	osmotic	stress	CTRL1	control	0.656683	0.574975	0.978773	0.49466	NA	NA	NA	NA	0.515453	NA	NA	NA	NA
CTRL1_osmotic	CTRL1_osmotic_P1R6C2	E58	P1	osmotic	stress	CTRL1	control	0.713153	0.750947	0.896674	0.365477	NA	NA	NA	NA	0.606919	NA	NA	NA	NA
CTRL1_osmotic	CTRL1_osmotic_P1R6C2	E58	P1	osmotic	stress	CTRL1	control	0.694399	0.646824	0.921748	0.545856	NA	NA	NA	NA	0.715265	NA	NA	NA	NA
CTRL1_osmotic	CTRL1_osmotic_P1R6C2	E58	P1	osmotic	stress	CTRL1	control	0.682422	0.551187	0.947332	0.693663	NA	NA	NA	NA	0.764743	NA	NA	NA	NA
CTRL1_osmotic	CTRL1_osmotic_P1R6C2	E58	P1	osmotic	stress	CTRL1	control	0.710008	0.65988	0.99169	0.648016	NA	NA	NA	NA	0.736714	NA	NA	NA	NA
CTRL1_osmotic	CTRL1_osmotic_P1R6C2	E58	P1	osmotic	stress	CTRL1	control	0.636489	0.554307	0.870166	NA	NA	NA	NA	NA	NA	NA	NA	NA	NA
CTRL1_osmotic	CTRL1_osmotic_P1R6C2	E58	P1	osmotic	stress	CTRL1	control	0.620001	0.795164	0.923243	0.512497	NA	NA	NA	NA	0.581052	NA	NA	NA	NA
CTRL1_osmotic	CTRL1_osmotic_P1R6C2	E58	P1	osmotic	stress	CTRL1	control	0.682635	0.634641	0.832209	0.645257	NA	NA	NA	NA	0.745602	NA	NA	NA	NA
CTRL1_osmotic	CTRL1_osmotic_P1R7C2	E58	P1	osmotic	stress	CTRL1	control	0.65711	0.793276	0.990247	0.93353	NA	NA	NA	NA	0.62704	NA	NA	NA	NA
CTRL1_osmotic	CTRL1_osmotic_P1R7C2	E58	P1	osmotic	stress	CTRL1	control	0.687549	0.917125	0.99466	0.933855	NA	NA	NA	NA	0.802371	NA	NA	NA	NA
CTRL1_osmotic	CTRL1_osmotic_P1R7C2	E58	P1	osmotic	stress	CTRL1	control	0.700823	0.722163	0.921919	0.481451	NA	NA	NA	NA	0.490237	NA	NA	NA	NA
CTRL1_osmotic	CTRL1_osmotic_P1R7C2	E58	P1	osmotic	stress	CTRL1	control	0.695714	0.531717	0.863899	0.774425	NA	NA	NA	NA	0.608578	NA	NA	NA	NA
CTRL1_osmotic	CTRL1_osmotic_P1R7C2	E58	P1	osmotic	stress	CTRL1	control	0.65517	0.590296	0.816509	0.762819	NA	NA	NA	NA	0.394584	NA	NA	NA	NA
CTRL1_osmotic	CTRL1_osmotic_P1R7C2	E58	P1	osmotic	stress	CTRL1	control	0.620039	0.587034	0.957618	0.741286	NA	NA	NA	NA	0.497846	NA	NA	NA	NA
CTRL1_osmotic	CTRL1_osmotic_P1R7C2	E58	P1	osmotic	stress	CTRL1	control	0.699114	0.659864	0.974757	0.885898	NA	NA	NA	NA	0.450266	NA	NA	NA	NA
CTRL1_osmotic	CTRL1_osmotic_P1R7C2	E58	P1	osmotic	stress	CTRL1	control	0.583732	0.745796	0.988036	0.81197	NA	NA	NA	NA	0.643584	NA	NA	NA	NA
CTRL1_osmotic	CTRL1_osmotic_P1R7C2	E58	P1	osmotic	stress	CTRL1	control	0.68756	0.965571	0.997211	0.945393	NA	NA	NA	NA	0.773461	NA	NA	NA	NA
CTRL1_osmotic	CTRL1_osmotic_P1R7C2	E58	P1	osmotic	stress	CTRL1	control	0.602426	0.789235	0.968935	0.88118	NA	NA	NA	NA	0.61845	NA	NA	NA	NA
CTRL1_osmotic	CTRL1_osmotic_P2R6C2	E59	P2	osmotic	stress	CTRL1	control	0.559087	0.248551	0.466881	0.475293	NA	NA	NA	NA	0.771992	NA	NA	NA	NA
CTRL1_osmotic	CTRL1_osmotic_P2R6C2	E59	P2	osmotic	stress	CTRL1	control	0.436648	0.187774	0.299895	0.549788	NA	NA	NA	NA	0.581394	NA	NA	NA	NA
CTRL1_osmotic	CTRL1_osmotic_P2R6C2	E59	P2	osmotic	stress	CTRL1	control	0.455185	0.100808	0.161581	0.525976	NA	NA	NA	NA	0.598312	NA	NA	NA	NA
CTRL1_osmotic	CTRL1_osmotic_P2R6C2	E59	P2	osmotic	stress	CTRL1	control	0.449182	0.112528	0.0766796	0.351632	NA	NA	NA	NA	0.537886	NA	NA	NA	NA
CTRL1_osmotic	CTRL1_osmotic_P2R6C2	E59	P2	osmotic	stress	CTRL1	control	0.589034	0.312133	0.466376	0.641452	NA	NA	NA	NA	0.641308	NA	NA	NA	NA
CTRL1_osmotic	CTRL1_osmotic_P2R6C2	E59	P2	osmotic	stress	CTRL1	control	0.536005	0.400684	0.371866	0.553465	NA	NA	NA	NA	0.760915	NA	NA	NA	NA
CTRL1_osmotic	CTRL1_osmotic_P2R6C2	E59	P2	osmotic	stress	CTRL1	control	0.625393	0.12883	0.392735	0.63973	NA	NA	NA	NA	0.49293	NA	NA	NA	NA
CTRL1_osmotic	CTRL1_osmotic_P2R6C2	E59	P2	osmotic	stress	CTRL1	control	NA	0.104012	NA	NA	NA	NA	NA	NA	0.394873	NA	NA	NA	NA
CTRL1_osmotic	CTRL1_osmotic_P2R6C2	E59	P2	osmotic	stress	CTRL1	control	0.492166	0.157319	0.132915	0.467905	NA	NA	NA	NA	0.436633	NA	NA	NA	NA
CTRL1_osmotic	CTRL1_osmotic_P2R6C2	E59	P2	osmotic	stress	CTRL1	control	0.439179	0.267707	0.292049	0.429302	NA	NA	NA	NA	0.745627	NA	NA	NA	NA
CTRL1_osmotic	CTRL1_osmotic_P2R7C2	E59	P2	osmotic	stress	CTRL1	control	0.46552	0.192736	0.154279	0.399841	NA	NA	NA	NA	0.613385	NA	NA	NA	NA
CTRL1_osmotic	CTRL1_osmotic_P2R7C2	E59	P2	osmotic	stress	CTRL1	control	0.401859	0.463152	0.28745	0.591312	NA	NA	NA	NA	0.722477	NA	NA	NA	NA
CTRL1_osmotic	CTRL1_osmotic_P2R7C2	E59	P2	osmotic	stress	CTRL1	control	0.542829	0.15043	0.11231	0.342967	NA	NA	NA	NA	0.555186	NA	NA	NA	NA
CTRL1_osmotic	CTRL1_osmotic_P2R7C2	E59	P2	osmotic	stress	CTRL1	control	0.459465	0.0644115	0.164191	0.162616	NA	NA	NA	NA	0.592952	NA	NA	NA	NA
CTRL1_osmotic	CTRL1_osmotic_P2R7C2	E59	P2	osmotic	stress	CTRL1	control	0.449151	0.231159	0.138301	0.199929	NA	NA	NA	NA	0.569233	NA	NA	NA	NA
CTRL1_osmotic	CTRL1_osmotic_P2R7C2	E59	P2	osmotic	stress	CTRL1	control	NA	0.0890757	NA	NA	NA	NA	NA	NA	0.515846	NA	NA	NA	NA
CTRL1_osmotic	CTRL1_osmotic_P2R7C2	E59	P2	osmotic	stress	CTRL1	control	0.466483	0.243694	0.196233	0.462962	NA	NA	NA	NA	0.548025	NA	NA	NA	NA
CTRL1_osmotic	CTRL1_osmotic_P2R7C2	E59	P2	osmotic	stress	CTRL1	control	NA	0.122884	NA	NA	NA	NA	NA	NA	0.488217	NA	NA	NA	NA
CTRL1_osmotic	CTRL1_osmotic_P2R7C2	E59	P2	osmotic	stress	CTRL1	control	0.388895	0.111986	0.109756	0.344691	NA	NA	NA	NA	0.651752	NA	NA	NA	NA
CTRL1_osmotic	CTRL1_osmotic_P2R7C2	E59	P2	osmotic	stress	CTRL1	control	0.514298	0.200165	0.164843	0.183372	NA	NA	NA	NA	0.722351	NA	NA	NA	NA
CTRL1_oxidative	CTRL1_oxidative_P1R4C2	E58	P1	oxidative	stress	CTRL1	control	0.49972	0.0377428	0.0853725	0.174286	NA	NA	NA	NA	0.495463	NA	NA	NA	NA
CTRL1_oxidative	CTRL1_oxidative_P1R4C2	E58	P1	oxidative	stress	CTRL1	control	NA	0.121232	NA	NA	NA	NA	NA	NA	NA	NA	NA	NA	NA
CTRL1_oxidative	CTRL1_oxidative_P1R4C2	E58	P1	oxidative	stress	CTRL1	control	0.494051	0.0365987	0.118298	0.239621	NA	NA	NA	NA	0.373548	NA	NA	NA	NA
CTRL1_oxidative	CTRL1_oxidative_P1R4C2	E58	P1	oxidative	stress	CTRL1	control	0.510808	0.0704989	0.158089	0.114422	NA	NA	NA	NA	0.433806	NA	NA	NA	NA
CTRL1_oxidative	CTRL1_oxidative_P1R4C2	E58	P1	oxidative	stress	CTRL1	control	0.46484	0.132273	0.234709	NA	NA	NA	NA	NA	NA	NA	NA	NA	NA
CTRL1_oxidative	CTRL1_oxidative_P1R4C2	E58	P1	oxidative	stress	CTRL1	control	NA	0.174564	NA	NA	NA	NA	NA	NA	NA	NA	NA	NA	NA
CTRL1_oxidative	CTRL1_oxidative_P1R4C2	E58	P1	oxidative	stress	CTRL1	control	0.507534	0.0890478	0.0932428	0.176682	NA	NA	NA	NA	0.547963	NA	NA	NA	NA
CTRL1_oxidative	CTRL1_oxidative_P1R4C2	E58	P1	oxidative	stress	CTRL1	control	0.469627	0.0805822	0.115573	0.202184	NA	NA	NA	NA	0.412437	NA	NA	NA	NA
CTRL1_oxidative	CTRL1_oxidative_P1R4C2	E58	P1	oxidative	stress	CTRL1	control	NA	0.0501754	NA	NA	NA	NA	NA	NA	0.585263	NA	NA	NA	NA
CTRL1_oxidative	CTRL1_oxidative_P1R4C2	E58	P1	oxidative	stress	CTRL1	control	0.474738	0.149572	0.238857	0.233444	NA	NA	NA	NA	0.48679	NA	NA	NA	NA
CTRL1_oxidative	CTRL1_oxidative_P1R5C2	E58	P1	oxidative	stress	CTRL1	control	0.175591	0.910022	0.16886	0.124343	NA	NA	NA	NA	0.134545	NA	NA	NA	NA
CTRL1_oxidative	CTRL1_oxidative_P1R5C2	E58	P1	oxidative	stress	CTRL1	control	0.289603	0.941321	0.305077	0.0807585	NA	NA	NA	NA	0.156445	NA	NA	NA	NA
CTRL1_oxidative	CTRL1_oxidative_P1R5C2	E58	P1	oxidative	stress	CTRL1	control	0.178584	0.960863	0.402511	0.140628	NA	NA	NA	NA	0.150897	NA	NA	NA	NA
CTRL1_oxidative	CTRL1_oxidative_P1R5C2	E58	P1	oxidative	stress	CTRL1	control	0.1569	0.990262	0.435223	0.187745	NA	NA	NA	NA	0.116235	NA	NA	NA	NA
CTRL1_oxidative	CTRL1_oxidative_P1R5C2	E58	P1	oxidative	stress	CTRL1	control	0.161267	0.92068	0.223799	0.100753	NA	NA	NA	NA	0.216944	NA	NA	NA	NA
CTRL1_oxidative	CTRL1_oxidative_P1R5C2	E58	P1	oxidative	stress	CTRL1	control	0.24399	0.796168	0.377358	0.139935	NA	NA	NA	NA	0.0497176	NA	NA	NA	NA
CTRL1_oxidative	CTRL1_oxidative_P1R5C2	E58	P1	oxidative	stress	CTRL1	control	0.164439	0.976261	0.273937	0.102054	NA	NA	NA	NA	0.0816322	NA	NA	NA	NA
CTRL1_oxidative	CTRL1_oxidative_P1R5C2	E58	P1	oxidative	stress	CTRL1	control	0.279623	0.956068	0.665604	0.14286	NA	NA	NA	NA	0.191475	NA	NA	NA	NA
CTRL1_oxidative	CTRL1_oxidative_P1R5C2	E58	P1	oxidative	stress	CTRL1	control	0.161648	0.988006	0.280213	0.058953	NA	NA	NA	NA	0.162167	NA	NA	NA	NA
CTRL1_oxidative	CTRL1_oxidative_P1R5C2	E58	P1	oxidative	stress	CTRL1	control	0.330371	0.750978	0.489108	0.40723	NA	NA	NA	NA	0.200505	NA	NA	NA	NA
CTRL1_oxidative	CTRL1_oxidative_P2R4C2	E59	P2	oxidative	stress	CTRL1	control	0.431431	0.261624	0.198145	0.198687	NA	NA	NA	NA	0.339242	NA	NA	NA	NA
CTRL1_oxidative	CTRL1_oxidative_P2R4C2	E59	P2	oxidative	stress	CTRL1	control	0.439493	0.243305	0.219596	0.10798	NA	NA	NA	NA	0.494584	NA	NA	NA	NA
CTRL1_oxidative	CTRL1_oxidative_P2R4C2	E59	P2	oxidative	stress	CTRL1	control	0.379274	0.253712	0.207377	0.345844	NA	NA	NA	NA	0.386598	NA	NA	NA	NA
CTRL1_oxidative	CTRL1_oxidative_P2R4C2	E59	P2	oxidative	stress	CTRL1	control	0.448294	0.319718	0.228257	0.198798	NA	NA	NA	NA	0.370414	NA	NA	NA	NA
CTRL1_oxidative	CTRL1_oxidative_P2R4C2	E59	P2	oxidative	stress	CTRL1	control	0.388115	0.337935	0.227169	0.0999839	NA	NA	NA	NA	0.317894	NA	NA	NA	NA
CTRL1_oxidative	CTRL1_oxidative_P2R4C2	E59	P2	oxidative	stress	CTRL1	control	0.491004	0.388246	0.373762	0.442507	NA	NA	NA	NA	0.5144	NA	NA	NA	NA
CTRL1_oxidative	CTRL1_oxidative_P2R4C2	E59	P2	oxidative	stress	CTRL1	control	0.427831	0.434083	0.266357	0.285047	NA	NA	NA	NA	0.364907	NA	NA	NA	NA
CTRL1_oxidative	CTRL1_oxidative_P2R4C2	E59	P2	oxidative	stress	CTRL1	control	NA	0.396551	NA	NA	NA	NA	NA	NA	NA	NA	NA	NA	NA
CTRL1_oxidative	CTRL1_oxidative_P2R4C2	E59	P2	oxidative	stress	CTRL1	control	0.459926	0.217451	0.144778	0.282124	NA	NA	NA	NA	0.284448	NA	NA	NA	NA
CTRL1_oxidative	CTRL1_oxidative_P2R4C2	E59	P2	oxidative	stress	CTRL1	control	0.365061	0.32962	0.182257	0.282286	NA	NA	NA	NA	0.226324	NA	NA	NA	NA
CTRL1_oxidative	CTRL1_oxidative_P2R5C2	E59	P2	oxidative	stress	CTRL1	control	0.478462	0.244389	0.277542	0.228859	NA	NA	NA	NA	0.364309	NA	NA	NA	NA
CTRL1_oxidative	CTRL1_oxidative_P2R5C2	E59	P2	oxidative	stress	CTRL1	control	0.40253	0.176766	0.255382	0.182162	NA	NA	NA	NA	0.196114	NA	NA	NA	NA
CTRL1_oxidative	CTRL1_oxidative_P2R5C2	E59	P2	oxidative	stress	CTRL1	control	0.432671	0.34517	0.186044	0.472958	NA	NA	NA	NA	0.440482	NA	NA	NA	NA
CTRL1_oxidative	CTRL1_oxidative_P2R5C2	E59	P2	oxidative	stress	CTRL1	control	0.390231	0.256728	0.227547	0.223206	NA	NA	NA	NA	0.31787	NA	NA	NA	NA
CTRL1_oxidative	CTRL1_oxidative_P2R5C2	E59	P2	oxidative	stress	CTRL1	control	0.339846	0.324332	0.14348	0.174918	NA	NA	NA	NA	0.243909	NA	NA	NA	NA
CTRL1_oxidative	CTRL1_oxidative_P2R5C2	E59	P2	oxidative	stress	CTRL1	control	NA	0.106222	NA	NA	NA	NA	NA	NA	0.47468	NA	NA	NA	NA
CTRL1_oxidative	CTRL1_oxidative_P2R5C2	E59	P2	oxidative	stress	CTRL1	control	0.392804	0.24128	0.205811	0.102808	NA	NA	NA	NA	0.205304	NA	NA	NA	NA
CTRL1_oxidative	CTRL1_oxidative_P2R5C2	E59	P2	oxidative	stress	CTRL1	control	NA	0.181575	NA	NA	NA	NA	NA	NA	0.491968	NA	NA	NA	NA
CTRL1_oxidative	CTRL1_oxidative_P2R5C2	E59	P2	oxidative	stress	CTRL1	control	0.482255	0.119589	0.329767	0.328268	NA	NA	NA	NA	0.362926	NA	NA	NA	NA
CTRL1_oxidative	CTRL1_oxidative_P2R5C2	E59	P2	oxidative	stress	CTRL1	control	0.501222	0.343514	0.232359	0.206924	NA	NA	NA	NA	0.343928	NA	NA	NA	NA
CTRL1_untreated	CTRL1_untreated_P12R2C2	E68	P12	untreated	no_stress	CTRL1	control	0.455447	0.556125	0.44386	NA	NA	NA	NA	NA	NA	NA	NA	NA	NA
CTRL1_untreated	CTRL1_untreated_P12R2C2	E68	P12	untreated	no_stress	CTRL1	control	NA	NA	NA	NA	NA	0.0544909	NA	NA	NA	NA	0.0763991	NA	NA
CTRL1_untreated	CTRL1_untreated_P12R2C2	E68	P12	untreated	no_stress	CTRL1	control	NA	NA	NA	0.479006	NA	NA	NA	NA	0.494866	NA	NA	NA	NA
CTRL1_untreated	CTRL1_untreated_P12R2C2	E68	P12	untreated	no_stress	CTRL1	control	NA	NA	NA	0.48196	NA	NA	NA	NA	0.428353	NA	NA	NA	NA
CTRL1_untreated	CTRL1_untreated_P12R3C2	E68	P12	untreated	no_stress	CTRL1	control	NA	NA	NA	0.536862	NA	0.048099	NA	NA	0.239762	NA	0.0359205	NA	NA
CTRL1_untreated	CTRL1_untreated_P12R3C2	E68	P12	untreated	no_stress	CTRL1	control	NA	NA	NA	0.397046	NA	NA	NA	NA	0.428439	NA	NA	NA	NA
CTRL1_untreated	CTRL1_untreated_P12R3C2	E68	P12	untreated	no_stress	CTRL1	control	0.555943	0.192487	0.290666	0.383588	NA	0.0829972	NA	NA	0.441912	NA	0.143427	NA	NA
CTRL1_untreated	CTRL1_untreated_P12R3C2	E68	P12	untreated	no_stress	CTRL1	control	0.523139	0.382133	0.360249	NA	NA	NA	NA	NA	NA	NA	NA	NA	NA
CTRL1_untreated	CTRL1_untreated_P12R3C2	E68	P12	untreated	no_stress	CTRL1	control	0.565708	0.575507	0.595144	0.606932	NA	NA	NA	NA	0.32552	NA	NA	NA	NA
CTRL1_untreated	CTRL1_untreated_P12R3C2	E68	P12	untreated	no_stress	CTRL1	control	NA	NA	NA	0.178168	NA	NA	NA	NA	0.266051	NA	NA	NA	NA
CTRL1_untreated	CTRL1_untreated_P12R4C2	E68	P12	untreated	no_stress	CTRL1	control	NA	NA	NA	NA	0.0802763	NA	NA	NA	NA	0.0290711	NA	NA	NA
CTRL1_untreated	CTRL1_untreated_P12R4C2	E68	P12	untreated	no_stress	CTRL1	control	0.423731	0.372068	0.362323	NA	NA	NA	NA	NA	NA	NA	NA	NA	NA
CTRL1_untreated	CTRL1_untreated_P12R4C2	E68	P12	untreated	no_stress	CTRL1	control	NA	NA	NA	NA	0.0814706	NA	NA	NA	NA	0.00877135	NA	NA	NA
CTRL1_untreated	CTRL1_untreated_P12R4C2	E68	P12	untreated	no_stress	CTRL1	control	NA	NA	NA	NA	0.0271167	NA	NA	NA	NA	0.0291525	NA	NA	NA
CTRL1_untreated	CTRL1_untreated_P12R4C2	E68	P12	untreated	no_stress	CTRL1	control	0.316898	0.402603	0.161436	NA	NA	NA	NA	NA	NA	NA	NA	NA	NA
CTRL1_untreated	CTRL1_untreated_P12R4C2	E68	P12	untreated	no_stress	CTRL1	control	0.394181	0.526956	0.349642	NA	NA	NA	NA	NA	NA	NA	NA	NA	NA
CTRL1_untreated	CTRL1_untreated_P12R5C2	E68	P12	untreated	no_stress	CTRL1	control	NA	NA	NA	NA	0.0646155	NA	NA	NA	NA	0.0751748	NA	NA	NA
CTRL1_untreated	CTRL1_untreated_P12R5C2	E68	P12	untreated	no_stress	CTRL1	control	NA	NA	NA	NA	0.0434391	NA	NA	NA	NA	0.00778486	NA	NA	NA
CTRL1_untreated	CTRL1_untreated_P12R5C2	E68	P12	untreated	no_stress	CTRL1	control	NA	NA	NA	NA	0.071463	NA	NA	NA	NA	0.0253659	NA	NA	NA
CTRL1_untreated	CTRL1_untreated_P12R6C2	E68	P12	untreated	no_stress	CTRL1	control	NA	NA	NA	NA	NA	NA	0.0356866	NA	NA	NA	NA	0.908118	NA
CTRL1_untreated	CTRL1_untreated_P12R6C2	E68	P12	untreated	no_stress	CTRL1	control	NA	NA	NA	NA	NA	NA	NA	0.147416	NA	NA	NA	NA	0.342517
CTRL1_untreated	CTRL1_untreated_P12R6C2	E68	P12	untreated	no_stress	CTRL1	control	0.533358	0.172589	0.241916	NA	NA	NA	NA	NA	NA	NA	NA	NA	NA
CTRL1_untreated	CTRL1_untreated_P12R6C2	E68	P12	untreated	no_stress	CTRL1	control	NA	NA	NA	NA	NA	NA	NA	0.261976	NA	NA	NA	NA	0.273588
CTRL1_untreated	CTRL1_untreated_P12R6C2	E68	P12	untreated	no_stress	CTRL1	control	0.5537	0.542134	0.580126	NA	NA	NA	NA	NA	NA	NA	NA	NA	NA
CTRL1_untreated	CTRL1_untreated_P12R6C2	E68	P12	untreated	no_stress	CTRL1	control	NA	NA	NA	NA	NA	NA	NA	0.181549	NA	NA	NA	NA	0.28237
CTRL1_untreated	CTRL1_untreated_P12R7C2	E68	P12	untreated	no_stress	CTRL1	control	NA	NA	NA	NA	NA	NA	NA	0.201966	NA	NA	NA	NA	0.0613997
CTRL1_untreated	CTRL1_untreated_P12R7C2	E68	P12	untreated	no_stress	CTRL1	control	NA	NA	NA	NA	NA	NA	NA	0.567556	NA	NA	NA	NA	0.466956
CTRL1_untreated	CTRL1_untreated_P12R7C2	E68	P12	untreated	no_stress	CTRL1	control	NA	NA	NA	NA	NA	NA	NA	0.0306951	NA	NA	NA	NA	0.120563
CTRL1_untreated	CTRL1_untreated_P12R7C2	E68	P12	untreated	no_stress	CTRL1	control	NA	NA	NA	NA	NA	NA	NA	0.188836	NA	NA	NA	NA	0.129877
CTRL1_untreated	CTRL1_untreated_P12R7C2	E68	P12	untreated	no_stress	CTRL1	control	NA	NA	NA	NA	NA	NA	0.536552	NA	NA	NA	NA	0.79692	NA
CTRL1_untreated	CTRL1_untreated_P12R7C2	E68	P12	untreated	no_stress	CTRL1	control	0.603265	0.327067	0.246181	NA	NA	NA	NA	NA	NA	NA	NA	NA	NA
CTRL1_untreated	CTRL1_untreated_P19R2C10	E69	P19	untreated	no_stress	CTRL1	control	0.498551	0.501294	0.370457	NA	NA	0.0688931	NA	NA	NA	NA	0.155736	NA	NA
CTRL1_untreated	CTRL1_untreated_P19R2C10	E69	P19	untreated	no_stress	CTRL1	control	NA	NA	NA	0.299635	NA	NA	NA	NA	0.418176	NA	NA	NA	NA
CTRL1_untreated	CTRL1_untreated_P19R2C10	E69	P19	untreated	no_stress	CTRL1	control	NA	NA	NA	NA	NA	0.00117765	NA	NA	NA	NA	0.0141518	NA	NA
CTRL1_untreated	CTRL1_untreated_P19R2C10	E69	P19	untreated	no_stress	CTRL1	control	NA	NA	NA	0.396853	NA	NA	NA	NA	0.511752	NA	NA	NA	NA
CTRL1_untreated	CTRL1_untreated_P19R2C10	E69	P19	untreated	no_stress	CTRL1	control	0.413207	0.432579	0.436241	0.276057	NA	NA	NA	NA	0.559017	NA	NA	NA	NA
CTRL1_untreated	CTRL1_untreated_P19R2C10	E69	P19	untreated	no_stress	CTRL1	control	NA	NA	NA	0.268912	NA	NA	NA	NA	0.510549	NA	NA	NA	NA
CTRL1_untreated	CTRL1_untreated_P19R2C10	E69	P19	untreated	no_stress	CTRL1	control	NA	NA	NA	0.308507	NA	0.109822	NA	NA	0.480502	NA	0.101897	NA	NA
CTRL1_untreated	CTRL1_untreated_P19R2C11	E69	P19	untreated	no_stress	CTRL1	control	NA	NA	NA	NA	NA	0.0316199	NA	NA	NA	NA	0.0131928	NA	NA
CTRL1_untreated	CTRL1_untreated_P19R2C11	E69	P19	untreated	no_stress	CTRL1	control	NA	NA	NA	NA	NA	0.0516804	NA	NA	NA	NA	0.050903	NA	NA
CTRL1_untreated	CTRL1_untreated_P19R2C11	E69	P19	untreated	no_stress	CTRL1	control	0.506755	0.555875	0.42287	NA	NA	NA	NA	NA	NA	NA	NA	NA	NA
CTRL1_untreated	CTRL1_untreated_P19R2C11	E69	P19	untreated	no_stress	CTRL1	control	NA	NA	NA	0.488985	NA	NA	NA	NA	0.481156	NA	NA	NA	NA
CTRL1_untreated	CTRL1_untreated_P19R2C11	E69	P19	untreated	no_stress	CTRL1	control	NA	NA	NA	0.286164	NA	0.139256	NA	NA	0.546492	NA	0.0878163	NA	NA
CTRL1_untreated	CTRL1_untreated_P19R2C11	E69	P19	untreated	no_stress	CTRL1	control	NA	NA	NA	0.416932	NA	0.115847	NA	NA	0.448463	NA	0.0454674	NA	NA
CTRL1_untreated	CTRL1_untreated_P19R2C4	E69	P19	untreated	no_stress	CTRL1	control	NA	NA	NA	NA	0.0764212	NA	NA	NA	NA	0.535914	NA	NA	NA
CTRL1_untreated	CTRL1_untreated_P19R2C4	E69	P19	untreated	no_stress	CTRL1	control	NA	NA	NA	NA	0.205302	NA	NA	NA	NA	0.823199	NA	NA	NA
CTRL1_untreated	CTRL1_untreated_P19R2C4	E69	P19	untreated	no_stress	CTRL1	control	NA	NA	NA	NA	0.0667143	NA	NA	NA	NA	0.563685	NA	NA	NA
CTRL1_untreated	CTRL1_untreated_P19R2C5	E69	P19	untreated	no_stress	CTRL1	control	NA	NA	NA	NA	0.184841	NA	NA	NA	NA	0.678696	NA	NA	NA
CTRL1_untreated	CTRL1_untreated_P19R2C5	E69	P19	untreated	no_stress	CTRL1	control	NA	NA	NA	NA	0.242941	NA	NA	NA	NA	0.671217	NA	NA	NA
CTRL1_untreated	CTRL1_untreated_P19R2C5	E69	P19	untreated	no_stress	CTRL1	control	NA	NA	NA	NA	0.151774	NA	NA	NA	NA	0.702878	NA	NA	NA
CTRL1_untreated	CTRL1_untreated_P19R2C5	E69	P19	untreated	no_stress	CTRL1	control	NA	NA	NA	NA	0.183638	NA	NA	NA	NA	0.639922	NA	NA	NA
CTRL1_untreated	CTRL1_untreated_P19R2C6	E69	P19	untreated	no_stress	CTRL1	control	NA	NA	NA	NA	NA	NA	NA	0.40197	NA	NA	NA	NA	0.297537
CTRL1_untreated	CTRL1_untreated_P19R2C6	E69	P19	untreated	no_stress	CTRL1	control	NA	NA	NA	NA	NA	NA	NA	0.351709	NA	NA	NA	NA	0.136351
CTRL1_untreated	CTRL1_untreated_P19R2C6	E69	P19	untreated	no_stress	CTRL1	control	NA	NA	NA	NA	NA	NA	0.48355	NA	NA	NA	NA	0.630005	NA
CTRL1_untreated	CTRL1_untreated_P19R2C7	E69	P19	untreated	no_stress	CTRL1	control	NA	NA	NA	NA	NA	NA	0.543445	0.316655	NA	NA	NA	0.696537	0.116024
CTRL1_untreated	CTRL1_untreated_P19R2C7	E69	P19	untreated	no_stress	CTRL1	control	0.446424	0.496071	0.307702	NA	NA	NA	0.404484	0.219112	NA	NA	NA	0.612765	0.248872
CTRL1_untreated	CTRL1_untreated_P19R2C7	E69	P19	untreated	no_stress	CTRL1	control	NA	NA	NA	NA	NA	NA	0.184457	NA	NA	NA	NA	0.397153	NA
CTRL1_untreated	CTRL1_untreated_P19R2C7	E69	P19	untreated	no_stress	CTRL1	control	NA	NA	NA	NA	NA	NA	0.244125	0.188826	NA	NA	NA	0.420938	0.181222
CTRL1_untreated	CTRL1_untreated_P19R2C8	E69	P19	untreated	no_stress	CTRL1	control	NA	NA	NA	NA	NA	NA	NA	NA	NA	0.0498601	NA	NA	NA
CTRL1_untreated	CTRL1_untreated_P19R2C8	E69	P19	untreated	no_stress	CTRL1	control	NA	NA	NA	NA	0.152913	NA	NA	NA	NA	0.339141	NA	NA	NA
CTRL1_untreated	CTRL1_untreated_P19R2C9	E69	P19	untreated	no_stress	CTRL1	control	NA	NA	NA	NA	0.243236	NA	NA	NA	NA	0.349589	NA	NA	NA
CTRL1_untreated	CTRL1_untreated_P19R2C9	E69	P19	untreated	no_stress	CTRL1	control	NA	NA	NA	NA	0.359078	NA	NA	NA	NA	0.358241	NA	NA	NA
CTRL1_untreated	CTRL1_untreated_P19R2C9	E69	P19	untreated	no_stress	CTRL1	control	NA	NA	NA	NA	0.3438	NA	NA	NA	NA	0.517119	NA	NA	NA
CTRL1_untreated	CTRL1_untreated_P19R2C9	E69	P19	untreated	no_stress	CTRL1	control	NA	NA	NA	NA	0.46746	NA	NA	NA	NA	0.524506	NA	NA	NA
CTRL1_untreated	CTRL1_untreated_P19R2C9	E69	P19	untreated	no_stress	CTRL1	control	NA	NA	NA	NA	0.12861	NA	NA	NA	NA	0.512928	NA	NA	NA
CTRL1_untreated	CTRL1_untreated_P1R2C2	E58	P1	untreated	no_stress	CTRL1	control	NA	NA	NA	0.164985	NA	NA	NA	NA	0.324386	NA	NA	NA	NA
CTRL1_untreated	CTRL1_untreated_P1R2C2	E58	P1	untreated	no_stress	CTRL1	control	NA	NA	NA	0.298002	NA	NA	NA	NA	0.298304	NA	NA	NA	NA
CTRL1_untreated	CTRL1_untreated_P1R2C2	E58	P1	untreated	no_stress	CTRL1	control	0.53525	0.260434	0.224234	0.516197	NA	NA	NA	NA	0.360704	NA	NA	NA	NA
CTRL1_untreated	CTRL1_untreated_P1R2C2	E58	P1	untreated	no_stress	CTRL1	control	NA	NA	NA	0.490535	NA	NA	NA	NA	0.361706	NA	NA	NA	NA
CTRL1_untreated	CTRL1_untreated_P1R2C2	E58	P1	untreated	no_stress	CTRL1	control	NA	NA	NA	0.474963	NA	NA	NA	NA	0.386497	NA	NA	NA	NA
CTRL1_untreated	CTRL1_untreated_P1R3C2	E58	P1	untreated	no_stress	CTRL1	control	NA	NA	NA	0.261743	NA	NA	NA	NA	0.325011	NA	NA	NA	NA
CTRL1_untreated	CTRL1_untreated_P1R3C2	E58	P1	untreated	no_stress	CTRL1	control	0.627304	0.14284	0.214611	NA	NA	NA	NA	NA	NA	NA	NA	NA	NA
CTRL1_untreated	CTRL1_untreated_P1R3C2	E58	P1	untreated	no_stress	CTRL1	control	NA	NA	NA	0.280278	NA	NA	NA	NA	0.237631	NA	NA	NA	NA
CTRL1_untreated	CTRL1_untreated_P1R3C2	E58	P1	untreated	no_stress	CTRL1	control	NA	NA	NA	0.246962	NA	NA	NA	NA	0.409763	NA	NA	NA	NA
CTRL1_untreated	CTRL1_untreated_P1R3C2	E58	P1	untreated	no_stress	CTRL1	control	NA	NA	NA	0.465787	NA	NA	NA	NA	0.288753	NA	NA	NA	NA
CTRL1_untreated	CTRL1_untreated_P1R3C2	E58	P1	untreated	no_stress	CTRL1	control	NA	NA	NA	0.51162	NA	NA	NA	NA	0.379991	NA	NA	NA	NA
CTRL1_untreated	CTRL1_untreated_P21R2C10	E69	P21	untreated	no_stress	CTRL1	control	NA	NA	NA	NA	0.458924	NA	NA	NA	NA	0.511998	NA	NA	NA
CTRL1_untreated	CTRL1_untreated_P21R2C10	E69	P21	untreated	no_stress	CTRL1	control	NA	NA	NA	NA	0.428793	NA	NA	NA	NA	0.812896	NA	NA	NA
CTRL1_untreated	CTRL1_untreated_P21R2C11	E69	P21	untreated	no_stress	CTRL1	control	NA	NA	NA	NA	0.181735	NA	NA	NA	NA	0.246038	NA	NA	NA
CTRL1_untreated	CTRL1_untreated_P21R2C11	E69	P21	untreated	no_stress	CTRL1	control	NA	NA	NA	NA	0.444844	NA	NA	NA	NA	0.36828	NA	NA	NA
CTRL1_untreated	CTRL1_untreated_P21R2C11	E69	P21	untreated	no_stress	CTRL1	control	NA	NA	NA	NA	0.375102	NA	NA	NA	NA	0.506128	NA	NA	NA
CTRL1_untreated	CTRL1_untreated_P21R2C11	E69	P21	untreated	no_stress	CTRL1	control	0.502419	0.467003	0.670491	NA	0.310459	NA	NA	NA	NA	0.361659	NA	NA	NA
CTRL1_untreated	CTRL1_untreated_P21R2C11	E69	P21	untreated	no_stress	CTRL1	control	NA	NA	NA	NA	0.618341	NA	NA	NA	NA	0.637206	NA	NA	NA
CTRL1_untreated	CTRL1_untreated_P21R2C11	E69	P21	untreated	no_stress	CTRL1	control	NA	NA	NA	NA	0.460157	NA	NA	NA	NA	0.239646	NA	NA	NA
CTRL1_untreated	CTRL1_untreated_P21R2C6	E69	P21	untreated	no_stress	CTRL1	control	NA	NA	NA	NA	NA	NA	NA	0.0858944	NA	NA	NA	NA	0.000846912
CTRL1_untreated	CTRL1_untreated_P21R2C7	E69	P21	untreated	no_stress	CTRL1	control	0.440285	0.344893	0.615997	NA	NA	NA	NA	NA	NA	NA	NA	NA	NA
CTRL1_untreated	CTRL1_untreated_P21R2C8	E69	P21	untreated	no_stress	CTRL1	control	NA	NA	NA	0.4982	NA	NA	NA	NA	0.608947	NA	NA	NA	NA
CTRL1_untreated	CTRL1_untreated_P21R2C8	E69	P21	untreated	no_stress	CTRL1	control	0.382605	0.488877	0.332909	NA	NA	NA	NA	NA	NA	NA	NA	NA	NA
CTRL1_untreated	CTRL1_untreated_P21R2C8	E69	P21	untreated	no_stress	CTRL1	control	NA	NA	NA	0.465381	NA	NA	NA	NA	0.543239	NA	NA	NA	NA
CTRL1_untreated	CTRL1_untreated_P21R2C8	E69	P21	untreated	no_stress	CTRL1	control	NA	NA	NA	0.367173	NA	NA	NA	NA	0.589635	NA	NA	NA	NA
CTRL1_untreated	CTRL1_untreated_P21R2C8	E69	P21	untreated	no_stress	CTRL1	control	NA	NA	NA	0.538462	NA	NA	NA	NA	0.610357	NA	NA	NA	NA
CTRL1_untreated	CTRL1_untreated_P21R2C8	E69	P21	untreated	no_stress	CTRL1	control	NA	NA	NA	0.645364	NA	NA	NA	NA	0.614668	NA	NA	NA	NA
CTRL1_untreated	CTRL1_untreated_P21R2C8	E69	P21	untreated	no_stress	CTRL1	control	NA	NA	NA	0.638291	NA	0.719719	NA	NA	0.536281	NA	0.355661	NA	NA
CTRL1_untreated	CTRL1_untreated_P21R2C9	E69	P21	untreated	no_stress	CTRL1	control	NA	NA	NA	0.523898	NA	NA	NA	NA	0.626831	NA	NA	NA	NA
CTRL1_untreated	CTRL1_untreated_P21R2C9	E69	P21	untreated	no_stress	CTRL1	control	NA	NA	NA	0.498248	NA	NA	NA	NA	0.515225	NA	NA	NA	NA
CTRL1_untreated	CTRL1_untreated_P21R2C9	E69	P21	untreated	no_stress	CTRL1	control	NA	NA	NA	NA	NA	0.712467	NA	NA	NA	NA	0.353001	NA	NA
CTRL1_untreated	CTRL1_untreated_P21R2C9	E69	P21	untreated	no_stress	CTRL1	control	NA	NA	NA	0.459389	NA	NA	NA	NA	0.58667	NA	NA	NA	NA
CTRL1_untreated	CTRL1_untreated_P21R2C9	E69	P21	untreated	no_stress	CTRL1	control	NA	NA	NA	0.561653	NA	NA	NA	NA	0.610786	NA	NA	NA	NA
CTRL1_untreated	CTRL1_untreated_P21R2C9	E69	P21	untreated	no_stress	CTRL1	control	NA	NA	NA	0.419527	NA	NA	NA	NA	0.551996	NA	NA	NA	NA
CTRL1_untreated	CTRL1_untreated_P21R2C9	E69	P21	untreated	no_stress	CTRL1	control	NA	NA	NA	0.832997	NA	NA	NA	NA	0.652599	NA	NA	NA	NA
CTRL1_untreated	CTRL1_untreated_P21R2C9	E69	P21	untreated	no_stress	CTRL1	control	NA	NA	NA	0.893738	NA	NA	NA	NA	0.505495	NA	NA	NA	NA
CTRL1_untreated	CTRL1_untreated_P2R2C2	E59	P2	untreated	no_stress	CTRL1	control	NA	NA	NA	0.274057	NA	NA	NA	NA	0.341676	NA	NA	NA	NA
CTRL1_untreated	CTRL1_untreated_P2R2C2	E59	P2	untreated	no_stress	CTRL1	control	NA	NA	NA	0.202577	NA	NA	NA	NA	0.400318	NA	NA	NA	NA
CTRL1_untreated	CTRL1_untreated_P2R2C2	E59	P2	untreated	no_stress	CTRL1	control	NA	NA	NA	0.229271	NA	NA	NA	NA	0.531853	NA	NA	NA	NA
CTRL1_untreated	CTRL1_untreated_P2R2C2	E59	P2	untreated	no_stress	CTRL1	control	NA	NA	NA	0.676967	NA	NA	NA	NA	0.515914	NA	NA	NA	NA
CTRL1_untreated	CTRL1_untreated_P2R2C2	E59	P2	untreated	no_stress	CTRL1	control	NA	NA	NA	0.411085	NA	NA	NA	NA	0.258442	NA	NA	NA	NA
CTRL1_untreated	CTRL1_untreated_P2R2C2	E59	P2	untreated	no_stress	CTRL1	control	NA	NA	NA	0.225402	NA	NA	NA	NA	0.437971	NA	NA	NA	NA
CTRL1_untreated	CTRL1_untreated_P2R3C2	E59	P2	untreated	no_stress	CTRL1	control	NA	NA	NA	0.472042	NA	NA	NA	NA	0.417315	NA	NA	NA	NA
CTRL1_untreated	CTRL1_untreated_P2R3C2	E59	P2	untreated	no_stress	CTRL1	control	0.494862	0.345816	0.466596	0.219239	NA	NA	NA	NA	0.502121	NA	NA	NA	NA
CTRL1_untreated	CTRL1_untreated_P2R3C2	E59	P2	untreated	no_stress	CTRL1	control	NA	NA	NA	0.168788	NA	NA	NA	NA	0.527998	NA	NA	NA	NA
CTRL1_untreated	CTRL1_untreated_P2R3C2	E59	P2	untreated	no_stress	CTRL1	control	0.509697	0.634372	0.409766	NA	NA	NA	NA	NA	NA	NA	NA	NA	NA
CTRL1_untreated	CTRL1_untreated_P2R3C2	E59	P2	untreated	no_stress	CTRL1	control	0.510599	0.18099	0.240993	0.133997	NA	NA	NA	NA	0.494979	NA	NA	NA	NA
CTRL1_untreated	CTRL1_untreated_P8R2C2	E66	P8	untreated	no_stress	CTRL1	control	NA	NA	NA	NA	NA	NA	NA	NA	0.528929	NA	NA	NA	NA
CTRL1_untreated	CTRL1_untreated_P8R2C2	E66	P8	untreated	no_stress	CTRL1	control	NA	NA	NA	0.0326998	NA	NA	NA	NA	0.391239	NA	NA	NA	NA
CTRL1_untreated	CTRL1_untreated_P8R2C2	E66	P8	untreated	no_stress	CTRL1	control	NA	NA	NA	NA	NA	0.00776842	NA	NA	NA	NA	0.0743756	NA	NA
CTRL1_untreated	CTRL1_untreated_P8R2C2	E66	P8	untreated	no_stress	CTRL1	control	0.216022	0.116659	0.168253	NA	NA	0.0257964	NA	NA	NA	NA	0.0376615	NA	NA
CTRL1_untreated	CTRL1_untreated_P8R2C2	E66	P8	untreated	no_stress	CTRL1	control	NA	NA	NA	NA	NA	0.00754783	NA	NA	NA	NA	0.0528279	NA	NA
CTRL1_untreated	CTRL1_untreated_P8R2C2	E66	P8	untreated	no_stress	CTRL1	control	NA	NA	NA	NA	NA	0.193409	NA	NA	NA	NA	0.261102	NA	NA
CTRL1_untreated	CTRL1_untreated_P8R3C2	E66	P8	untreated	no_stress	CTRL1	control	NA	NA	NA	NA	NA	0.101219	NA	NA	NA	NA	0.150828	NA	NA
CTRL1_untreated	CTRL1_untreated_P8R3C2	E66	P8	untreated	no_stress	CTRL1	control	NA	NA	NA	NA	NA	0.0263006	NA	NA	NA	NA	0.0314358	NA	NA
CTRL1_untreated	CTRL1_untreated_P8R3C2	E66	P8	untreated	no_stress	CTRL1	control	NA	NA	NA	0.039859	NA	NA	NA	NA	0.239857	NA	NA	NA	NA
CTRL1_untreated	CTRL1_untreated_P8R3C2	E66	P8	untreated	no_stress	CTRL1	control	NA	NA	NA	0.0342373	NA	NA	NA	NA	0.427568	NA	NA	NA	NA
CTRL1_untreated	CTRL1_untreated_P8R3C2	E66	P8	untreated	no_stress	CTRL1	control	NA	NA	NA	0.0429805	NA	NA	NA	NA	0.266867	NA	NA	NA	NA
CTRL1_untreated	CTRL1_untreated_P8R3C2	E66	P8	untreated	no_stress	CTRL1	control	NA	NA	NA	NA	NA	0.0169316	NA	NA	NA	NA	0.159629	NA	NA
CTRL1_untreated	CTRL1_untreated_P8R3C2	E66	P8	untreated	no_stress	CTRL1	control	NA	NA	NA	0.0478894	NA	NA	NA	NA	0.118911	NA	NA	NA	NA
CTRL1_untreated	CTRL1_untreated_P8R3C2	E66	P8	untreated	no_stress	CTRL1	control	0.372384	0.0218932	0.0518129	NA	NA	NA	NA	NA	NA	NA	NA	NA	NA
CTRL1_untreated	CTRL1_untreated_P8R3C2	E66	P8	untreated	no_stress	CTRL1	control	NA	NA	NA	NA	NA	0.0705325	NA	NA	NA	NA	0.178873	NA	NA
CTRL1_untreated	CTRL1_untreated_P8R5C2	E66	P8	untreated	no_stress	CTRL1	control	NA	NA	NA	NA	NA	NA	0.14019	NA	NA	NA	NA	0.472409	NA
CTRL1_untreated	CTRL1_untreated_P8R5C2	E66	P8	untreated	no_stress	CTRL1	control	NA	NA	NA	NA	NA	NA	0.0205602	NA	NA	NA	NA	0.162822	NA
CTRL1_untreated	CTRL1_untreated_P8R5C2	E66	P8	untreated	no_stress	CTRL1	control	0.38963	0.0665823	0.0308295	NA	NA	NA	NA	NA	NA	NA	NA	NA	NA
CTRL1_untreated	CTRL1_untreated_P8R6C2	E66	P8	untreated	no_stress	CTRL1	control	0.449718	0.119528	0.264883	NA	NA	NA	NA	NA	NA	NA	NA	NA	NA
CTRL1_untreated	CTRL1_untreated_P8R6C2	E66	P8	untreated	no_stress	CTRL1	control	NA	NA	NA	NA	0.142667	NA	NA	NA	NA	0.578714	NA	NA	NA
CTRL1_untreated	CTRL1_untreated_P8R6C2	E66	P8	untreated	no_stress	CTRL1	control	NA	NA	NA	NA	0.0755659	NA	NA	NA	NA	0.331393	NA	NA	NA
CTRL1_untreated	CTRL1_untreated_P8R6C2	E66	P8	untreated	no_stress	CTRL1	control	NA	NA	NA	NA	NA	NA	NA	0.0366191	NA	NA	NA	NA	0.0713196
CTRL1_untreated	CTRL1_untreated_P8R6C2	E66	P8	untreated	no_stress	CTRL1	control	NA	NA	NA	NA	0.00498071	NA	NA	0.00847244	NA	0.159365	NA	NA	0.0294423
CTRL1_untreated	CTRL1_untreated_P8R6C2	E66	P8	untreated	no_stress	CTRL1	control	NA	NA	NA	NA	0.0187446	NA	NA	NA	NA	0.400104	NA	NA	NA
CTRL1_untreated	CTRL1_untreated_P8R6C2	E66	P8	untreated	no_stress	CTRL1	control	NA	NA	NA	NA	NA	NA	NA	0.0201572	NA	NA	NA	NA	0.0071151
CTRL1_untreated	CTRL1_untreated_P8R6C2	E66	P8	untreated	no_stress	CTRL1	control	NA	NA	NA	NA	NA	NA	NA	0.0320738	NA	NA	NA	NA	0.196315
CTRL1_untreated	CTRL1_untreated_P8R7C2	E66	P8	untreated	no_stress	CTRL1	control	NA	NA	NA	NA	0.0236495	NA	NA	NA	NA	0.233647	NA	NA	NA
CTRL1_untreated	CTRL1_untreated_P8R7C2	E66	P8	untreated	no_stress	CTRL1	control	0.468111	0.0509913	0.0514803	NA	NA	NA	NA	0.00465241	NA	NA	NA	NA	0.0125688
CTRL1_untreated	CTRL1_untreated_P8R7C2	E66	P8	untreated	no_stress	CTRL1	control	NA	NA	NA	NA	0.157525	NA	NA	NA	NA	0.176306	NA	NA	NA
CTRL1_untreated	CTRL1_untreated_P8R7C2	E66	P8	untreated	no_stress	CTRL1	control	NA	NA	NA	NA	0.0263407	NA	NA	NA	NA	0.345089	NA	NA	NA
CTRL1_untreated	CTRL1_untreated_P8R7C2	E66	P8	untreated	no_stress	CTRL1	control	0.393827	0.0788621	0.0728206	NA	NA	NA	NA	NA	NA	NA	NA	NA	NA
CTRL1_untreated	CTRL1_untreated_P8R7C2	E66	P8	untreated	no_stress	CTRL1	control	NA	NA	NA	NA	0.0425677	NA	NA	NA	NA	0.175018	NA	NA	NA
CTRL1_untreated	CTRL1_untreated_P8R7C2	E66	P8	untreated	no_stress	CTRL1	control	NA	NA	NA	NA	0.0907204	NA	NA	NA	NA	0.119751	NA	NA	NA
CTRL1_untreated	CTRL1_untreated_P8R7C2	E66	P8	untreated	no_stress	CTRL1	control	0.320881	0.0156914	0.0547838	NA	NA	NA	NA	NA	NA	NA	NA	NA	NA
CTRL1_untreated	CTRL1_untreated_P8R7C2	E66	P8	untreated	no_stress	CTRL1	control	0.321935	0.0285422	0.0497147	NA	NA	NA	NA	NA	NA	NA	NA	NA	NA
CTRL1_untreated	CTRL1_untreated_P8R7C2	E66	P8	untreated	no_stress	CTRL1	control	NA	NA	NA	NA	0.0127481	NA	NA	0.0142047	NA	0.438872	NA	NA	0.100268
CTRL1_untreated	CTRL1_untreated_P9R2C2	E67	P9	untreated	no_stress	CTRL1	control	NA	NA	NA	NA	NA	0.0360001	NA	NA	NA	NA	0.0701042	NA	NA
CTRL1_untreated	CTRL1_untreated_P9R2C2	E67	P9	untreated	no_stress	CTRL1	control	NA	NA	NA	0.186934	NA	NA	NA	NA	0.26335	NA	NA	NA	NA
CTRL1_untreated	CTRL1_untreated_P9R2C2	E67	P9	untreated	no_stress	CTRL1	control	NA	NA	NA	0.326306	NA	0.0942044	NA	NA	0.321256	NA	0.14211	NA	NA
CTRL1_untreated	CTRL1_untreated_P9R2C2	E67	P9	untreated	no_stress	CTRL1	control	NA	NA	NA	NA	NA	0.0312422	NA	NA	NA	NA	0.0164075	NA	NA
CTRL1_untreated	CTRL1_untreated_P9R2C2	E67	P9	untreated	no_stress	CTRL1	control	0.374166	0.252537	0.157378	NA	NA	NA	NA	NA	NA	NA	NA	NA	NA
CTRL1_untreated	CTRL1_untreated_P9R2C2	E67	P9	untreated	no_stress	CTRL1	control	NA	NA	NA	0.390836	NA	NA	NA	NA	0.265181	NA	NA	NA	NA
CTRL1_untreated	CTRL1_untreated_P9R2C2	E67	P9	untreated	no_stress	CTRL1	control	0.445901	0.335159	0.24467	0.31122	NA	NA	NA	NA	0.25169	NA	NA	NA	NA
CTRL1_untreated	CTRL1_untreated_P9R3C2	E67	P9	untreated	no_stress	CTRL1	control	NA	NA	NA	0.192262	NA	0.00572031	NA	NA	0.267201	NA	0.0336112	NA	NA
CTRL1_untreated	CTRL1_untreated_P9R3C2	E67	P9	untreated	no_stress	CTRL1	control	NA	NA	NA	0.18343	NA	NA	NA	NA	0.257351	NA	NA	NA	NA
CTRL1_untreated	CTRL1_untreated_P9R3C2	E67	P9	untreated	no_stress	CTRL1	control	NA	NA	NA	0.376011	NA	NA	NA	NA	0.248202	NA	NA	NA	NA
CTRL1_untreated	CTRL1_untreated_P9R3C2	E67	P9	untreated	no_stress	CTRL1	control	NA	NA	NA	0.54501	NA	0.181594	NA	NA	0.451018	NA	0.161723	NA	NA
CTRL1_untreated	CTRL1_untreated_P9R3C2	E67	P9	untreated	no_stress	CTRL1	control	NA	NA	NA	0.534019	NA	NA	NA	NA	0.399087	NA	NA	NA	NA
CTRL1_untreated	CTRL1_untreated_P9R3C2	E67	P9	untreated	no_stress	CTRL1	control	NA	NA	NA	NA	NA	0.0861223	NA	NA	NA	NA	0.0348008	NA	NA
CTRL1_untreated	CTRL1_untreated_P9R3C2	E67	P9	untreated	no_stress	CTRL1	control	NA	NA	NA	0.437205	NA	NA	NA	NA	0.344651	NA	NA	NA	NA
CTRL1_untreated	CTRL1_untreated_P9R3C2	E67	P9	untreated	no_stress	CTRL1	control	0.39884	0.358017	0.348337	NA	NA	NA	NA	NA	NA	NA	NA	NA	NA
CTRL1_untreated	CTRL1_untreated_P9R3C2	E67	P9	untreated	no_stress	CTRL1	control	NA	NA	NA	NA	NA	0.0591165	NA	NA	NA	NA	0.0959627	NA	NA
CTRL1_untreated	CTRL1_untreated_P9R4C2	E67	P9	untreated	no_stress	CTRL1	control	NA	NA	NA	NA	0.0545537	NA	NA	NA	NA	0.198104	NA	NA	NA
CTRL1_untreated	CTRL1_untreated_P9R4C2	E67	P9	untreated	no_stress	CTRL1	control	NA	NA	NA	NA	0.69581	NA	NA	NA	NA	0.535457	NA	NA	NA
CTRL1_untreated	CTRL1_untreated_P9R5C2	E67	P9	untreated	no_stress	CTRL1	control	NA	NA	NA	NA	0.263749	NA	NA	NA	NA	0.289627	NA	NA	NA
CTRL1_untreated	CTRL1_untreated_P9R5C2	E67	P9	untreated	no_stress	CTRL1	control	NA	NA	NA	NA	0.0947486	NA	NA	NA	NA	0.076739	NA	NA	NA
CTRL1_untreated	CTRL1_untreated_P9R5C2	E67	P9	untreated	no_stress	CTRL1	control	NA	NA	NA	NA	0.206478	NA	NA	NA	NA	0.156378	NA	NA	NA
CTRL1_untreated	CTRL1_untreated_P9R5C2	E67	P9	untreated	no_stress	CTRL1	control	0.347186	0.366548	0.298878	NA	NA	NA	NA	NA	NA	NA	NA	NA	NA
CTRL1_untreated	CTRL1_untreated_P9R5C2	E67	P9	untreated	no_stress	CTRL1	control	NA	NA	NA	NA	0.284589	NA	NA	NA	NA	0.0451962	NA	NA	NA
CTRL1_untreated	CTRL1_untreated_P9R6C2	E67	P9	untreated	no_stress	CTRL1	control	NA	NA	NA	NA	NA	NA	0.689311	NA	NA	NA	NA	0.598685	NA
CTRL1_untreated	CTRL1_untreated_P9R6C2	E67	P9	untreated	no_stress	CTRL1	control	NA	NA	NA	NA	NA	NA	NA	0.229399	NA	NA	NA	NA	0.239853
CTRL1_untreated	CTRL1_untreated_P9R6C2	E67	P9	untreated	no_stress	CTRL1	control	NA	NA	NA	NA	NA	NA	NA	0.31811	NA	NA	NA	NA	0.256311
CTRL1_untreated	CTRL1_untreated_P9R6C2	E67	P9	untreated	no_stress	CTRL1	control	0.3268	0.291118	0.309373	NA	NA	NA	NA	NA	NA	NA	NA	NA	NA
CTRL1_untreated	CTRL1_untreated_P9R6C2	E67	P9	untreated	no_stress	CTRL1	control	NA	NA	NA	NA	NA	NA	0.387425	NA	NA	NA	NA	0.457742	NA
CTRL1_untreated	CTRL1_untreated_P9R6C2	E67	P9	untreated	no_stress	CTRL1	control	0.429014	0.245651	0.234147	NA	NA	NA	0.194116	NA	NA	NA	NA	0.382013	NA
CTRL1_untreated	CTRL1_untreated_P9R7C2	E67	P9	untreated	no_stress	CTRL1	control	0.417486	0.292463	0.160021	NA	NA	NA	0.307981	0.390981	NA	NA	NA	0.492038	0.35506
CTRL1_untreated	CTRL1_untreated_P9R7C2	E67	P9	untreated	no_stress	CTRL1	control	NA	NA	NA	NA	NA	NA	NA	0.0848281	NA	NA	NA	NA	0.168817
CTRL1_untreated	CTRL1_untreated_P9R7C2	E67	P9	untreated	no_stress	CTRL1	control	0.450817	0.581192	0.574037	NA	NA	NA	NA	0.442912	NA	NA	NA	NA	0.332033
CTRL1_untreated	CTRL1_untreated_P9R7C2	E67	P9	untreated	no_stress	CTRL1	control	NA	NA	NA	NA	NA	NA	NA	0.122074	NA	NA	NA	NA	0.165314
CTRL2_heat	CTRL2_heat_P10R2C3	E67	P10	heat	stress	CTRL2	control	0.528537	0.329271	0.428996	0.414036	NA	0.769032	NA	NA	0.407506	NA	0.401404	NA	NA
CTRL2_heat	CTRL2_heat_P10R2C3	E67	P10	heat	stress	CTRL2	control	0.491232	0.343487	0.323633	0.307321	NA	0.65289	NA	NA	0.433127	NA	0.358422	NA	NA
CTRL2_heat	CTRL2_heat_P10R2C3	E67	P10	heat	stress	CTRL2	control	0.468827	0.266466	0.458501	0.647979	NA	0.792374	NA	NA	0.28752	NA	0.342014	NA	NA
CTRL2_heat	CTRL2_heat_P10R2C3	E67	P10	heat	stress	CTRL2	control	0.532704	0.712821	0.652807	0.52103	NA	0.921869	NA	NA	0.228064	NA	0.306185	NA	NA
CTRL2_heat	CTRL2_heat_P10R2C3	E67	P10	heat	stress	CTRL2	control	0.460979	0.350183	0.387164	0.820439	NA	0.97748	NA	NA	0.430676	NA	0.624547	NA	NA
CTRL2_heat	CTRL2_heat_P10R2C3	E67	P10	heat	stress	CTRL2	control	0.468742	0.616792	0.70871	0.991282	NA	0.843007	NA	NA	0.564845	NA	0.367802	NA	NA
CTRL2_heat	CTRL2_heat_P10R2C3	E67	P10	heat	stress	CTRL2	control	0.431887	0.273831	0.34018	0.483422	NA	0.754413	NA	NA	0.359155	NA	0.447867	NA	NA
CTRL2_heat	CTRL2_heat_P10R2C3	E67	P10	heat	stress	CTRL2	control	0.466098	0.222382	0.294567	0.219084	NA	0.275105	NA	NA	0.410621	NA	0.117426	NA	NA
CTRL2_heat	CTRL2_heat_P10R2C3	E67	P10	heat	stress	CTRL2	control	0.452482	0.412105	0.318885	0.297922	NA	0.569231	NA	NA	0.437116	NA	0.378604	NA	NA
CTRL2_heat	CTRL2_heat_P10R2C3	E67	P10	heat	stress	CTRL2	control	0.449028	0.48411	0.475919	0.791194	NA	0.950004	NA	NA	0.304559	NA	0.40491	NA	NA
CTRL2_heat	CTRL2_heat_P10R2C3	E67	P10	heat	stress	CTRL2	control	0.530437	0.503888	0.38463	0.731634	NA	0.608457	NA	NA	0.539244	NA	0.725572	NA	NA
CTRL2_heat	CTRL2_heat_P10R2C3	E67	P10	heat	stress	CTRL2	control	0.463683	0.485587	0.456007	0.960785	NA	0.887793	NA	NA	0.472323	NA	0.401069	NA	NA
CTRL2_heat	CTRL2_heat_P10R3C3	E67	P10	heat	stress	CTRL2	control	0.413368	0.562482	0.48005	0.650569	NA	0.688383	NA	NA	0.496657	NA	0.173597	NA	NA
CTRL2_heat	CTRL2_heat_P10R3C3	E67	P10	heat	stress	CTRL2	control	0.549166	0.684263	0.461869	0.76914	NA	0.879961	NA	NA	0.604998	NA	0.209864	NA	NA
CTRL2_heat	CTRL2_heat_P10R3C3	E67	P10	heat	stress	CTRL2	control	0.629572	0.599634	0.472164	0.74778	NA	0.907023	NA	NA	0.528731	NA	0.193059	NA	NA
CTRL2_heat	CTRL2_heat_P10R3C3	E67	P10	heat	stress	CTRL2	control	0.41457	0.454582	0.428047	0.904249	NA	0.935842	NA	NA	0.651998	NA	0.343956	NA	NA
CTRL2_heat	CTRL2_heat_P10R3C3	E67	P10	heat	stress	CTRL2	control	0.436327	0.655242	0.428907	0.754001	NA	0.815532	NA	NA	0.36631	NA	0.334091	NA	NA
CTRL2_heat	CTRL2_heat_P10R3C3	E67	P10	heat	stress	CTRL2	control	0.522613	0.786448	0.561992	0.907786	NA	0.944204	NA	NA	0.56303	NA	0.48314	NA	NA
CTRL2_heat	CTRL2_heat_P10R3C3	E67	P10	heat	stress	CTRL2	control	0.333151	0.770921	0.191433	0.769355	NA	0.880713	NA	NA	0.377309	NA	0.281976	NA	NA
CTRL2_heat	CTRL2_heat_P10R3C3	E67	P10	heat	stress	CTRL2	control	0.526383	0.365504	0.376947	0.219176	NA	0.520437	NA	NA	0.308547	NA	0.133845	NA	NA
CTRL2_heat	CTRL2_heat_P10R3C3	E67	P10	heat	stress	CTRL2	control	0.525457	0.224387	0.142134	0.160675	NA	0.26974	NA	NA	0.339161	NA	0.241932	NA	NA
CTRL2_heat	CTRL2_heat_P10R3C3	E67	P10	heat	stress	CTRL2	control	0.479521	0.68048	0.316411	0.789379	NA	0.798347	NA	NA	0.417703	NA	0.294361	NA	NA
CTRL2_heat	CTRL2_heat_P10R3C3	E67	P10	heat	stress	CTRL2	control	0.438657	0.581252	0.512295	0.76505	NA	0.602116	NA	NA	0.523091	NA	0.431838	NA	NA
CTRL2_heat	CTRL2_heat_P10R3C3	E67	P10	heat	stress	CTRL2	control	0.444408	0.453493	0.359161	0.745285	NA	0.823503	NA	NA	0.382976	NA	0.817675	NA	NA
CTRL2_heat	CTRL2_heat_P10R4C3	E67	P10	heat	stress	CTRL2	control	0.499479	0.304344	0.40142	NA	0.152643	NA	NA	NA	NA	0.873028	NA	NA	NA
CTRL2_heat	CTRL2_heat_P10R4C3	E67	P10	heat	stress	CTRL2	control	0.466832	0.261681	0.17224	NA	0.0685605	NA	NA	NA	NA	0.531315	NA	NA	NA
CTRL2_heat	CTRL2_heat_P10R4C3	E67	P10	heat	stress	CTRL2	control	0.486785	0.480117	0.33622	NA	0.106736	NA	NA	NA	NA	0.936021	NA	NA	NA
CTRL2_heat	CTRL2_heat_P10R4C3	E67	P10	heat	stress	CTRL2	control	0.510663	0.730374	0.644422	NA	0.101881	NA	NA	NA	NA	0.8428	NA	NA	NA
CTRL2_heat	CTRL2_heat_P10R4C3	E67	P10	heat	stress	CTRL2	control	0.525063	0.497645	0.434285	NA	0.121535	NA	NA	NA	NA	0.913741	NA	NA	NA
CTRL2_heat	CTRL2_heat_P10R4C3	E67	P10	heat	stress	CTRL2	control	0.539665	0.42019	0.427658	NA	0.367617	NA	NA	NA	NA	0.878036	NA	NA	NA
CTRL2_heat	CTRL2_heat_P10R4C3	E67	P10	heat	stress	CTRL2	control	0.564791	0.534968	0.345937	NA	0.234594	NA	NA	NA	NA	0.912141	NA	NA	NA
CTRL2_heat	CTRL2_heat_P10R4C3	E67	P10	heat	stress	CTRL2	control	0.526397	0.355583	0.345876	NA	0.1304	NA	NA	NA	NA	0.891774	NA	NA	NA
CTRL2_heat	CTRL2_heat_P10R4C3	E67	P10	heat	stress	CTRL2	control	0.543435	0.435959	0.213859	NA	0.498781	NA	NA	NA	NA	0.709276	NA	NA	NA
CTRL2_heat	CTRL2_heat_P10R4C3	E67	P10	heat	stress	CTRL2	control	0.496699	0.544942	0.510509	NA	0.589175	NA	NA	NA	NA	0.878846	NA	NA	NA
CTRL2_heat	CTRL2_heat_P10R4C3	E67	P10	heat	stress	CTRL2	control	0.610814	0.434832	0.36114	NA	0.788421	NA	NA	NA	NA	0.935909	NA	NA	NA
CTRL2_heat	CTRL2_heat_P10R4C3	E67	P10	heat	stress	CTRL2	control	0.471525	0.426617	0.379023	NA	0.637486	NA	NA	NA	NA	0.957563	NA	NA	NA
CTRL2_heat	CTRL2_heat_P10R5C3	E67	P10	heat	stress	CTRL2	control	0.405855	0.410086	0.25	NA	0.0626577	NA	NA	NA	NA	0.831807	NA	NA	NA
CTRL2_heat	CTRL2_heat_P10R5C3	E67	P10	heat	stress	CTRL2	control	0.40764	0.278627	0.312583	NA	0.347879	NA	NA	NA	NA	0.890588	NA	NA	NA
CTRL2_heat	CTRL2_heat_P10R5C3	E67	P10	heat	stress	CTRL2	control	0.497873	0.518457	0.438567	NA	0.242783	NA	NA	NA	NA	0.897564	NA	NA	NA
CTRL2_heat	CTRL2_heat_P10R5C3	E67	P10	heat	stress	CTRL2	control	0.515734	0.494955	0.539873	NA	0.283174	NA	NA	NA	NA	0.911759	NA	NA	NA
CTRL2_heat	CTRL2_heat_P10R5C3	E67	P10	heat	stress	CTRL2	control	0.547903	0.376026	0.25518	NA	0.26845	NA	NA	NA	NA	0.859503	NA	NA	NA
CTRL2_heat	CTRL2_heat_P10R5C3	E67	P10	heat	stress	CTRL2	control	0.499269	0.522515	0.413875	NA	0.570375	NA	NA	NA	NA	0.911812	NA	NA	NA
CTRL2_heat	CTRL2_heat_P10R5C3	E67	P10	heat	stress	CTRL2	control	0.415938	0.466907	0.421037	NA	0.046143	NA	NA	NA	NA	0.508507	NA	NA	NA
CTRL2_heat	CTRL2_heat_P10R5C3	E67	P10	heat	stress	CTRL2	control	0.513153	0.404945	0.384955	NA	0.251702	NA	NA	NA	NA	0.916082	NA	NA	NA
CTRL2_heat	CTRL2_heat_P10R5C3	E67	P10	heat	stress	CTRL2	control	0.466742	0.354202	0.184623	NA	0.383164	NA	NA	NA	NA	0.724523	NA	NA	NA
CTRL2_heat	CTRL2_heat_P10R5C3	E67	P10	heat	stress	CTRL2	control	0.492333	0.481018	0.199922	NA	0.628018	NA	NA	NA	NA	0.938036	NA	NA	NA
CTRL2_heat	CTRL2_heat_P10R5C3	E67	P10	heat	stress	CTRL2	control	0.604296	0.63112	0.478315	NA	0.543049	NA	NA	NA	NA	0.849546	NA	NA	NA
CTRL2_heat	CTRL2_heat_P10R5C3	E67	P10	heat	stress	CTRL2	control	0.493676	0.456867	0.463748	NA	0.317788	NA	NA	NA	NA	0.887992	NA	NA	NA
CTRL2_heat	CTRL2_heat_P10R6C3	E67	P10	heat	stress	CTRL2	control	0.393238	0.411705	0.376421	NA	NA	NA	0.345298	0.589332	NA	NA	NA	0.657825	0.702166
CTRL2_heat	CTRL2_heat_P10R6C3	E67	P10	heat	stress	CTRL2	control	0.476182	0.345414	0.345644	NA	NA	NA	0.299998	0.637928	NA	NA	NA	0.643411	0.645185
CTRL2_heat	CTRL2_heat_P10R6C3	E67	P10	heat	stress	CTRL2	control	0.538757	0.680367	0.537279	NA	NA	NA	0.655428	0.601914	NA	NA	NA	0.701454	0.731545
CTRL2_heat	CTRL2_heat_P10R6C3	E67	P10	heat	stress	CTRL2	control	0.446714	0.746278	0.667465	NA	NA	NA	0.727985	0.963485	NA	NA	NA	0.779954	0.810771
CTRL2_heat	CTRL2_heat_P10R6C3	E67	P10	heat	stress	CTRL2	control	0.540068	0.458308	0.544357	NA	NA	NA	0.42881	0.730485	NA	NA	NA	0.733664	0.705162
CTRL2_heat	CTRL2_heat_P10R6C3	E67	P10	heat	stress	CTRL2	control	0.388529	0.464608	0.561622	NA	NA	NA	0.652077	0.8979	NA	NA	NA	0.800993	0.771641
CTRL2_heat	CTRL2_heat_P10R6C3	E67	P10	heat	stress	CTRL2	control	0.480481	0.412399	0.391097	NA	NA	NA	0.186554	0.614504	NA	NA	NA	0.554907	0.761232
CTRL2_heat	CTRL2_heat_P10R6C3	E67	P10	heat	stress	CTRL2	control	0.47812	0.341387	0.343801	NA	NA	NA	0.225634	0.375467	NA	NA	NA	0.564857	0.515341
CTRL2_heat	CTRL2_heat_P10R6C3	E67	P10	heat	stress	CTRL2	control	NA	0.281543	NA	NA	NA	NA	NA	NA	NA	NA	NA	NA	NA
CTRL2_heat	CTRL2_heat_P10R6C3	E67	P10	heat	stress	CTRL2	control	0.416197	0.472568	0.264363	NA	NA	NA	0.898559	0.579538	NA	NA	NA	0.650976	0.769862
CTRL2_heat	CTRL2_heat_P10R6C3	E67	P10	heat	stress	CTRL2	control	0.548296	0.356439	0.383461	NA	NA	NA	0.204997	0.599424	NA	NA	NA	0.6426	0.445311
CTRL2_heat	CTRL2_heat_P10R6C3	E67	P10	heat	stress	CTRL2	control	0.533689	0.6004	0.43889	NA	NA	NA	0.400696	0.623823	NA	NA	NA	0.586869	0.698737
CTRL2_heat	CTRL2_heat_P10R7C3	E67	P10	heat	stress	CTRL2	control	0.573137	0.317499	0.322825	NA	NA	NA	0.153918	0.543198	NA	NA	NA	0.579643	0.720496
CTRL2_heat	CTRL2_heat_P10R7C3	E67	P10	heat	stress	CTRL2	control	0.475384	0.676519	0.433064	NA	NA	NA	0.458348	0.703865	NA	NA	NA	0.646953	0.796622
CTRL2_heat	CTRL2_heat_P10R7C3	E67	P10	heat	stress	CTRL2	control	0.574047	0.493746	0.379127	NA	NA	NA	0.299248	0.657499	NA	NA	NA	0.479524	0.496197
CTRL2_heat	CTRL2_heat_P10R7C3	E67	P10	heat	stress	CTRL2	control	0.506902	0.521853	0.440791	NA	NA	NA	0.370853	0.801207	NA	NA	NA	0.458889	0.564582
CTRL2_heat	CTRL2_heat_P10R7C3	E67	P10	heat	stress	CTRL2	control	0.473846	0.45787	0.417658	NA	NA	NA	0.43254	0.756411	NA	NA	NA	0.480377	0.604901
CTRL2_heat	CTRL2_heat_P10R7C3	E67	P10	heat	stress	CTRL2	control	0.458325	0.411324	0.300744	NA	NA	NA	0.442238	0.572755	NA	NA	NA	0.659987	0.606089
CTRL2_heat	CTRL2_heat_P10R7C3	E67	P10	heat	stress	CTRL2	control	0.531628	0.481963	0.355385	NA	NA	NA	0.444814	0.633502	NA	NA	NA	0.580372	0.694575
CTRL2_heat	CTRL2_heat_P10R7C3	E67	P10	heat	stress	CTRL2	control	0.4026	0.262432	0.466329	NA	NA	NA	0.356573	0.69019	NA	NA	NA	0.482467	0.763168
CTRL2_heat	CTRL2_heat_P10R7C3	E67	P10	heat	stress	CTRL2	control	0.501541	0.458082	0.41132	NA	NA	NA	0.271176	0.634616	NA	NA	NA	0.722612	0.608559
CTRL2_heat	CTRL2_heat_P10R7C3	E67	P10	heat	stress	CTRL2	control	0.574312	0.418679	0.403131	NA	NA	NA	0.314399	0.68902	NA	NA	NA	0.807036	0.826816
CTRL2_heat	CTRL2_heat_P10R7C3	E67	P10	heat	stress	CTRL2	control	0.512572	0.452042	0.485638	NA	NA	NA	0.347358	0.531063	NA	NA	NA	0.704459	0.709238
CTRL2_heat	CTRL2_heat_P10R7C3	E67	P10	heat	stress	CTRL2	control	0.495637	0.349727	0.244669	NA	NA	NA	0.243443	0.511601	NA	NA	NA	0.555597	0.563355
CTRL2_heat	CTRL2_heat_P17R2C3	E68	P17	heat	stress	CTRL2	control	0.302522	0.469283	0.342078	0.850102	NA	0.928394	NA	NA	0.509347	NA	0.86375	NA	NA
CTRL2_heat	CTRL2_heat_P17R2C3	E68	P17	heat	stress	CTRL2	control	0.366755	0.420113	0.314244	0.663203	NA	0.504782	NA	NA	0.283341	NA	0.469326	NA	NA
CTRL2_heat	CTRL2_heat_P17R2C3	E68	P17	heat	stress	CTRL2	control	0.340047	0.548365	0.28194	0.571671	NA	0.799641	NA	NA	0.476292	NA	0.706613	NA	NA
CTRL2_heat	CTRL2_heat_P17R2C3	E68	P17	heat	stress	CTRL2	control	0.314761	0.34995	0.225274	0.572912	NA	0.533146	NA	NA	0.408445	NA	0.485842	NA	NA
CTRL2_heat	CTRL2_heat_P17R2C3	E68	P17	heat	stress	CTRL2	control	0.206914	0.501067	0.222539	0.551189	NA	0.682886	NA	NA	0.288826	NA	0.611941	NA	NA
CTRL2_heat	CTRL2_heat_P17R2C3	E68	P17	heat	stress	CTRL2	control	0.262214	0.385385	0.22085	0.501997	NA	0.72386	NA	NA	0.496228	NA	0.739726	NA	NA
CTRL2_heat	CTRL2_heat_P17R2C3	E68	P17	heat	stress	CTRL2	control	0.26945	0.558707	0.27463	0.754806	NA	0.826483	NA	NA	0.353204	NA	0.74329	NA	NA
CTRL2_heat	CTRL2_heat_P17R2C3	E68	P17	heat	stress	CTRL2	control	0.148171	0.316989	0.158631	0.469964	NA	0.48213	NA	NA	0.353696	NA	0.542855	NA	NA
CTRL2_heat	CTRL2_heat_P17R2C3	E68	P17	heat	stress	CTRL2	control	0.278695	0.382038	0.150873	0.745969	NA	0.825568	NA	NA	0.395734	NA	0.665998	NA	NA
CTRL2_heat	CTRL2_heat_P17R2C3	E68	P17	heat	stress	CTRL2	control	0.408781	0.250077	0.284769	0.892097	NA	0.270503	NA	NA	0.377668	NA	0.600927	NA	NA
CTRL2_heat	CTRL2_heat_P17R3C3	E68	P17	heat	stress	CTRL2	control	0.343886	0.591712	0.316147	0.816764	NA	0.812783	NA	NA	0.368974	NA	0.781213	NA	NA
CTRL2_heat	CTRL2_heat_P17R3C3	E68	P17	heat	stress	CTRL2	control	0.206864	0.440317	0.228456	0.593151	NA	0.870289	NA	NA	0.292449	NA	0.662294	NA	NA
CTRL2_heat	CTRL2_heat_P17R3C3	E68	P17	heat	stress	CTRL2	control	0.439398	0.390361	0.369988	0.439094	NA	0.481157	NA	NA	0.495329	NA	0.475555	NA	NA
CTRL2_heat	CTRL2_heat_P17R3C3	E68	P17	heat	stress	CTRL2	control	NA	0.304598	NA	NA	NA	NA	NA	NA	NA	NA	NA	NA	NA
CTRL2_heat	CTRL2_heat_P17R3C3	E68	P17	heat	stress	CTRL2	control	0.281974	0.466143	0.290493	0.743191	NA	0.641171	NA	NA	0.476318	NA	0.722814	NA	NA
CTRL2_heat	CTRL2_heat_P17R3C3	E68	P17	heat	stress	CTRL2	control	0.477812	0.211468	0.297031	NA	NA	NA	NA	NA	NA	NA	NA	NA	NA
CTRL2_heat	CTRL2_heat_P17R3C3	E68	P17	heat	stress	CTRL2	control	0.297995	0.589315	0.407427	0.80928	NA	0.842304	NA	NA	0.429473	NA	0.791252	NA	NA
CTRL2_heat	CTRL2_heat_P17R3C3	E68	P17	heat	stress	CTRL2	control	0.260386	0.507487	0.16647	0.522002	NA	0.807101	NA	NA	0.237889	NA	0.591162	NA	NA
CTRL2_heat	CTRL2_heat_P17R4C3	E68	P17	heat	stress	CTRL2	control	0.226621	0.477222	0.137314	NA	0.972736	NA	NA	NA	NA	0.533498	NA	NA	NA
CTRL2_heat	CTRL2_heat_P17R4C3	E68	P17	heat	stress	CTRL2	control	0.251989	0.418332	0.204176	NA	0.829927	NA	NA	NA	NA	0.512604	NA	NA	NA
CTRL2_heat	CTRL2_heat_P17R4C3	E68	P17	heat	stress	CTRL2	control	0.320463	0.507749	0.268746	NA	0.997634	NA	NA	NA	NA	0.62355	NA	NA	NA
CTRL2_heat	CTRL2_heat_P17R4C3	E68	P17	heat	stress	CTRL2	control	0.353086	0.546163	0.252838	NA	0.855889	NA	NA	NA	NA	0.350224	NA	NA	NA
CTRL2_heat	CTRL2_heat_P17R4C3	E68	P17	heat	stress	CTRL2	control	0.534849	0.299115	0.353493	NA	0.792117	NA	NA	NA	NA	0.577693	NA	NA	NA
CTRL2_heat	CTRL2_heat_P17R4C3	E68	P17	heat	stress	CTRL2	control	0.67735	0.31077	0.634257	NA	NA	NA	NA	NA	NA	NA	NA	NA	NA
CTRL2_heat	CTRL2_heat_P17R4C3	E68	P17	heat	stress	CTRL2	control	NA	0.347363	NA	NA	NA	NA	NA	NA	NA	NA	NA	NA	NA
CTRL2_heat	CTRL2_heat_P17R4C3	E68	P17	heat	stress	CTRL2	control	0.138467	0.306714	0.0715484	NA	0.99629	NA	NA	NA	NA	0.54862	NA	NA	NA
CTRL2_heat	CTRL2_heat_P17R4C3	E68	P17	heat	stress	CTRL2	control	0.201701	0.340124	0.198632	NA	0.976187	NA	NA	NA	NA	0.656078	NA	NA	NA
CTRL2_heat	CTRL2_heat_P17R4C3	E68	P17	heat	stress	CTRL2	control	0.315986	0.648645	0.344824	NA	0.954276	NA	NA	NA	NA	0.463652	NA	NA	NA
CTRL2_heat	CTRL2_heat_P17R5C3	E68	P17	heat	stress	CTRL2	control	0.239709	0.550673	0.226793	NA	0.928834	NA	NA	NA	NA	0.455394	NA	NA	NA
CTRL2_heat	CTRL2_heat_P17R5C3	E68	P17	heat	stress	CTRL2	control	NA	0.355747	NA	NA	NA	NA	NA	NA	NA	NA	NA	NA	NA
CTRL2_heat	CTRL2_heat_P17R5C3	E68	P17	heat	stress	CTRL2	control	0.445387	0.376514	0.334231	NA	0.685066	NA	NA	NA	NA	0.518636	NA	NA	NA
CTRL2_heat	CTRL2_heat_P17R5C3	E68	P17	heat	stress	CTRL2	control	0.325207	0.637777	0.40402	NA	0.938023	NA	NA	NA	NA	0.428434	NA	NA	NA
CTRL2_heat	CTRL2_heat_P17R5C3	E68	P17	heat	stress	CTRL2	control	0.339598	0.334255	0.247966	NA	0.420164	NA	NA	NA	NA	0.28667	NA	NA	NA
CTRL2_heat	CTRL2_heat_P17R5C3	E68	P17	heat	stress	CTRL2	control	0.506558	0.39658	0.339416	NA	0.661254	NA	NA	NA	NA	0.574593	NA	NA	NA
CTRL2_heat	CTRL2_heat_P17R5C3	E68	P17	heat	stress	CTRL2	control	0.311255	0.647457	0.280501	NA	0.999951	NA	NA	NA	NA	0.599552	NA	NA	NA
CTRL2_heat	CTRL2_heat_P17R5C3	E68	P17	heat	stress	CTRL2	control	0.319588	0.478515	0.393599	NA	0.683246	NA	NA	NA	NA	0.592776	NA	NA	NA
CTRL2_heat	CTRL2_heat_P17R5C3	E68	P17	heat	stress	CTRL2	control	0.233525	0.646056	0.344487	NA	0.981287	NA	NA	NA	NA	0.597958	NA	NA	NA
CTRL2_heat	CTRL2_heat_P17R5C3	E68	P17	heat	stress	CTRL2	control	0.240768	0.449259	0.319365	NA	0.99989	NA	NA	NA	NA	0.648049	NA	NA	NA
CTRL2_heat	CTRL2_heat_P17R5C3	E68	P17	heat	stress	CTRL2	control	0.274143	0.495894	0.30564	NA	0.968674	NA	NA	NA	NA	0.656889	NA	NA	NA
CTRL2_heat	CTRL2_heat_P17R5C3	E68	P17	heat	stress	CTRL2	control	0.271387	0.321748	0.144538	NA	0.934523	NA	NA	NA	NA	0.597155	NA	NA	NA
CTRL2_heat	CTRL2_heat_P17R6C3	E68	P17	heat	stress	CTRL2	control	0.406431	0.443683	0.561271	NA	NA	NA	0.642642	0.330465	NA	NA	NA	0.755256	0.413719
CTRL2_heat	CTRL2_heat_P17R6C3	E68	P17	heat	stress	CTRL2	control	0.252909	0.383631	0.192096	NA	NA	NA	0.717239	0.280485	NA	NA	NA	0.886384	0.37644
CTRL2_heat	CTRL2_heat_P17R6C3	E68	P17	heat	stress	CTRL2	control	0.387657	0.5886	0.442407	NA	NA	NA	0.651149	0.317143	NA	NA	NA	0.898046	0.377283
CTRL2_heat	CTRL2_heat_P17R6C3	E68	P17	heat	stress	CTRL2	control	0.324231	0.675502	0.443956	NA	NA	NA	0.741149	0.451857	NA	NA	NA	0.759923	0.324655
CTRL2_heat	CTRL2_heat_P17R6C3	E68	P17	heat	stress	CTRL2	control	NA	0.385828	NA	NA	NA	NA	NA	NA	NA	NA	NA	NA	NA
CTRL2_heat	CTRL2_heat_P17R6C3	E68	P17	heat	stress	CTRL2	control	0.615763	NA	NA	NA	NA	NA	NA	NA	NA	NA	NA	NA	NA
CTRL2_heat	CTRL2_heat_P17R6C3	E68	P17	heat	stress	CTRL2	control	0.36298	0.479971	0.250401	NA	NA	NA	0.354257	0.497429	NA	NA	NA	0.545254	0.341479
CTRL2_heat	CTRL2_heat_P17R6C3	E68	P17	heat	stress	CTRL2	control	0.260012	0.377779	0.112199	NA	NA	NA	0.232414	0.371075	NA	NA	NA	0.566989	0.258572
CTRL2_heat	CTRL2_heat_P17R6C3	E68	P17	heat	stress	CTRL2	control	0.183714	0.584768	0.303439	NA	NA	NA	0.38775	0.331815	NA	NA	NA	0.897025	0.431253
CTRL2_heat	CTRL2_heat_P17R6C3	E68	P17	heat	stress	CTRL2	control	NA	0.234114	NA	NA	NA	NA	NA	NA	NA	NA	NA	NA	NA
CTRL2_heat	CTRL2_heat_P17R6C3	E68	P17	heat	stress	CTRL2	control	0.40813	0.723073	0.318434	NA	NA	NA	0.460091	0.218111	NA	NA	NA	0.896493	0.349903
CTRL2_heat	CTRL2_heat_P17R7C3	E68	P17	heat	stress	CTRL2	control	0.343984	0.564127	0.337938	NA	NA	NA	0.631685	0.40203	NA	NA	NA	0.905056	0.539823
CTRL2_heat	CTRL2_heat_P17R7C3	E68	P17	heat	stress	CTRL2	control	0.354555	0.333335	0.187498	NA	NA	NA	0.338956	0.490247	NA	NA	NA	0.676951	0.325665
CTRL2_heat	CTRL2_heat_P17R7C3	E68	P17	heat	stress	CTRL2	control	0.496612	0.458087	0.447134	NA	NA	NA	0.595207	0.788123	NA	NA	NA	0.548091	0.379446
CTRL2_heat	CTRL2_heat_P17R7C3	E68	P17	heat	stress	CTRL2	control	0.478779	0.660011	0.470175	NA	NA	NA	0.68834	0.291216	NA	NA	NA	0.956007	0.522454
CTRL2_heat	CTRL2_heat_P17R7C3	E68	P17	heat	stress	CTRL2	control	0.414524	0.371061	0.308449	NA	NA	NA	0.207395	0.442954	NA	NA	NA	0.449803	0.471373
CTRL2_heat	CTRL2_heat_P17R7C3	E68	P17	heat	stress	CTRL2	control	0.43698	0.209012	0.144756	NA	NA	NA	0.0909992	0.169222	NA	NA	NA	0.551565	0.263858
CTRL2_heat	CTRL2_heat_P17R7C3	E68	P17	heat	stress	CTRL2	control	0.0774571	0.520881	0.130713	NA	NA	NA	0.503001	0.232949	NA	NA	NA	0.879848	0.578626
CTRL2_heat	CTRL2_heat_P17R7C3	E68	P17	heat	stress	CTRL2	control	0.461448	0.364826	0.261978	NA	NA	NA	NA	NA	NA	NA	NA	NA	NA
CTRL2_heat	CTRL2_heat_P17R7C3	E68	P17	heat	stress	CTRL2	control	0.184396	0.672153	0.172391	NA	NA	NA	0.510764	0.381862	NA	NA	NA	0.872617	0.508036
CTRL2_heat	CTRL2_heat_P17R7C3	E68	P17	heat	stress	CTRL2	control	0.337794	0.607563	0.294348	NA	NA	NA	0.424453	0.513608	NA	NA	NA	0.675294	0.432982
CTRL2_heat	CTRL2_heat_P17R7C3	E68	P17	heat	stress	CTRL2	control	0.206828	0.380268	0.179833	NA	NA	NA	0.495623	0.339565	NA	NA	NA	0.745564	0.306982
CTRL2_osmotic	CTRL2_osmotic_P13R2C3	E68	P13	osmotic	stress	CTRL2	control	0.343678	0.0887098	0.0237638	0.674487	NA	0.141888	NA	NA	0.25588	NA	0.640232	NA	NA
CTRL2_osmotic	CTRL2_osmotic_P13R2C3	E68	P13	osmotic	stress	CTRL2	control	0.233359	0.457331	0.560576	0.667479	NA	0.697879	NA	NA	0.838384	NA	0.967328	NA	NA
CTRL2_osmotic	CTRL2_osmotic_P13R2C3	E68	P13	osmotic	stress	CTRL2	control	0.336427	0.150906	0.179588	0.56234	NA	0.456033	NA	NA	0.287934	NA	0.710173	NA	NA
CTRL2_osmotic	CTRL2_osmotic_P13R2C3	E68	P13	osmotic	stress	CTRL2	control	0.444855	0.0513033	0.0770581	0.591362	NA	0.271296	NA	NA	0.274848	NA	0.780631	NA	NA
CTRL2_osmotic	CTRL2_osmotic_P13R2C3	E68	P13	osmotic	stress	CTRL2	control	0.398742	0.268983	0.275801	0.605416	NA	0.7699	NA	NA	0.772291	NA	0.974099	NA	NA
CTRL2_osmotic	CTRL2_osmotic_P13R2C3	E68	P13	osmotic	stress	CTRL2	control	0.311071	0.253317	0.250698	0.4939	NA	0.718645	NA	NA	0.737099	NA	0.986237	NA	NA
CTRL2_osmotic	CTRL2_osmotic_P13R2C3	E68	P13	osmotic	stress	CTRL2	control	0.353661	0.375886	0.438768	0.725779	NA	0.846133	NA	NA	0.47929	NA	0.986621	NA	NA
CTRL2_osmotic	CTRL2_osmotic_P13R2C3	E68	P13	osmotic	stress	CTRL2	control	0.449433	0.376341	0.587698	0.725559	NA	0.697065	NA	NA	0.61415	NA	0.841776	NA	NA
CTRL2_osmotic	CTRL2_osmotic_P13R2C3	E68	P13	osmotic	stress	CTRL2	control	0.356391	0.33812	0.45752	0.695309	NA	0.727855	NA	NA	0.426838	NA	0.88219	NA	NA
CTRL2_osmotic	CTRL2_osmotic_P13R2C3	E68	P13	osmotic	stress	CTRL2	control	0.363202	0.201979	0.135164	0.428017	NA	0.282271	NA	NA	0.14613	NA	0.617885	NA	NA
CTRL2_osmotic	CTRL2_osmotic_P13R2C3	E68	P13	osmotic	stress	CTRL2	control	0.357395	0.239417	0.308302	0.634514	NA	0.124496	NA	NA	0.490843	NA	0.653658	NA	NA
CTRL2_osmotic	CTRL2_osmotic_P13R2C3	E68	P13	osmotic	stress	CTRL2	control	0.305142	0.276625	0.357108	0.603847	NA	0.272682	NA	NA	0.423824	NA	0.717479	NA	NA
CTRL2_osmotic	CTRL2_osmotic_P13R3C3	E68	P13	osmotic	stress	CTRL2	control	0.162256	0.322707	0.242592	0.440675	NA	0.511297	NA	NA	0.252999	NA	0.741296	NA	NA
CTRL2_osmotic	CTRL2_osmotic_P13R3C3	E68	P13	osmotic	stress	CTRL2	control	0.281411	0.294737	0.212435	0.484189	NA	0.162642	NA	NA	0.379161	NA	0.603816	NA	NA
CTRL2_osmotic	CTRL2_osmotic_P13R3C3	E68	P13	osmotic	stress	CTRL2	control	0.378591	0.278061	0.318078	0.611699	NA	0.184766	NA	NA	0.378937	NA	0.824511	NA	NA
CTRL2_osmotic	CTRL2_osmotic_P13R3C3	E68	P13	osmotic	stress	CTRL2	control	0.311473	0.0720921	0.0729722	0.403736	NA	0.0923479	NA	NA	0.134913	NA	0.773598	NA	NA
CTRL2_osmotic	CTRL2_osmotic_P13R3C3	E68	P13	osmotic	stress	CTRL2	control	0.26034	0.493896	0.652419	0.762901	NA	0.745252	NA	NA	0.46431	NA	0.977998	NA	NA
CTRL2_osmotic	CTRL2_osmotic_P13R3C3	E68	P13	osmotic	stress	CTRL2	control	0.2846	0.451592	0.396639	0.664831	NA	0.545278	NA	NA	0.903722	NA	0.665526	NA	NA
CTRL2_osmotic	CTRL2_osmotic_P13R3C3	E68	P13	osmotic	stress	CTRL2	control	0.175113	0.488952	0.407878	0.712872	NA	0.302755	NA	NA	0.272307	NA	0.476853	NA	NA
CTRL2_osmotic	CTRL2_osmotic_P13R3C3	E68	P13	osmotic	stress	CTRL2	control	0.516908	0.204327	0.208675	0.369135	NA	0.294875	NA	NA	0.356223	NA	0.67979	NA	NA
CTRL2_osmotic	CTRL2_osmotic_P13R3C3	E68	P13	osmotic	stress	CTRL2	control	0.246001	0.240979	0.129551	0.483232	NA	0.159487	NA	NA	0.367813	NA	0.397335	NA	NA
CTRL2_osmotic	CTRL2_osmotic_P13R3C3	E68	P13	osmotic	stress	CTRL2	control	0.219656	0.51436	0.839567	0.77059	NA	0.562389	NA	NA	0.414597	NA	0.63283	NA	NA
CTRL2_osmotic	CTRL2_osmotic_P13R3C3	E68	P13	osmotic	stress	CTRL2	control	0.377704	0.3668	0.20946	0.408837	NA	0.561636	NA	NA	0.177606	NA	0.432566	NA	NA
CTRL2_osmotic	CTRL2_osmotic_P13R3C3	E68	P13	osmotic	stress	CTRL2	control	0.306897	0.213194	0.200106	0.617361	NA	0.224404	NA	NA	0.305071	NA	0.734363	NA	NA
CTRL2_osmotic	CTRL2_osmotic_P13R4C3	E68	P13	osmotic	stress	CTRL2	control	0.244712	0.381181	0.582923	NA	0.38414	NA	NA	NA	NA	0.610198	NA	NA	NA
CTRL2_osmotic	CTRL2_osmotic_P13R4C3	E68	P13	osmotic	stress	CTRL2	control	0.340318	0.236145	0.332414	NA	0.664817	NA	NA	NA	NA	0.499004	NA	NA	NA
CTRL2_osmotic	CTRL2_osmotic_P13R4C3	E68	P13	osmotic	stress	CTRL2	control	0.364264	0.286178	0.398981	NA	0.310577	NA	NA	NA	NA	0.801226	NA	NA	NA
CTRL2_osmotic	CTRL2_osmotic_P13R4C3	E68	P13	osmotic	stress	CTRL2	control	0.218037	0.402193	0.566463	NA	0.448577	NA	NA	NA	NA	0.602511	NA	NA	NA
CTRL2_osmotic	CTRL2_osmotic_P13R4C3	E68	P13	osmotic	stress	CTRL2	control	0.33707	0.362251	0.504211	NA	0.394733	NA	NA	NA	NA	0.251563	NA	NA	NA
CTRL2_osmotic	CTRL2_osmotic_P13R4C3	E68	P13	osmotic	stress	CTRL2	control	0.334727	0.317672	0.411574	NA	0.283714	NA	NA	NA	NA	0.52443	NA	NA	NA
CTRL2_osmotic	CTRL2_osmotic_P13R4C3	E68	P13	osmotic	stress	CTRL2	control	0.210729	0.59934	0.869175	NA	0.47668	NA	NA	NA	NA	0.295601	NA	NA	NA
CTRL2_osmotic	CTRL2_osmotic_P13R4C3	E68	P13	osmotic	stress	CTRL2	control	0.383738	0.275842	0.35205	NA	0.437688	NA	NA	NA	NA	0.476871	NA	NA	NA
CTRL2_osmotic	CTRL2_osmotic_P13R4C3	E68	P13	osmotic	stress	CTRL2	control	0.303493	0.441819	0.535433	NA	0.495192	NA	NA	NA	NA	0.726682	NA	NA	NA
CTRL2_osmotic	CTRL2_osmotic_P13R4C3	E68	P13	osmotic	stress	CTRL2	control	0.225146	0.4692	0.391494	NA	0.35164	NA	NA	NA	NA	0.453505	NA	NA	NA
CTRL2_osmotic	CTRL2_osmotic_P13R4C3	E68	P13	osmotic	stress	CTRL2	control	0.363025	0.245443	0.456251	NA	0.807959	NA	NA	NA	NA	0.245005	NA	NA	NA
CTRL2_osmotic	CTRL2_osmotic_P13R4C3	E68	P13	osmotic	stress	CTRL2	control	0.246421	0.467356	0.483392	NA	0.696752	NA	NA	NA	NA	0.542798	NA	NA	NA
CTRL2_osmotic	CTRL2_osmotic_P13R5C3	E68	P13	osmotic	stress	CTRL2	control	0.266138	0.369585	0.294121	NA	0.356389	NA	NA	NA	NA	0.228016	NA	NA	NA
CTRL2_osmotic	CTRL2_osmotic_P13R5C3	E68	P13	osmotic	stress	CTRL2	control	0.353273	0.210688	0.217307	NA	0.505444	NA	NA	NA	NA	0.289136	NA	NA	NA
CTRL2_osmotic	CTRL2_osmotic_P13R5C3	E68	P13	osmotic	stress	CTRL2	control	0.259125	0.255994	0.591569	NA	0.764853	NA	NA	NA	NA	0.221721	NA	NA	NA
CTRL2_osmotic	CTRL2_osmotic_P13R5C3	E68	P13	osmotic	stress	CTRL2	control	0.414393	0.291389	0.264033	NA	0.274454	NA	NA	NA	NA	0.718848	NA	NA	NA
CTRL2_osmotic	CTRL2_osmotic_P13R5C3	E68	P13	osmotic	stress	CTRL2	control	0.342324	0.368136	0.57921	NA	0.549194	NA	NA	NA	NA	0.802728	NA	NA	NA
CTRL2_osmotic	CTRL2_osmotic_P13R5C3	E68	P13	osmotic	stress	CTRL2	control	0.494071	0.303121	0.324265	NA	0.363061	NA	NA	NA	NA	0.737992	NA	NA	NA
CTRL2_osmotic	CTRL2_osmotic_P13R5C3	E68	P13	osmotic	stress	CTRL2	control	0.307543	0.450388	0.481826	NA	0.300567	NA	NA	NA	NA	0.46121	NA	NA	NA
CTRL2_osmotic	CTRL2_osmotic_P13R5C3	E68	P13	osmotic	stress	CTRL2	control	0.514831	0.386232	0.546467	NA	0.677689	NA	NA	NA	NA	0.341157	NA	NA	NA
CTRL2_osmotic	CTRL2_osmotic_P13R5C3	E68	P13	osmotic	stress	CTRL2	control	0.253395	0.262399	0.145101	NA	0.248975	NA	NA	NA	NA	0.777606	NA	NA	NA
CTRL2_osmotic	CTRL2_osmotic_P13R5C3	E68	P13	osmotic	stress	CTRL2	control	0.187257	0.398518	0.669152	NA	0.742413	NA	NA	NA	NA	0.277613	NA	NA	NA
CTRL2_osmotic	CTRL2_osmotic_P13R5C3	E68	P13	osmotic	stress	CTRL2	control	0.301737	0.20836	0.128	NA	0.523423	NA	NA	NA	NA	0.164118	NA	NA	NA
CTRL2_osmotic	CTRL2_osmotic_P13R5C3	E68	P13	osmotic	stress	CTRL2	control	0.310404	0.14595	0.25629	NA	0.431345	NA	NA	NA	NA	0.62882	NA	NA	NA
CTRL2_osmotic	CTRL2_osmotic_P13R6C3	E68	P13	osmotic	stress	CTRL2	control	0.271082	0.355104	0.316672	NA	NA	NA	0.718907	0.904599	NA	NA	NA	0.353875	0.911063
CTRL2_osmotic	CTRL2_osmotic_P13R6C3	E68	P13	osmotic	stress	CTRL2	control	0.29148	0.162844	0.280896	NA	NA	NA	0.581292	0.918302	NA	NA	NA	0.693404	0.940964
CTRL2_osmotic	CTRL2_osmotic_P13R6C3	E68	P13	osmotic	stress	CTRL2	control	0.344101	0.25011	0.452467	NA	NA	NA	0.701619	0.785149	NA	NA	NA	0.455973	0.961182
CTRL2_osmotic	CTRL2_osmotic_P13R6C3	E68	P13	osmotic	stress	CTRL2	control	0.379606	0.140524	0.104619	NA	NA	NA	0.222906	0.689176	NA	NA	NA	0.631059	0.923046
CTRL2_osmotic	CTRL2_osmotic_P13R6C3	E68	P13	osmotic	stress	CTRL2	control	0.258061	0.443777	0.711978	NA	NA	NA	0.86987	0.965657	NA	NA	NA	0.598371	0.983676
CTRL2_osmotic	CTRL2_osmotic_P13R6C3	E68	P13	osmotic	stress	CTRL2	control	0.262917	0.274556	0.291989	NA	NA	NA	0.480817	0.817076	NA	NA	NA	0.70395	0.90141
CTRL2_osmotic	CTRL2_osmotic_P13R6C3	E68	P13	osmotic	stress	CTRL2	control	0.161982	0.404806	0.632436	NA	NA	NA	0.823323	0.891918	NA	NA	NA	0.373882	0.98134
CTRL2_osmotic	CTRL2_osmotic_P13R6C3	E68	P13	osmotic	stress	CTRL2	control	0.509926	0.307084	0.236937	NA	NA	NA	0.510347	0.857276	NA	NA	NA	0.766055	0.966604
CTRL2_osmotic	CTRL2_osmotic_P13R6C3	E68	P13	osmotic	stress	CTRL2	control	0.242912	0.49303	0.862891	NA	NA	NA	0.941924	0.971249	NA	NA	NA	0.750036	0.955472
CTRL2_osmotic	CTRL2_osmotic_P13R6C3	E68	P13	osmotic	stress	CTRL2	control	0.38075	0.323721	0.289537	NA	NA	NA	0.57209	0.91172	NA	NA	NA	0.395959	0.926448
CTRL2_osmotic	CTRL2_osmotic_P13R6C3	E68	P13	osmotic	stress	CTRL2	control	0.246736	0.361276	0.316908	NA	NA	NA	0.453712	0.930215	NA	NA	NA	0.370307	0.803544
CTRL2_osmotic	CTRL2_osmotic_P13R6C3	E68	P13	osmotic	stress	CTRL2	control	0.268637	0.225254	0.430587	NA	NA	NA	0.781768	0.878495	NA	NA	NA	0.859494	0.869058
CTRL2_osmotic	CTRL2_osmotic_P13R7C3	E68	P13	osmotic	stress	CTRL2	control	0.407946	0.200937	0.231874	NA	NA	NA	0.632298	0.757365	NA	NA	NA	0.848384	0.96213
CTRL2_osmotic	CTRL2_osmotic_P13R7C3	E68	P13	osmotic	stress	CTRL2	control	0.431907	0.393328	0.337061	NA	NA	NA	0.34494	0.817059	NA	NA	NA	0.805051	0.89209
CTRL2_osmotic	CTRL2_osmotic_P13R7C3	E68	P13	osmotic	stress	CTRL2	control	0.27803	0.270498	0.331334	NA	NA	NA	0.640049	0.886681	NA	NA	NA	0.838834	0.874429
CTRL2_osmotic	CTRL2_osmotic_P13R7C3	E68	P13	osmotic	stress	CTRL2	control	0.366502	0.256868	0.27025	NA	NA	NA	0.705712	0.758551	NA	NA	NA	0.698034	0.936397
CTRL2_osmotic	CTRL2_osmotic_P13R7C3	E68	P13	osmotic	stress	CTRL2	control	0.341847	0.184496	0.149071	NA	NA	NA	0.507832	0.820205	NA	NA	NA	0.452707	0.791794
CTRL2_osmotic	CTRL2_osmotic_P13R7C3	E68	P13	osmotic	stress	CTRL2	control	0.393999	0.0742723	0.0771204	NA	NA	NA	0.331728	0.557081	NA	NA	NA	0.550732	0.61821
CTRL2_osmotic	CTRL2_osmotic_P13R7C3	E68	P13	osmotic	stress	CTRL2	control	0.212906	0.372405	0.544034	NA	NA	NA	0.814574	0.931016	NA	NA	NA	0.653904	0.96155
CTRL2_osmotic	CTRL2_osmotic_P13R7C3	E68	P13	osmotic	stress	CTRL2	control	0.379059	0.145192	0.111724	NA	NA	NA	0.463523	0.583232	NA	NA	NA	0.56786	0.790742
CTRL2_osmotic	CTRL2_osmotic_P13R7C3	E68	P13	osmotic	stress	CTRL2	control	0.241386	0.218563	0.405511	NA	NA	NA	0.543407	0.896739	NA	NA	NA	0.880817	0.940866
CTRL2_osmotic	CTRL2_osmotic_P13R7C3	E68	P13	osmotic	stress	CTRL2	control	0.356241	0.181989	0.290783	NA	NA	NA	0.540655	0.891568	NA	NA	NA	0.681246	0.824853
CTRL2_osmotic	CTRL2_osmotic_P13R7C3	E68	P13	osmotic	stress	CTRL2	control	0.318267	0.264807	0.249643	NA	NA	NA	0.448839	0.910924	NA	NA	NA	0.453794	0.977862
CTRL2_osmotic	CTRL2_osmotic_P13R7C3	E68	P13	osmotic	stress	CTRL2	control	0.419089	0.135041	0.104227	NA	NA	NA	0.310421	0.666431	NA	NA	NA	0.71063	0.897305
CTRL2_osmotic	CTRL2_osmotic_P1R6C3	E58	P1	osmotic	stress	CTRL2	control	0.451485	0.054838	0.079975	0.202801	NA	NA	NA	NA	0.353417	NA	NA	NA	NA
CTRL2_osmotic	CTRL2_osmotic_P1R6C3	E58	P1	osmotic	stress	CTRL2	control	0.540268	0.300996	0.404565	0.393603	NA	NA	NA	NA	0.522521	NA	NA	NA	NA
CTRL2_osmotic	CTRL2_osmotic_P1R6C3	E58	P1	osmotic	stress	CTRL2	control	0.499365	0.110861	0.0772505	0.215633	NA	NA	NA	NA	0.379426	NA	NA	NA	NA
CTRL2_osmotic	CTRL2_osmotic_P1R6C3	E58	P1	osmotic	stress	CTRL2	control	0.470456	0.240875	0.214073	0.375639	NA	NA	NA	NA	0.489984	NA	NA	NA	NA
CTRL2_osmotic	CTRL2_osmotic_P1R6C3	E58	P1	osmotic	stress	CTRL2	control	0.435128	0.224468	0.222717	0.303934	NA	NA	NA	NA	0.351259	NA	NA	NA	NA
CTRL2_osmotic	CTRL2_osmotic_P1R6C3	E58	P1	osmotic	stress	CTRL2	control	0.513237	0.0335017	0.0695224	0.486254	NA	NA	NA	NA	0.309981	NA	NA	NA	NA
CTRL2_osmotic	CTRL2_osmotic_P1R6C3	E58	P1	osmotic	stress	CTRL2	control	0.562314	0.296361	0.230367	0.376802	NA	NA	NA	NA	0.38142	NA	NA	NA	NA
CTRL2_osmotic	CTRL2_osmotic_P1R6C3	E58	P1	osmotic	stress	CTRL2	control	0.561455	0.311234	0.456741	0.441731	NA	NA	NA	NA	0.37192	NA	NA	NA	NA
CTRL2_osmotic	CTRL2_osmotic_P1R6C3	E58	P1	osmotic	stress	CTRL2	control	0.519465	0.08479	0.085451	0.241011	NA	NA	NA	NA	0.524533	NA	NA	NA	NA
CTRL2_osmotic	CTRL2_osmotic_P1R6C3	E58	P1	osmotic	stress	CTRL2	control	0.500291	0.369119	0.303368	0.621423	NA	NA	NA	NA	0.332927	NA	NA	NA	NA
CTRL2_osmotic	CTRL2_osmotic_P1R7C3	E58	P1	osmotic	stress	CTRL2	control	0.459974	0.366787	0.180397	0.77075	NA	NA	NA	NA	0.710114	NA	NA	NA	NA
CTRL2_osmotic	CTRL2_osmotic_P1R7C3	E58	P1	osmotic	stress	CTRL2	control	0.459715	0.482452	0.332965	0.744794	NA	NA	NA	NA	0.578637	NA	NA	NA	NA
CTRL2_osmotic	CTRL2_osmotic_P1R7C3	E58	P1	osmotic	stress	CTRL2	control	NA	0.410472	NA	NA	NA	NA	NA	NA	0.272952	NA	NA	NA	NA
CTRL2_osmotic	CTRL2_osmotic_P1R7C3	E58	P1	osmotic	stress	CTRL2	control	0.500043	0.53068	0.382576	0.726585	NA	NA	NA	NA	0.644148	NA	NA	NA	NA
CTRL2_osmotic	CTRL2_osmotic_P1R7C3	E58	P1	osmotic	stress	CTRL2	control	0.474836	0.433076	0.156165	0.571361	NA	NA	NA	NA	0.751042	NA	NA	NA	NA
CTRL2_osmotic	CTRL2_osmotic_P1R7C3	E58	P1	osmotic	stress	CTRL2	control	0.481889	0.11637	0.189588	0.356232	NA	NA	NA	NA	0.594116	NA	NA	NA	NA
CTRL2_osmotic	CTRL2_osmotic_P1R7C3	E58	P1	osmotic	stress	CTRL2	control	0.427939	0.426233	0.26276	0.631806	NA	NA	NA	NA	0.649066	NA	NA	NA	NA
CTRL2_osmotic	CTRL2_osmotic_P1R7C3	E58	P1	osmotic	stress	CTRL2	control	0.406477	0.262824	0.118411	0.554714	NA	NA	NA	NA	0.664843	NA	NA	NA	NA
CTRL2_osmotic	CTRL2_osmotic_P1R7C3	E58	P1	osmotic	stress	CTRL2	control	0.438341	0.386338	0.198498	0.765508	NA	NA	NA	NA	0.732162	NA	NA	NA	NA
CTRL2_osmotic	CTRL2_osmotic_P1R7C3	E58	P1	osmotic	stress	CTRL2	control	0.460164	0.535976	0.316031	0.666795	NA	NA	NA	NA	0.660537	NA	NA	NA	NA
CTRL2_osmotic	CTRL2_osmotic_P2R6C3	E59	P2	osmotic	stress	CTRL2	control	0.284242	NA	NA	NA	NA	NA	NA	NA	NA	NA	NA	NA	NA
CTRL2_osmotic	CTRL2_osmotic_P2R6C3	E59	P2	osmotic	stress	CTRL2	control	0.464268	0.375939	0.317004	0.521447	NA	NA	NA	NA	0.43853	NA	NA	NA	NA
CTRL2_osmotic	CTRL2_osmotic_P2R7C3	E59	P2	osmotic	stress	CTRL2	control	0.39293	0.225336	0.314687	NA	NA	NA	NA	NA	NA	NA	NA	NA	NA
CTRL2_osmotic	CTRL2_osmotic_P2R7C3	E59	P2	osmotic	stress	CTRL2	control	0.369505	NA	NA	NA	NA	NA	NA	NA	NA	NA	NA	NA	NA
CTRL2_osmotic	CTRL2_osmotic_P2R7C3	E59	P2	osmotic	stress	CTRL2	control	0.329073	NA	NA	NA	NA	NA	NA	NA	NA	NA	NA	NA	NA
CTRL2_osmotic	CTRL2_osmotic_P2R7C3	E59	P2	osmotic	stress	CTRL2	control	0.631545	NA	NA	NA	NA	NA	NA	NA	NA	NA	NA	NA	NA
CTRL2_osmotic	CTRL2_osmotic_P2R7C3	E59	P2	osmotic	stress	CTRL2	control	0.290258	NA	NA	NA	NA	NA	NA	NA	NA	NA	NA	NA	NA
CTRL2_osmotic	CTRL2_osmotic_P2R7C3	E59	P2	osmotic	stress	CTRL2	control	0.409857	NA	NA	NA	NA	NA	NA	NA	NA	NA	NA	NA	NA
CTRL2_osmotic	CTRL2_osmotic_P2R7C3	E59	P2	osmotic	stress	CTRL2	control	0.398269	NA	NA	NA	NA	NA	NA	NA	NA	NA	NA	NA	NA
CTRL2_osmotic	CTRL2_osmotic_P2R7C3	E59	P2	osmotic	stress	CTRL2	control	0.278912	0.390674	0.371772	0.510913	NA	NA	NA	NA	0.627895	NA	NA	NA	NA
CTRL2_osmotic	CTRL2_osmotic_P2R7C3	E59	P2	osmotic	stress	CTRL2	control	0.568772	0.333887	0.474855	0.535251	NA	NA	NA	NA	0.569783	NA	NA	NA	NA
CTRL2_osmotic	CTRL2_osmotic_P4R2C3	E64	P4	osmotic	stress	CTRL2	control	0.115593	0.444171	0.218057	0.613786	NA	0.972574	NA	NA	0.314274	NA	0.744559	NA	NA
CTRL2_osmotic	CTRL2_osmotic_P4R2C3	E64	P4	osmotic	stress	CTRL2	control	0.205114	0.351459	0.147666	0.544306	NA	0.690701	NA	NA	0.367046	NA	0.704203	NA	NA
CTRL2_osmotic	CTRL2_osmotic_P4R2C3	E64	P4	osmotic	stress	CTRL2	control	0.159652	0.349574	0.284391	0.589602	NA	0.207399	NA	NA	0.350054	NA	0.549367	NA	NA
CTRL2_osmotic	CTRL2_osmotic_P4R2C3	E64	P4	osmotic	stress	CTRL2	control	0.182003	0.371065	0.0903389	0.255901	NA	0.912006	NA	NA	0.227617	NA	0.538522	NA	NA
CTRL2_osmotic	CTRL2_osmotic_P4R2C3	E64	P4	osmotic	stress	CTRL2	control	0.173938	0.280437	0.220716	NA	NA	NA	NA	NA	NA	NA	NA	NA	NA
CTRL2_osmotic	CTRL2_osmotic_P4R2C3	E64	P4	osmotic	stress	CTRL2	control	0.333951	NA	NA	NA	NA	NA	NA	NA	NA	NA	NA	NA	NA
CTRL2_osmotic	CTRL2_osmotic_P4R2C3	E64	P4	osmotic	stress	CTRL2	control	0.338757	0.242536	0.469748	0.304546	NA	0.277601	NA	NA	0.455207	NA	0.753328	NA	NA
CTRL2_osmotic	CTRL2_osmotic_P4R2C3	E64	P4	osmotic	stress	CTRL2	control	0.142921	0.277381	0.22568	0.414097	NA	0.937757	NA	NA	0.334427	NA	0.583193	NA	NA
CTRL2_osmotic	CTRL2_osmotic_P4R2C3	E64	P4	osmotic	stress	CTRL2	control	0.105678	0.354841	0.24251	0.745496	NA	0.926404	NA	NA	0.366035	NA	0.496696	NA	NA
CTRL2_osmotic	CTRL2_osmotic_P4R2C3	E64	P4	osmotic	stress	CTRL2	control	0.256966	0.462712	0.619859	0.802869	NA	0.721283	NA	NA	0.483633	NA	0.625233	NA	NA
CTRL2_osmotic	CTRL2_osmotic_P4R2C3	E64	P4	osmotic	stress	CTRL2	control	0.18094	0.335633	0.254266	0.680276	NA	0.944482	NA	NA	0.306982	NA	0.685254	NA	NA
CTRL2_osmotic	CTRL2_osmotic_P4R2C3	E64	P4	osmotic	stress	CTRL2	control	0.234823	0.306906	0.431819	0.704604	NA	0.662935	NA	NA	0.49469	NA	0.629401	NA	NA
CTRL2_osmotic	CTRL2_osmotic_P4R3C3	E64	P4	osmotic	stress	CTRL2	control	0.16031	0.316981	0.225234	0.273681	NA	0.947996	NA	NA	0.238797	NA	0.457787	NA	NA
CTRL2_osmotic	CTRL2_osmotic_P4R3C3	E64	P4	osmotic	stress	CTRL2	control	0.113095	0.43786	0.223812	0.372553	NA	0.961248	NA	NA	0.250874	NA	0.735414	NA	NA
CTRL2_osmotic	CTRL2_osmotic_P4R3C3	E64	P4	osmotic	stress	CTRL2	control	0.20865	0.34324	0.236424	0.251378	NA	0.952485	NA	NA	0.354425	NA	0.560355	NA	NA
CTRL2_osmotic	CTRL2_osmotic_P4R3C3	E64	P4	osmotic	stress	CTRL2	control	0.193657	0.404993	0.128288	0.10208	NA	0.901231	NA	NA	0.385132	NA	0.674669	NA	NA
CTRL2_osmotic	CTRL2_osmotic_P4R3C3	E64	P4	osmotic	stress	CTRL2	control	0.0782247	0.331624	0.347865	0.398537	NA	0.950221	NA	NA	0.414382	NA	0.721502	NA	NA
CTRL2_osmotic	CTRL2_osmotic_P4R3C3	E64	P4	osmotic	stress	CTRL2	control	0.16029	0.484754	0.360354	0.170381	NA	0.933126	NA	NA	0.181697	NA	0.547221	NA	NA
CTRL2_osmotic	CTRL2_osmotic_P4R3C3	E64	P4	osmotic	stress	CTRL2	control	0.165054	0.257313	0.374535	0.59248	NA	0.994699	NA	NA	0.491615	NA	0.833594	NA	NA
CTRL2_osmotic	CTRL2_osmotic_P4R3C3	E64	P4	osmotic	stress	CTRL2	control	0.10386	0.289361	0.26487	0.255404	NA	0.931201	NA	NA	0.239392	NA	0.680796	NA	NA
CTRL2_osmotic	CTRL2_osmotic_P4R3C3	E64	P4	osmotic	stress	CTRL2	control	0.192906	0.428662	0.374855	0.321995	NA	0.941052	NA	NA	0.475361	NA	0.6581	NA	NA
CTRL2_osmotic	CTRL2_osmotic_P4R3C3	E64	P4	osmotic	stress	CTRL2	control	0.148871	0.508687	0.333644	0.420426	NA	0.954874	NA	NA	0.356533	NA	0.771899	NA	NA
CTRL2_osmotic	CTRL2_osmotic_P4R3C3	E64	P4	osmotic	stress	CTRL2	control	0.163496	0.45813	0.282424	0.414955	NA	0.951579	NA	NA	0.423054	NA	0.520118	NA	NA
CTRL2_osmotic	CTRL2_osmotic_P4R3C3	E64	P4	osmotic	stress	CTRL2	control	0.134578	0.253627	0.281691	0.5784	NA	0.846662	NA	NA	0.332788	NA	0.57631	NA	NA
CTRL2_osmotic	CTRL2_osmotic_P4R4C3	E64	P4	osmotic	stress	CTRL2	control	0.101504	0.43282	0.331084	NA	NA	NA	0.399515	NA	NA	NA	NA	0.54282	NA
CTRL2_osmotic	CTRL2_osmotic_P4R4C3	E64	P4	osmotic	stress	CTRL2	control	0.193203	0.342884	0.28041	NA	NA	NA	0.540625	NA	NA	NA	NA	0.600829	NA
CTRL2_osmotic	CTRL2_osmotic_P4R4C3	E64	P4	osmotic	stress	CTRL2	control	0.0448941	0.440631	0.26846	NA	NA	NA	0.312903	NA	NA	NA	NA	0.349832	NA
CTRL2_osmotic	CTRL2_osmotic_P4R4C3	E64	P4	osmotic	stress	CTRL2	control	0.12159	0.413504	0.377148	NA	NA	NA	0.324192	NA	NA	NA	NA	0.447736	NA
CTRL2_osmotic	CTRL2_osmotic_P4R4C3	E64	P4	osmotic	stress	CTRL2	control	0.45587	0.456007	0.655935	NA	NA	NA	0.635073	NA	NA	NA	NA	0.609578	NA
CTRL2_osmotic	CTRL2_osmotic_P4R4C3	E64	P4	osmotic	stress	CTRL2	control	0.0719535	0.329253	0.300515	NA	NA	NA	0.32689	NA	NA	NA	NA	0.702751	NA
CTRL2_osmotic	CTRL2_osmotic_P4R4C3	E64	P4	osmotic	stress	CTRL2	control	0.636649	NA	NA	NA	NA	NA	NA	NA	NA	NA	NA	NA	NA
CTRL2_osmotic	CTRL2_osmotic_P4R4C3	E64	P4	osmotic	stress	CTRL2	control	0.0975599	0.454378	0.7068	NA	NA	NA	0.953712	NA	NA	NA	NA	0.785486	NA
CTRL2_osmotic	CTRL2_osmotic_P4R4C3	E64	P4	osmotic	stress	CTRL2	control	0.203731	0.409689	0.35836	NA	NA	NA	0.438235	NA	NA	NA	NA	0.55852	NA
CTRL2_osmotic	CTRL2_osmotic_P4R4C3	E64	P4	osmotic	stress	CTRL2	control	0.112245	0.318292	0.135872	NA	NA	NA	0.256093	NA	NA	NA	NA	0.377367	NA
CTRL2_osmotic	CTRL2_osmotic_P4R4C3	E64	P4	osmotic	stress	CTRL2	control	0.0830651	0.336309	0.239686	NA	NA	NA	0.520187	NA	NA	NA	NA	0.53139	NA
CTRL2_osmotic	CTRL2_osmotic_P4R4C3	E64	P4	osmotic	stress	CTRL2	control	0.386136	0.378218	0.454224	NA	NA	NA	0.560294	NA	NA	NA	NA	0.587858	NA
CTRL2_osmotic	CTRL2_osmotic_P4R5C3	E64	P4	osmotic	stress	CTRL2	control	0.099843	0.443811	0.360206	NA	NA	NA	0.279011	NA	NA	NA	NA	0.49768	NA
CTRL2_osmotic	CTRL2_osmotic_P4R5C3	E64	P4	osmotic	stress	CTRL2	control	0.349471	0.347485	0.569569	NA	NA	NA	0.583942	NA	NA	NA	NA	0.78262	NA
CTRL2_osmotic	CTRL2_osmotic_P4R5C3	E64	P4	osmotic	stress	CTRL2	control	0.217978	0.403555	0.166587	NA	NA	NA	0.037796	NA	NA	NA	NA	0.251679	NA
CTRL2_osmotic	CTRL2_osmotic_P4R5C3	E64	P4	osmotic	stress	CTRL2	control	NA	0.298151	NA	NA	NA	NA	NA	NA	NA	NA	NA	NA	NA
CTRL2_osmotic	CTRL2_osmotic_P4R5C3	E64	P4	osmotic	stress	CTRL2	control	NA	0.351265	NA	NA	NA	NA	NA	NA	NA	NA	NA	NA	NA
CTRL2_osmotic	CTRL2_osmotic_P4R5C3	E64	P4	osmotic	stress	CTRL2	control	NA	0.336431	NA	NA	NA	NA	NA	NA	NA	NA	NA	NA	NA
CTRL2_osmotic	CTRL2_osmotic_P4R5C3	E64	P4	osmotic	stress	CTRL2	control	0.435209	0.318289	0.272054	NA	NA	NA	0.050194	NA	NA	NA	NA	0.374564	NA
CTRL2_osmotic	CTRL2_osmotic_P4R5C3	E64	P4	osmotic	stress	CTRL2	control	NA	0.327864	NA	NA	NA	NA	NA	NA	NA	NA	NA	NA	NA
CTRL2_osmotic	CTRL2_osmotic_P4R5C3	E64	P4	osmotic	stress	CTRL2	control	0.361063	0.318596	0.453963	NA	NA	NA	0.229111	NA	NA	NA	NA	0.480845	NA
CTRL2_osmotic	CTRL2_osmotic_P4R5C3	E64	P4	osmotic	stress	CTRL2	control	NA	0.307977	NA	NA	NA	NA	NA	NA	NA	NA	NA	NA	NA
CTRL2_osmotic	CTRL2_osmotic_P4R5C3	E64	P4	osmotic	stress	CTRL2	control	0.456263	0.344254	0.356462	NA	NA	NA	0.0406901	NA	NA	NA	NA	0.427995	NA
CTRL2_osmotic	CTRL2_osmotic_P4R5C3	E64	P4	osmotic	stress	CTRL2	control	0.470189	0.41381	0.443442	NA	NA	NA	0.0998005	NA	NA	NA	NA	0.508187	NA
CTRL2_osmotic	CTRL2_osmotic_P4R6C3	E64	P4	osmotic	stress	CTRL2	control	0.126695	0.431385	0.252495	NA	0.781858	NA	NA	0.431685	NA	0.171695	NA	NA	0.423967
CTRL2_osmotic	CTRL2_osmotic_P4R6C3	E64	P4	osmotic	stress	CTRL2	control	0.268574	0.377568	0.336644	NA	0.608363	NA	NA	0.581968	NA	0.259109	NA	NA	0.410711
CTRL2_osmotic	CTRL2_osmotic_P4R6C3	E64	P4	osmotic	stress	CTRL2	control	0.157488	0.333879	0.243254	NA	0.590214	NA	NA	0.236912	NA	0.161466	NA	NA	0.452718
CTRL2_osmotic	CTRL2_osmotic_P4R6C3	E64	P4	osmotic	stress	CTRL2	control	0.185549	0.240018	0.131621	NA	0.792739	NA	NA	0.436731	NA	0.241224	NA	NA	0.633755
CTRL2_osmotic	CTRL2_osmotic_P4R6C3	E64	P4	osmotic	stress	CTRL2	control	0.211165	0.540887	0.712228	NA	0.359297	NA	NA	0.574163	NA	0.19515	NA	NA	0.469329
CTRL2_osmotic	CTRL2_osmotic_P4R6C3	E64	P4	osmotic	stress	CTRL2	control	0.313318	0.354858	0.269224	NA	0.355193	NA	NA	0.251742	NA	0.283892	NA	NA	0.352329
CTRL2_osmotic	CTRL2_osmotic_P4R6C3	E64	P4	osmotic	stress	CTRL2	control	0.452753	NA	NA	NA	NA	NA	NA	NA	NA	NA	NA	NA	NA
CTRL2_osmotic	CTRL2_osmotic_P4R6C3	E64	P4	osmotic	stress	CTRL2	control	0.16892	0.458569	0.611418	NA	0.375659	NA	NA	0.46747	NA	0.137238	NA	NA	0.36566
CTRL2_osmotic	CTRL2_osmotic_P4R6C3	E64	P4	osmotic	stress	CTRL2	control	0.0566587	0.185241	0.370517	NA	0.690336	NA	NA	0.563708	NA	0.214308	NA	NA	0.514247
CTRL2_osmotic	CTRL2_osmotic_P4R6C3	E64	P4	osmotic	stress	CTRL2	control	0.0547905	0.399148	0.340913	NA	0.813527	NA	NA	0.24733	NA	0.266845	NA	NA	0.534399
CTRL2_osmotic	CTRL2_osmotic_P4R6C3	E64	P4	osmotic	stress	CTRL2	control	0.142122	0.445448	0.3675	NA	0.835826	NA	NA	0.415263	NA	0.224181	NA	NA	0.434317
CTRL2_osmotic	CTRL2_osmotic_P4R7C3	E64	P4	osmotic	stress	CTRL2	control	0.160529	0.320421	0.238694	NA	0.540263	NA	NA	0.294485	NA	0.298394	NA	NA	0.370564
CTRL2_osmotic	CTRL2_osmotic_P4R7C3	E64	P4	osmotic	stress	CTRL2	control	0.13159	0.434544	0.169551	NA	0.74503	NA	NA	0.420748	NA	0.175099	NA	NA	0.438569
CTRL2_osmotic	CTRL2_osmotic_P4R7C3	E64	P4	osmotic	stress	CTRL2	control	0.225927	0.333411	0.224868	NA	0.553533	NA	NA	0.392709	NA	0.214224	NA	NA	0.645821
CTRL2_osmotic	CTRL2_osmotic_P4R7C3	E64	P4	osmotic	stress	CTRL2	control	0.295388	0.373192	0.349979	NA	0.424215	NA	NA	0.252865	NA	0.315213	NA	NA	0.490257
CTRL2_osmotic	CTRL2_osmotic_P4R7C3	E64	P4	osmotic	stress	CTRL2	control	0.181448	0.317734	0.312757	NA	0.517685	NA	NA	0.483075	NA	0.355285	NA	NA	0.504341
CTRL2_osmotic	CTRL2_osmotic_P4R7C3	E64	P4	osmotic	stress	CTRL2	control	0.142599	0.33584	0.161705	NA	0.744952	NA	NA	0.302995	NA	0.134615	NA	NA	0.646793
CTRL2_osmotic	CTRL2_osmotic_P4R7C3	E64	P4	osmotic	stress	CTRL2	control	0.512345	0.334715	0.34875	NA	NA	NA	NA	NA	NA	NA	NA	NA	NA
CTRL2_osmotic	CTRL2_osmotic_P4R7C3	E64	P4	osmotic	stress	CTRL2	control	0.0638169	0.481389	0.664057	NA	0.745852	NA	NA	0.818693	NA	0.240301	NA	NA	0.498744
CTRL2_osmotic	CTRL2_osmotic_P4R7C3	E64	P4	osmotic	stress	CTRL2	control	0.100072	0.434314	0.1766	NA	0.69234	NA	NA	0.414603	NA	0.205067	NA	NA	0.410623
CTRL2_osmotic	CTRL2_osmotic_P4R7C3	E64	P4	osmotic	stress	CTRL2	control	0.160625	0.268557	0.164721	NA	0.778028	NA	NA	0.553044	NA	0.160851	NA	NA	0.491084
CTRL2_osmotic	CTRL2_osmotic_P4R7C3	E64	P4	osmotic	stress	CTRL2	control	0.192624	0.277338	0.304682	NA	0.618084	NA	NA	0.575655	NA	0.143719	NA	NA	0.499529
CTRL2_osmotic	CTRL2_osmotic_P4R7C3	E64	P4	osmotic	stress	CTRL2	control	0.415262	0.454171	0.366268	NA	0.289575	NA	NA	0.544846	NA	0.433175	NA	NA	0.467836
CTRL2_oxidative	CTRL2_oxidative_P1R4C3	E58	P1	oxidative	stress	CTRL2	control	0.456848	0.327436	0.151157	0.0293209	NA	NA	NA	NA	0.270355	NA	NA	NA	NA
CTRL2_oxidative	CTRL2_oxidative_P1R4C3	E58	P1	oxidative	stress	CTRL2	control	0.535165	0.170469	0.0660047	0.127836	NA	NA	NA	NA	0.493803	NA	NA	NA	NA
CTRL2_oxidative	CTRL2_oxidative_P1R4C3	E58	P1	oxidative	stress	CTRL2	control	0.442733	0.326786	0.0919327	0.157367	NA	NA	NA	NA	0.304798	NA	NA	NA	NA
CTRL2_oxidative	CTRL2_oxidative_P1R4C3	E58	P1	oxidative	stress	CTRL2	control	0.491738	0.294104	0.0964101	0.174426	NA	NA	NA	NA	0.336236	NA	NA	NA	NA
CTRL2_oxidative	CTRL2_oxidative_P1R4C3	E58	P1	oxidative	stress	CTRL2	control	0.458527	0.523413	0.220401	0.272634	NA	NA	NA	NA	0.391163	NA	NA	NA	NA
CTRL2_oxidative	CTRL2_oxidative_P1R4C3	E58	P1	oxidative	stress	CTRL2	control	0.486804	0.251393	0.11435	0.197493	NA	NA	NA	NA	0.297142	NA	NA	NA	NA
CTRL2_oxidative	CTRL2_oxidative_P1R4C3	E58	P1	oxidative	stress	CTRL2	control	0.511905	0.41072	0.23583	0.228569	NA	NA	NA	NA	0.385274	NA	NA	NA	NA
CTRL2_oxidative	CTRL2_oxidative_P1R4C3	E58	P1	oxidative	stress	CTRL2	control	0.522316	0.264964	0.137098	0.286746	NA	NA	NA	NA	0.353127	NA	NA	NA	NA
CTRL2_oxidative	CTRL2_oxidative_P1R4C3	E58	P1	oxidative	stress	CTRL2	control	0.515464	0.294445	0.236533	0.205913	NA	NA	NA	NA	0.358028	NA	NA	NA	NA
CTRL2_oxidative	CTRL2_oxidative_P1R4C3	E58	P1	oxidative	stress	CTRL2	control	0.50774	0.475216	0.186988	0.181496	NA	NA	NA	NA	0.278887	NA	NA	NA	NA
CTRL2_oxidative	CTRL2_oxidative_P1R5C3	E58	P1	oxidative	stress	CTRL2	control	0.45418	0.48528	0.237585	0.141796	NA	NA	NA	NA	0.421625	NA	NA	NA	NA
CTRL2_oxidative	CTRL2_oxidative_P1R5C3	E58	P1	oxidative	stress	CTRL2	control	0.407947	0.375899	0.212794	0.110709	NA	NA	NA	NA	0.36117	NA	NA	NA	NA
CTRL2_oxidative	CTRL2_oxidative_P1R5C3	E58	P1	oxidative	stress	CTRL2	control	0.371228	0.504291	0.29887	0.119134	NA	NA	NA	NA	0.427094	NA	NA	NA	NA
CTRL2_oxidative	CTRL2_oxidative_P1R5C3	E58	P1	oxidative	stress	CTRL2	control	0.399506	0.451996	0.154914	0.0632608	NA	NA	NA	NA	0.440123	NA	NA	NA	NA
CTRL2_oxidative	CTRL2_oxidative_P1R5C3	E58	P1	oxidative	stress	CTRL2	control	0.332222	0.606982	0.292378	0.0523417	NA	NA	NA	NA	0.4369	NA	NA	NA	NA
CTRL2_oxidative	CTRL2_oxidative_P1R5C3	E58	P1	oxidative	stress	CTRL2	control	0.409178	0.686402	0.459447	0.0938405	NA	NA	NA	NA	0.394048	NA	NA	NA	NA
CTRL2_oxidative	CTRL2_oxidative_P1R5C3	E58	P1	oxidative	stress	CTRL2	control	0.245021	0.556379	0.280651	0.0844939	NA	NA	NA	NA	0.353289	NA	NA	NA	NA
CTRL2_oxidative	CTRL2_oxidative_P1R5C3	E58	P1	oxidative	stress	CTRL2	control	0.383834	0.523322	0.246185	0.306352	NA	NA	NA	NA	0.508875	NA	NA	NA	NA
CTRL2_oxidative	CTRL2_oxidative_P1R5C3	E58	P1	oxidative	stress	CTRL2	control	0.434142	0.180887	0.16176	0.0823535	NA	NA	NA	NA	0.414428	NA	NA	NA	NA
CTRL2_oxidative	CTRL2_oxidative_P1R5C3	E58	P1	oxidative	stress	CTRL2	control	0.315433	0.67172	0.364745	0.135798	NA	NA	NA	NA	0.42526	NA	NA	NA	NA
CTRL2_oxidative	CTRL2_oxidative_P2R5C3	E59	P2	oxidative	stress	CTRL2	control	NA	0.384596	NA	NA	NA	NA	NA	NA	NA	NA	NA	NA	NA
CTRL2_oxidative	CTRL2_oxidative_P2R5C3	E59	P2	oxidative	stress	CTRL2	control	NA	0.337278	NA	NA	NA	NA	NA	NA	NA	NA	NA	NA	NA
CTRL2_oxidative	CTRL2_oxidative_P2R5C3	E59	P2	oxidative	stress	CTRL2	control	NA	0.398826	NA	NA	NA	NA	NA	NA	NA	NA	NA	NA	NA
CTRL2_oxidative	CTRL2_oxidative_P2R5C3	E59	P2	oxidative	stress	CTRL2	control	NA	0.305254	NA	NA	NA	NA	NA	NA	NA	NA	NA	NA	NA
CTRL2_oxidative	CTRL2_oxidative_P2R5C3	E59	P2	oxidative	stress	CTRL2	control	NA	0.340145	NA	NA	NA	NA	NA	NA	0.415435	NA	NA	NA	NA
CTRL2_oxidative	CTRL2_oxidative_P2R5C3	E59	P2	oxidative	stress	CTRL2	control	NA	0.417503	NA	NA	NA	NA	NA	NA	0.444627	NA	NA	NA	NA
CTRL2_oxidative	CTRL2_oxidative_P2R5C3	E59	P2	oxidative	stress	CTRL2	control	NA	0.28542	NA	NA	NA	NA	NA	NA	NA	NA	NA	NA	NA
CTRL2_oxidative	CTRL2_oxidative_P5R2C3	E64	P5	oxidative	stress	CTRL2	control	0.443461	0.356286	0.28081	0.343741	NA	0.369502	NA	NA	0.514071	NA	0.564633	NA	NA
CTRL2_oxidative	CTRL2_oxidative_P5R2C3	E64	P5	oxidative	stress	CTRL2	control	0.419965	0.362131	0.285286	0.523344	NA	0.378633	NA	NA	0.630734	NA	0.330024	NA	NA
CTRL2_oxidative	CTRL2_oxidative_P5R2C3	E64	P5	oxidative	stress	CTRL2	control	0.460358	0.289708	0.317615	0.391812	NA	0.262337	NA	NA	0.390851	NA	0.476612	NA	NA
CTRL2_oxidative	CTRL2_oxidative_P5R2C3	E64	P5	oxidative	stress	CTRL2	control	0.299937	0.370129	0.185418	0.424847	NA	0.197006	NA	NA	0.225269	NA	0.315845	NA	NA
CTRL2_oxidative	CTRL2_oxidative_P5R3C3	E64	P5	oxidative	stress	CTRL2	control	NA	0.350468	NA	NA	NA	NA	NA	NA	NA	NA	NA	NA	NA
CTRL2_oxidative	CTRL2_oxidative_P5R3C3	E64	P5	oxidative	stress	CTRL2	control	0.445524	0.309413	0.264824	NA	NA	0.392051	NA	NA	NA	NA	0.497932	NA	NA
CTRL2_oxidative	CTRL2_oxidative_P5R3C3	E64	P5	oxidative	stress	CTRL2	control	NA	0.40884	NA	NA	NA	NA	NA	NA	NA	NA	NA	NA	NA
CTRL2_oxidative	CTRL2_oxidative_P5R3C3	E64	P5	oxidative	stress	CTRL2	control	NA	0.354346	NA	NA	NA	NA	NA	NA	NA	NA	NA	NA	NA
CTRL2_oxidative	CTRL2_oxidative_P5R3C3	E64	P5	oxidative	stress	CTRL2	control	NA	0.413741	NA	NA	NA	NA	NA	NA	NA	NA	0.601568	NA	NA
CTRL2_oxidative	CTRL2_oxidative_P5R3C3	E64	P5	oxidative	stress	CTRL2	control	NA	0.244618	NA	NA	NA	NA	NA	NA	NA	NA	NA	NA	NA
CTRL2_oxidative	CTRL2_oxidative_P5R3C3	E64	P5	oxidative	stress	CTRL2	control	NA	0.376576	NA	NA	NA	NA	NA	NA	NA	NA	0.500002	NA	NA
CTRL2_oxidative	CTRL2_oxidative_P5R3C3	E64	P5	oxidative	stress	CTRL2	control	NA	0.363022	NA	NA	NA	NA	NA	NA	NA	NA	NA	NA	NA
CTRL2_oxidative	CTRL2_oxidative_P5R3C3	E64	P5	oxidative	stress	CTRL2	control	NA	0.343198	NA	NA	NA	NA	NA	NA	NA	NA	0.442192	NA	NA
CTRL2_oxidative	CTRL2_oxidative_P5R3C3	E64	P5	oxidative	stress	CTRL2	control	NA	0.385296	NA	NA	NA	NA	NA	NA	NA	NA	NA	NA	NA
CTRL2_oxidative	CTRL2_oxidative_P5R3C3	E64	P5	oxidative	stress	CTRL2	control	NA	0.413726	NA	NA	NA	NA	NA	NA	NA	NA	NA	NA	NA
CTRL2_oxidative	CTRL2_oxidative_P5R3C3	E64	P5	oxidative	stress	CTRL2	control	NA	0.353249	NA	NA	NA	NA	NA	NA	NA	NA	NA	NA	NA
CTRL2_oxidative	CTRL2_oxidative_P5R4C3	E64	P5	oxidative	stress	CTRL2	control	0.204059	0.538562	0.213186	NA	NA	NA	0.262897	NA	NA	NA	NA	0.295822	NA
CTRL2_oxidative	CTRL2_oxidative_P5R4C3	E64	P5	oxidative	stress	CTRL2	control	0.22703	0.396367	0.271928	NA	NA	NA	0.196356	NA	NA	NA	NA	0.231988	NA
CTRL2_oxidative	CTRL2_oxidative_P5R4C3	E64	P5	oxidative	stress	CTRL2	control	0.166884	0.466091	0.107951	NA	NA	NA	0.205591	NA	NA	NA	NA	0.252457	NA
CTRL2_oxidative	CTRL2_oxidative_P5R4C3	E64	P5	oxidative	stress	CTRL2	control	0.225211	0.29546	0.204367	NA	NA	NA	0.0651327	NA	NA	NA	NA	0.374411	NA
CTRL2_oxidative	CTRL2_oxidative_P5R4C3	E64	P5	oxidative	stress	CTRL2	control	0.453799	0.373633	0.215803	NA	NA	NA	0.247832	NA	NA	NA	NA	0.348457	NA
CTRL2_oxidative	CTRL2_oxidative_P5R4C3	E64	P5	oxidative	stress	CTRL2	control	0.451634	0.36184	0.324872	NA	NA	NA	0.147882	NA	NA	NA	NA	0.320727	NA
CTRL2_oxidative	CTRL2_oxidative_P5R4C3	E64	P5	oxidative	stress	CTRL2	control	0.428225	0.429894	0.352536	NA	NA	NA	0.186018	NA	NA	NA	NA	0.389718	NA
CTRL2_oxidative	CTRL2_oxidative_P5R4C3	E64	P5	oxidative	stress	CTRL2	control	0.313437	0.332862	0.207561	NA	NA	NA	0.178295	NA	NA	NA	NA	0.31366	NA
CTRL2_oxidative	CTRL2_oxidative_P5R4C3	E64	P5	oxidative	stress	CTRL2	control	NA	0.393303	NA	NA	NA	NA	NA	NA	NA	NA	NA	NA	NA
CTRL2_oxidative	CTRL2_oxidative_P5R4C3	E64	P5	oxidative	stress	CTRL2	control	0.46698	0.376788	0.235889	NA	NA	NA	0.532426	NA	NA	NA	NA	0.534936	NA
CTRL2_oxidative	CTRL2_oxidative_P5R5C3	E64	P5	oxidative	stress	CTRL2	control	0.380648	0.444371	0.322842	NA	NA	NA	0.169044	NA	NA	NA	NA	0.476466	NA
CTRL2_oxidative	CTRL2_oxidative_P5R5C3	E64	P5	oxidative	stress	CTRL2	control	NA	0.390215	NA	NA	NA	NA	NA	NA	NA	NA	NA	NA	NA
CTRL2_oxidative	CTRL2_oxidative_P5R5C3	E64	P5	oxidative	stress	CTRL2	control	0.220845	0.452779	0.241987	NA	NA	NA	0.34319	NA	NA	NA	NA	0.360966	NA
CTRL2_oxidative	CTRL2_oxidative_P5R5C3	E64	P5	oxidative	stress	CTRL2	control	0.250839	0.57715	0.3734	NA	NA	NA	0.549115	NA	NA	NA	NA	0.338907	NA
CTRL2_oxidative	CTRL2_oxidative_P5R5C3	E64	P5	oxidative	stress	CTRL2	control	0.341987	0.468127	0.277793	NA	NA	NA	0.168352	NA	NA	NA	NA	0.404989	NA
CTRL2_oxidative	CTRL2_oxidative_P5R5C3	E64	P5	oxidative	stress	CTRL2	control	NA	0.396272	NA	NA	NA	NA	NA	NA	NA	NA	NA	NA	NA
CTRL2_oxidative	CTRL2_oxidative_P5R5C3	E64	P5	oxidative	stress	CTRL2	control	NA	0.481209	NA	NA	NA	NA	NA	NA	NA	NA	NA	NA	NA
CTRL2_oxidative	CTRL2_oxidative_P5R5C3	E64	P5	oxidative	stress	CTRL2	control	0.389984	0.466153	0.302608	NA	NA	NA	0.0315384	NA	NA	NA	NA	0.34939	NA
CTRL2_oxidative	CTRL2_oxidative_P5R5C3	E64	P5	oxidative	stress	CTRL2	control	0.294026	0.441152	0.235871	NA	NA	NA	0.300035	NA	NA	NA	NA	0.438837	NA
CTRL2_oxidative	CTRL2_oxidative_P5R5C3	E64	P5	oxidative	stress	CTRL2	control	0.424138	0.482723	0.346538	NA	NA	NA	0.060692	NA	NA	NA	NA	0.378825	NA
CTRL2_oxidative	CTRL2_oxidative_P5R5C3	E64	P5	oxidative	stress	CTRL2	control	NA	0.465065	NA	NA	NA	NA	NA	NA	NA	NA	NA	NA	NA
CTRL2_oxidative	CTRL2_oxidative_P5R6C3	E64	P5	oxidative	stress	CTRL2	control	0.485198	NA	NA	NA	NA	NA	NA	NA	NA	NA	NA	NA	NA
CTRL2_oxidative	CTRL2_oxidative_P5R6C3	E64	P5	oxidative	stress	CTRL2	control	0.424699	NA	NA	NA	NA	NA	NA	NA	NA	NA	NA	NA	NA
CTRL2_oxidative	CTRL2_oxidative_P5R6C3	E64	P5	oxidative	stress	CTRL2	control	0.199745	0.708801	0.45326	NA	0.158629	NA	NA	0.150401	NA	0.114628	NA	NA	0.483806
CTRL2_oxidative	CTRL2_oxidative_P5R6C3	E64	P5	oxidative	stress	CTRL2	control	0.592115	0.540344	0.587236	NA	0.0441612	NA	NA	0.248035	NA	0.329392	NA	NA	0.444706
CTRL2_oxidative	CTRL2_oxidative_P5R6C3	E64	P5	oxidative	stress	CTRL2	control	0.247242	0.43347	0.569792	NA	0.212009	NA	NA	0.195333	NA	0.161834	NA	NA	0.294771
CTRL2_oxidative	CTRL2_oxidative_P5R6C3	E64	P5	oxidative	stress	CTRL2	control	0.297313	0.712008	0.600689	NA	0.647828	NA	NA	0.499939	NA	0.376486	NA	NA	0.463485
CTRL2_oxidative	CTRL2_oxidative_P5R6C3	E64	P5	oxidative	stress	CTRL2	control	0.167117	0.667459	0.495752	NA	0.223517	NA	NA	0.146371	NA	0.237412	NA	NA	0.417277
CTRL2_oxidative	CTRL2_oxidative_P5R6C3	E64	P5	oxidative	stress	CTRL2	control	0.100392	0.666987	0.46335	NA	0.311846	NA	NA	0.0862827	NA	0.192336	NA	NA	0.24531
CTRL2_oxidative	CTRL2_oxidative_P5R6C3	E64	P5	oxidative	stress	CTRL2	control	0.468096	0.350821	0.250584	NA	0.214361	NA	NA	0.510055	NA	0.539705	NA	NA	0.664394
CTRL2_oxidative	CTRL2_oxidative_P5R7C3	E64	P5	oxidative	stress	CTRL2	control	0.29548	0.397598	0.494554	NA	0.0855975	NA	NA	0.124101	NA	0.309845	NA	NA	0.30029
CTRL2_oxidative	CTRL2_oxidative_P5R7C3	E64	P5	oxidative	stress	CTRL2	control	0.196604	0.485518	0.318225	NA	0.165965	NA	NA	0.28298	NA	0.224913	NA	NA	0.353639
CTRL2_oxidative	CTRL2_oxidative_P5R7C3	E64	P5	oxidative	stress	CTRL2	control	NA	0.383875	NA	NA	NA	NA	NA	NA	NA	NA	NA	NA	NA
CTRL2_oxidative	CTRL2_oxidative_P5R7C3	E64	P5	oxidative	stress	CTRL2	control	NA	0.503247	NA	NA	NA	NA	NA	NA	NA	NA	NA	NA	NA
CTRL2_oxidative	CTRL2_oxidative_P5R7C3	E64	P5	oxidative	stress	CTRL2	control	NA	0.424668	NA	NA	NA	NA	NA	NA	NA	NA	NA	NA	NA
CTRL2_oxidative	CTRL2_oxidative_P5R7C3	E64	P5	oxidative	stress	CTRL2	control	0.462444	0.403103	0.348629	NA	0.0661777	NA	NA	NA	NA	0.453157	NA	NA	NA
CTRL2_oxidative	CTRL2_oxidative_P5R7C3	E64	P5	oxidative	stress	CTRL2	control	0.0770267	0.542577	0.382219	NA	0.293508	NA	NA	0.167134	NA	0.1936	NA	NA	0.44431
CTRL2_oxidative	CTRL2_oxidative_P5R7C3	E64	P5	oxidative	stress	CTRL2	control	NA	0.435439	NA	NA	NA	NA	NA	NA	NA	NA	NA	NA	NA
CTRL2_oxidative	CTRL2_oxidative_P5R7C3	E64	P5	oxidative	stress	CTRL2	control	0.472236	0.463683	0.398606	NA	NA	NA	NA	NA	NA	NA	NA	NA	NA
CTRL2_untreated	CTRL2_untreated_P12R2C3	E68	P12	untreated	no_stress	CTRL2	control	NA	NA	NA	0.673578	NA	0.500308	NA	NA	0.36606	NA	0.333687	NA	NA
CTRL2_untreated	CTRL2_untreated_P12R2C3	E68	P12	untreated	no_stress	CTRL2	control	NA	NA	NA	0.556527	NA	NA	NA	NA	0.529569	NA	NA	NA	NA
CTRL2_untreated	CTRL2_untreated_P12R2C3	E68	P12	untreated	no_stress	CTRL2	control	NA	NA	NA	0.572594	NA	NA	NA	NA	0.422581	NA	NA	NA	NA
CTRL2_untreated	CTRL2_untreated_P12R2C3	E68	P12	untreated	no_stress	CTRL2	control	NA	NA	NA	NA	NA	0.339062	NA	NA	NA	NA	0.330712	NA	NA
CTRL2_untreated	CTRL2_untreated_P12R3C3	E68	P12	untreated	no_stress	CTRL2	control	0.173996	0.399064	0.0974478	0.246416	NA	NA	NA	NA	0.25527	NA	NA	NA	NA
CTRL2_untreated	CTRL2_untreated_P12R4C3	E68	P12	untreated	no_stress	CTRL2	control	NA	NA	NA	NA	0.0361903	NA	NA	NA	NA	0.00667498	NA	NA	NA
CTRL2_untreated	CTRL2_untreated_P12R4C3	E68	P12	untreated	no_stress	CTRL2	control	NA	NA	NA	NA	0.0565531	NA	NA	NA	NA	0.00122732	NA	NA	NA
CTRL2_untreated	CTRL2_untreated_P12R4C3	E68	P12	untreated	no_stress	CTRL2	control	0.258089	0.192387	0.0396251	NA	NA	NA	NA	NA	NA	NA	NA	NA	NA
CTRL2_untreated	CTRL2_untreated_P12R4C3	E68	P12	untreated	no_stress	CTRL2	control	0.174664	0.150174	0.0922438	NA	NA	NA	NA	NA	NA	NA	NA	NA	NA
CTRL2_untreated	CTRL2_untreated_P12R4C3	E68	P12	untreated	no_stress	CTRL2	control	NA	NA	NA	NA	0.0474437	NA	NA	NA	NA	0.00200491	NA	NA	NA
CTRL2_untreated	CTRL2_untreated_P12R4C3	E68	P12	untreated	no_stress	CTRL2	control	NA	NA	NA	NA	0.0524273	NA	NA	NA	NA	0.00629452	NA	NA	NA
CTRL2_untreated	CTRL2_untreated_P12R5C3	E68	P12	untreated	no_stress	CTRL2	control	NA	NA	NA	NA	0.0435349	NA	NA	NA	NA	0.0793427	NA	NA	NA
CTRL2_untreated	CTRL2_untreated_P12R5C3	E68	P12	untreated	no_stress	CTRL2	control	NA	NA	NA	NA	0.0148659	NA	NA	NA	NA	0.00315969	NA	NA	NA
CTRL2_untreated	CTRL2_untreated_P12R5C3	E68	P12	untreated	no_stress	CTRL2	control	NA	NA	NA	NA	0.00341138	NA	NA	NA	NA	0.0707559	NA	NA	NA
CTRL2_untreated	CTRL2_untreated_P12R5C3	E68	P12	untreated	no_stress	CTRL2	control	NA	NA	NA	NA	0.0118949	NA	NA	NA	NA	0.00347561	NA	NA	NA
CTRL2_untreated	CTRL2_untreated_P12R6C3	E68	P12	untreated	no_stress	CTRL2	control	NA	NA	NA	NA	NA	NA	NA	0.220072	NA	NA	NA	NA	0.239343
CTRL2_untreated	CTRL2_untreated_P12R6C3	E68	P12	untreated	no_stress	CTRL2	control	NA	NA	NA	NA	NA	NA	0.115348	NA	NA	NA	NA	0.344044	NA
CTRL2_untreated	CTRL2_untreated_P12R6C3	E68	P12	untreated	no_stress	CTRL2	control	0.311225	0.300071	0.116347	NA	NA	NA	NA	NA	NA	NA	NA	NA	NA
CTRL2_untreated	CTRL2_untreated_P12R6C3	E68	P12	untreated	no_stress	CTRL2	control	NA	NA	NA	NA	NA	NA	NA	0.451014	NA	NA	NA	NA	0.412674
CTRL2_untreated	CTRL2_untreated_P12R6C3	E68	P12	untreated	no_stress	CTRL2	control	NA	NA	NA	NA	NA	NA	NA	0.110405	NA	NA	NA	NA	0.229509
CTRL2_untreated	CTRL2_untreated_P12R6C3	E68	P12	untreated	no_stress	CTRL2	control	NA	NA	NA	NA	NA	NA	0.358355	0.301639	NA	NA	NA	0.570686	0.269139
CTRL2_untreated	CTRL2_untreated_P12R7C3	E68	P12	untreated	no_stress	CTRL2	control	NA	NA	NA	NA	NA	NA	NA	0.182053	NA	NA	NA	NA	0.334848
CTRL2_untreated	CTRL2_untreated_P12R7C3	E68	P12	untreated	no_stress	CTRL2	control	NA	NA	NA	NA	NA	NA	0.153106	0.0920372	NA	NA	NA	0.375917	0.163758
CTRL2_untreated	CTRL2_untreated_P12R7C3	E68	P12	untreated	no_stress	CTRL2	control	NA	NA	NA	NA	NA	NA	0.356139	0.312965	NA	NA	NA	0.530679	0.215037
CTRL2_untreated	CTRL2_untreated_P19R3C10	E69	P19	untreated	no_stress	CTRL2	control	NA	NA	NA	0.286085	NA	NA	NA	NA	0.441533	NA	NA	NA	NA
CTRL2_untreated	CTRL2_untreated_P19R3C10	E69	P19	untreated	no_stress	CTRL2	control	NA	NA	NA	NA	NA	0.36529	NA	NA	NA	NA	0.390927	NA	NA
CTRL2_untreated	CTRL2_untreated_P19R3C10	E69	P19	untreated	no_stress	CTRL2	control	NA	NA	NA	0.228816	NA	NA	NA	NA	0.438823	NA	NA	NA	NA
CTRL2_untreated	CTRL2_untreated_P19R3C10	E69	P19	untreated	no_stress	CTRL2	control	NA	NA	NA	NA	NA	0.0370992	NA	NA	NA	NA	0.106452	NA	NA
CTRL2_untreated	CTRL2_untreated_P19R3C11	E69	P19	untreated	no_stress	CTRL2	control	NA	NA	NA	0.255528	NA	NA	NA	NA	0.483197	NA	NA	NA	NA
CTRL2_untreated	CTRL2_untreated_P19R3C11	E69	P19	untreated	no_stress	CTRL2	control	0.364289	0.142119	0.191682	NA	NA	NA	NA	NA	NA	NA	NA	NA	NA
CTRL2_untreated	CTRL2_untreated_P19R3C11	E69	P19	untreated	no_stress	CTRL2	control	NA	NA	NA	NA	NA	0.50971	NA	NA	NA	NA	0.395507	NA	NA
CTRL2_untreated	CTRL2_untreated_P19R3C11	E69	P19	untreated	no_stress	CTRL2	control	NA	NA	NA	0.0496166	NA	NA	NA	NA	0.430735	NA	NA	NA	NA
CTRL2_untreated	CTRL2_untreated_P19R3C4	E69	P19	untreated	no_stress	CTRL2	control	NA	NA	NA	NA	0.213443	NA	NA	NA	NA	0.396495	NA	NA	NA
CTRL2_untreated	CTRL2_untreated_P19R3C4	E69	P19	untreated	no_stress	CTRL2	control	NA	NA	NA	NA	0.190139	NA	NA	NA	NA	0.227732	NA	NA	NA
CTRL2_untreated	CTRL2_untreated_P19R3C4	E69	P19	untreated	no_stress	CTRL2	control	NA	NA	NA	NA	0.0167873	NA	NA	NA	NA	0.104336	NA	NA	NA
CTRL2_untreated	CTRL2_untreated_P19R3C4	E69	P19	untreated	no_stress	CTRL2	control	0.395439	0.116087	0.111023	NA	NA	NA	NA	NA	NA	NA	NA	NA	NA
CTRL2_untreated	CTRL2_untreated_P19R3C4	E69	P19	untreated	no_stress	CTRL2	control	NA	NA	NA	NA	0.164782	NA	NA	NA	NA	0.122052	NA	NA	NA
CTRL2_untreated	CTRL2_untreated_P19R3C5	E69	P19	untreated	no_stress	CTRL2	control	NA	NA	NA	NA	0.0107514	NA	NA	NA	NA	0.0847547	NA	NA	NA
CTRL2_untreated	CTRL2_untreated_P19R3C5	E69	P19	untreated	no_stress	CTRL2	control	NA	NA	NA	NA	0.190318	NA	NA	NA	NA	0.0911684	NA	NA	NA
CTRL2_untreated	CTRL2_untreated_P19R3C5	E69	P19	untreated	no_stress	CTRL2	control	NA	NA	NA	NA	0.182866	NA	NA	NA	NA	0.15252	NA	NA	NA
CTRL2_untreated	CTRL2_untreated_P19R3C5	E69	P19	untreated	no_stress	CTRL2	control	0.363292	0.188501	0.213867	NA	NA	NA	NA	NA	NA	NA	NA	NA	NA
CTRL2_untreated	CTRL2_untreated_P19R3C5	E69	P19	untreated	no_stress	CTRL2	control	NA	NA	NA	NA	0.0139254	NA	NA	NA	NA	0.136239	NA	NA	NA
CTRL2_untreated	CTRL2_untreated_P19R3C6	E69	P19	untreated	no_stress	CTRL2	control	0.352272	0.337788	0.128386	NA	NA	NA	NA	NA	NA	NA	NA	NA	NA
CTRL2_untreated	CTRL2_untreated_P19R3C6	E69	P19	untreated	no_stress	CTRL2	control	0.312453	0.315591	0.163642	NA	NA	NA	NA	NA	NA	NA	NA	NA	NA
CTRL2_untreated	CTRL2_untreated_P19R3C6	E69	P19	untreated	no_stress	CTRL2	control	0.343129	0.14162	0.246776	NA	NA	NA	NA	0.046979	NA	NA	NA	NA	0.278644
CTRL2_untreated	CTRL2_untreated_P19R3C7	E69	P19	untreated	no_stress	CTRL2	control	0.345102	0.318305	0.197913	NA	NA	NA	NA	NA	NA	NA	NA	NA	NA
CTRL2_untreated	CTRL2_untreated_P19R3C7	E69	P19	untreated	no_stress	CTRL2	control	NA	NA	NA	NA	NA	NA	NA	0.0231952	NA	NA	NA	NA	0.107767
CTRL2_untreated	CTRL2_untreated_P19R3C7	E69	P19	untreated	no_stress	CTRL2	control	NA	NA	NA	NA	NA	NA	NA	0.0961783	NA	NA	NA	NA	0.346829
CTRL2_untreated	CTRL2_untreated_P19R3C7	E69	P19	untreated	no_stress	CTRL2	control	NA	NA	NA	NA	NA	NA	NA	0.217399	NA	NA	NA	NA	0.503577
CTRL2_untreated	CTRL2_untreated_P19R3C8	E69	P19	untreated	no_stress	CTRL2	control	0.382111	0.334678	0.227597	NA	NA	NA	NA	NA	NA	NA	NA	NA	NA
CTRL2_untreated	CTRL2_untreated_P19R3C8	E69	P19	untreated	no_stress	CTRL2	control	NA	NA	NA	NA	0.126522	NA	NA	NA	NA	0.366628	NA	NA	NA
CTRL2_untreated	CTRL2_untreated_P19R3C8	E69	P19	untreated	no_stress	CTRL2	control	0.411872	0.0606358	0.166557	NA	NA	NA	NA	NA	NA	NA	NA	NA	NA
CTRL2_untreated	CTRL2_untreated_P19R3C8	E69	P19	untreated	no_stress	CTRL2	control	NA	NA	NA	NA	0.313781	NA	NA	NA	NA	0.613748	NA	NA	NA
CTRL2_untreated	CTRL2_untreated_P19R3C9	E69	P19	untreated	no_stress	CTRL2	control	NA	NA	NA	NA	0.419586	NA	NA	NA	NA	0.359492	NA	NA	NA
CTRL2_untreated	CTRL2_untreated_P19R3C9	E69	P19	untreated	no_stress	CTRL2	control	NA	NA	NA	NA	0.105171	NA	NA	NA	NA	0.297868	NA	NA	NA
CTRL2_untreated	CTRL2_untreated_P19R3C9	E69	P19	untreated	no_stress	CTRL2	control	NA	NA	NA	NA	0.271577	NA	NA	NA	NA	0.34432	NA	NA	NA
CTRL2_untreated	CTRL2_untreated_P19R3C9	E69	P19	untreated	no_stress	CTRL2	control	NA	NA	NA	NA	0.156292	NA	NA	NA	NA	0.243032	NA	NA	NA
CTRL2_untreated	CTRL2_untreated_P19R3C9	E69	P19	untreated	no_stress	CTRL2	control	NA	NA	NA	NA	0.1288	NA	NA	NA	NA	0.239846	NA	NA	NA
CTRL2_untreated	CTRL2_untreated_P19R3C9	E69	P19	untreated	no_stress	CTRL2	control	NA	NA	NA	NA	0.309478	NA	NA	NA	NA	0.443439	NA	NA	NA
CTRL2_untreated	CTRL2_untreated_P19R3C9	E69	P19	untreated	no_stress	CTRL2	control	0.474387	0.117941	0.174266	NA	0.132615	NA	NA	NA	NA	0.522927	NA	NA	NA
CTRL2_untreated	CTRL2_untreated_P1R2C3	E58	P1	untreated	no_stress	CTRL2	control	NA	NA	NA	0.226494	NA	NA	NA	NA	0.470933	NA	NA	NA	NA
CTRL2_untreated	CTRL2_untreated_P1R2C3	E58	P1	untreated	no_stress	CTRL2	control	NA	NA	NA	0.236092	NA	NA	NA	NA	0.271252	NA	NA	NA	NA
CTRL2_untreated	CTRL2_untreated_P1R2C3	E58	P1	untreated	no_stress	CTRL2	control	NA	NA	NA	0.111902	NA	NA	NA	NA	0.230648	NA	NA	NA	NA
CTRL2_untreated	CTRL2_untreated_P1R2C3	E58	P1	untreated	no_stress	CTRL2	control	0.539741	0.268933	0.080326	0.0756659	NA	NA	NA	NA	0.350578	NA	NA	NA	NA
CTRL2_untreated	CTRL2_untreated_P1R2C3	E58	P1	untreated	no_stress	CTRL2	control	NA	NA	NA	0.0330209	NA	NA	NA	NA	0.282778	NA	NA	NA	NA
CTRL2_untreated	CTRL2_untreated_P1R2C3	E58	P1	untreated	no_stress	CTRL2	control	NA	NA	NA	0.186391	NA	NA	NA	NA	0.414963	NA	NA	NA	NA
CTRL2_untreated	CTRL2_untreated_P1R3C3	E58	P1	untreated	no_stress	CTRL2	control	0.539079	0.511363	0.193495	NA	NA	NA	NA	NA	NA	NA	NA	NA	NA
CTRL2_untreated	CTRL2_untreated_P1R3C3	E58	P1	untreated	no_stress	CTRL2	control	NA	NA	NA	0.146397	NA	NA	NA	NA	0.31817	NA	NA	NA	NA
CTRL2_untreated	CTRL2_untreated_P1R3C3	E58	P1	untreated	no_stress	CTRL2	control	NA	NA	NA	0.104985	NA	NA	NA	NA	0.375925	NA	NA	NA	NA
CTRL2_untreated	CTRL2_untreated_P21R3C10	E69	P21	untreated	no_stress	CTRL2	control	NA	NA	NA	NA	0.634528	NA	NA	NA	NA	0.448629	NA	NA	NA
CTRL2_untreated	CTRL2_untreated_P21R3C10	E69	P21	untreated	no_stress	CTRL2	control	NA	NA	NA	NA	0.137278	NA	NA	NA	NA	0.307743	NA	NA	NA
CTRL2_untreated	CTRL2_untreated_P21R3C10	E69	P21	untreated	no_stress	CTRL2	control	NA	NA	NA	NA	0.114028	NA	NA	NA	NA	0.159037	NA	NA	NA
CTRL2_untreated	CTRL2_untreated_P21R3C10	E69	P21	untreated	no_stress	CTRL2	control	NA	NA	NA	NA	0.131095	NA	NA	NA	NA	0.238898	NA	NA	NA
CTRL2_untreated	CTRL2_untreated_P21R3C11	E69	P21	untreated	no_stress	CTRL2	control	NA	NA	NA	NA	0.111492	NA	NA	NA	NA	0.319731	NA	NA	NA
CTRL2_untreated	CTRL2_untreated_P21R3C11	E69	P21	untreated	no_stress	CTRL2	control	0.395537	0.288411	0.177172	NA	0.293842	NA	NA	NA	NA	0.278301	NA	NA	NA
CTRL2_untreated	CTRL2_untreated_P21R3C11	E69	P21	untreated	no_stress	CTRL2	control	NA	NA	NA	NA	0.24039	NA	NA	NA	NA	0.314371	NA	NA	NA
CTRL2_untreated	CTRL2_untreated_P21R3C11	E69	P21	untreated	no_stress	CTRL2	control	NA	NA	NA	NA	0.359755	NA	NA	NA	NA	0.28042	NA	NA	NA
CTRL2_untreated	CTRL2_untreated_P21R3C6	E69	P21	untreated	no_stress	CTRL2	control	NA	NA	NA	NA	NA	NA	NA	0.112129	NA	NA	NA	NA	0.0739454
CTRL2_untreated	CTRL2_untreated_P21R3C6	E69	P21	untreated	no_stress	CTRL2	control	NA	NA	NA	NA	NA	NA	NA	0.0813369	NA	NA	NA	NA	0.249918
CTRL2_untreated	CTRL2_untreated_P21R3C6	E69	P21	untreated	no_stress	CTRL2	control	NA	NA	NA	NA	NA	NA	NA	0.230631	NA	NA	NA	NA	0.103479
CTRL2_untreated	CTRL2_untreated_P21R3C7	E69	P21	untreated	no_stress	CTRL2	control	0.543425	0.119482	0.161185	NA	NA	NA	NA	NA	NA	NA	NA	NA	NA
CTRL2_untreated	CTRL2_untreated_P21R3C7	E69	P21	untreated	no_stress	CTRL2	control	NA	NA	NA	NA	NA	NA	NA	0.21693	NA	NA	NA	NA	0.107393
CTRL2_untreated	CTRL2_untreated_P21R3C7	E69	P21	untreated	no_stress	CTRL2	control	0.37768	0.283039	0.189969	NA	NA	NA	NA	NA	NA	NA	NA	NA	NA
CTRL2_untreated	CTRL2_untreated_P21R3C7	E69	P21	untreated	no_stress	CTRL2	control	NA	NA	NA	NA	NA	NA	NA	0.147501	NA	NA	NA	NA	0.172608
CTRL2_untreated	CTRL2_untreated_P21R3C7	E69	P21	untreated	no_stress	CTRL2	control	NA	NA	NA	NA	NA	NA	NA	0.0744862	NA	NA	NA	NA	0.0667765
CTRL2_untreated	CTRL2_untreated_P21R3C8	E69	P21	untreated	no_stress	CTRL2	control	NA	NA	NA	0.0432297	NA	0.0265689	NA	NA	0.40223	NA	0.168988	NA	NA
CTRL2_untreated	CTRL2_untreated_P21R3C8	E69	P21	untreated	no_stress	CTRL2	control	0.415185	0.244272	0.216727	NA	NA	NA	NA	NA	NA	NA	NA	NA	NA
CTRL2_untreated	CTRL2_untreated_P21R3C8	E69	P21	untreated	no_stress	CTRL2	control	NA	NA	NA	0.325744	NA	NA	NA	NA	0.378682	NA	NA	NA	NA
CTRL2_untreated	CTRL2_untreated_P21R3C8	E69	P21	untreated	no_stress	CTRL2	control	NA	NA	NA	0.209327	NA	NA	NA	NA	0.449456	NA	NA	NA	NA
CTRL2_untreated	CTRL2_untreated_P21R3C8	E69	P21	untreated	no_stress	CTRL2	control	NA	NA	NA	0.429151	NA	NA	NA	NA	0.331958	NA	NA	NA	NA
CTRL2_untreated	CTRL2_untreated_P21R3C8	E69	P21	untreated	no_stress	CTRL2	control	NA	NA	NA	0.399766	NA	NA	NA	NA	0.377389	NA	NA	NA	NA
CTRL2_untreated	CTRL2_untreated_P21R3C8	E69	P21	untreated	no_stress	CTRL2	control	NA	NA	NA	0.204349	NA	NA	NA	NA	0.489689	NA	NA	NA	NA
CTRL2_untreated	CTRL2_untreated_P21R3C8	E69	P21	untreated	no_stress	CTRL2	control	NA	NA	NA	NA	NA	0.15901	NA	NA	NA	NA	0.338541	NA	NA
CTRL2_untreated	CTRL2_untreated_P21R3C8	E69	P21	untreated	no_stress	CTRL2	control	NA	NA	NA	0.335712	NA	NA	NA	NA	0.328866	NA	NA	NA	NA
CTRL2_untreated	CTRL2_untreated_P21R3C9	E69	P21	untreated	no_stress	CTRL2	control	NA	NA	NA	0.109497	NA	NA	NA	NA	0.276552	NA	NA	NA	NA
CTRL2_untreated	CTRL2_untreated_P21R3C9	E69	P21	untreated	no_stress	CTRL2	control	NA	NA	NA	NA	NA	NA	NA	NA	NA	NA	0.369267	NA	NA
CTRL2_untreated	CTRL2_untreated_P21R3C9	E69	P21	untreated	no_stress	CTRL2	control	NA	NA	NA	0.138485	NA	NA	NA	NA	0.340629	NA	NA	NA	NA
CTRL2_untreated	CTRL2_untreated_P21R3C9	E69	P21	untreated	no_stress	CTRL2	control	NA	NA	NA	NA	NA	0.103294	NA	NA	NA	NA	0.175738	NA	NA
CTRL2_untreated	CTRL2_untreated_P21R3C9	E69	P21	untreated	no_stress	CTRL2	control	NA	NA	NA	NA	NA	0.0536789	NA	NA	NA	NA	0.182912	NA	NA
CTRL2_untreated	CTRL2_untreated_P21R3C9	E69	P21	untreated	no_stress	CTRL2	control	0.400572	0.203393	0.208055	NA	NA	NA	NA	NA	NA	NA	NA	NA	NA
CTRL2_untreated	CTRL2_untreated_P2R2C3	E59	P2	untreated	no_stress	CTRL2	control	0.52079	0.482437	0.361941	0.236184	NA	NA	NA	NA	0.481179	NA	NA	NA	NA
CTRL2_untreated	CTRL2_untreated_P2R2C3	E59	P2	untreated	no_stress	CTRL2	control	0.448506	0.35736	0.294054	NA	NA	NA	NA	NA	NA	NA	NA	NA	NA
CTRL2_untreated	CTRL2_untreated_P2R2C3	E59	P2	untreated	no_stress	CTRL2	control	0.579094	0.507319	0.424465	0.0506715	NA	NA	NA	NA	0.266635	NA	NA	NA	NA
CTRL2_untreated	CTRL2_untreated_P2R2C3	E59	P2	untreated	no_stress	CTRL2	control	0.497443	0.455198	0.582036	NA	NA	NA	NA	NA	NA	NA	NA	NA	NA
CTRL2_untreated	CTRL2_untreated_P2R3C3	E59	P2	untreated	no_stress	CTRL2	control	NA	NA	NA	0.20275	NA	NA	NA	NA	0.425165	NA	NA	NA	NA
CTRL2_untreated	CTRL2_untreated_P3R2C3	E64	P3	untreated	no_stress	CTRL2	control	NA	NA	NA	0.22731	NA	NA	NA	NA	0.244862	NA	NA	NA	NA
CTRL2_untreated	CTRL2_untreated_P3R2C3	E64	P3	untreated	no_stress	CTRL2	control	0.405206	0.481795	0.312847	NA	NA	NA	NA	NA	NA	NA	NA	NA	NA
CTRL2_untreated	CTRL2_untreated_P3R2C3	E64	P3	untreated	no_stress	CTRL2	control	NA	NA	NA	0.518504	NA	NA	NA	NA	0.444535	NA	NA	NA	NA
CTRL2_untreated	CTRL2_untreated_P3R2C3	E64	P3	untreated	no_stress	CTRL2	control	NA	NA	NA	0.160741	NA	NA	NA	NA	0.282711	NA	NA	NA	NA
CTRL2_untreated	CTRL2_untreated_P3R2C3	E64	P3	untreated	no_stress	CTRL2	control	NA	NA	NA	NA	NA	0.303873	NA	NA	NA	NA	0.200521	NA	NA
CTRL2_untreated	CTRL2_untreated_P3R2C3	E64	P3	untreated	no_stress	CTRL2	control	NA	NA	NA	0.24769	NA	NA	NA	NA	0.318053	NA	NA	NA	NA
CTRL2_untreated	CTRL2_untreated_P3R2C3	E64	P3	untreated	no_stress	CTRL2	control	0.481708	0.193241	0.301447	0.122352	NA	0.390918	NA	NA	0.265677	NA	0.244198	NA	NA
CTRL2_untreated	CTRL2_untreated_P3R2C3	E64	P3	untreated	no_stress	CTRL2	control	NA	NA	NA	NA	NA	0.258252	NA	NA	NA	NA	0.236443	NA	NA
CTRL2_untreated	CTRL2_untreated_P3R3C3	E64	P3	untreated	no_stress	CTRL2	control	NA	NA	NA	0.344731	NA	NA	NA	NA	0.385164	NA	NA	NA	NA
CTRL2_untreated	CTRL2_untreated_P3R3C3	E64	P3	untreated	no_stress	CTRL2	control	NA	NA	NA	0.108698	NA	NA	NA	NA	0.343647	NA	NA	NA	NA
CTRL2_untreated	CTRL2_untreated_P3R3C3	E64	P3	untreated	no_stress	CTRL2	control	0.431512	0.33202	0.372474	NA	NA	NA	NA	NA	NA	NA	NA	NA	NA
CTRL2_untreated	CTRL2_untreated_P3R3C3	E64	P3	untreated	no_stress	CTRL2	control	NA	NA	NA	0.21556	NA	NA	NA	NA	0.257057	NA	NA	NA	NA
CTRL2_untreated	CTRL2_untreated_P3R3C3	E64	P3	untreated	no_stress	CTRL2	control	NA	NA	NA	NA	NA	0.0554637	NA	NA	NA	NA	0.0776873	NA	NA
CTRL2_untreated	CTRL2_untreated_P3R3C3	E64	P3	untreated	no_stress	CTRL2	control	NA	NA	NA	NA	NA	0.115424	NA	NA	NA	NA	0.0755665	NA	NA
CTRL2_untreated	CTRL2_untreated_P3R3C3	E64	P3	untreated	no_stress	CTRL2	control	0.497794	0.402807	0.355167	NA	NA	NA	NA	NA	NA	NA	NA	NA	NA
CTRL2_untreated	CTRL2_untreated_P3R4C3	E64	P3	untreated	no_stress	CTRL2	control	NA	NA	NA	NA	NA	NA	0.413542	NA	NA	NA	NA	0.302443	NA
CTRL2_untreated	CTRL2_untreated_P3R5C3	E64	P3	untreated	no_stress	CTRL2	control	NA	NA	NA	NA	NA	NA	0.24867	NA	NA	NA	NA	0.314371	NA
CTRL2_untreated	CTRL2_untreated_P3R5C3	E64	P3	untreated	no_stress	CTRL2	control	0.287475	0.383701	0.292768	NA	NA	NA	NA	NA	NA	NA	NA	NA	NA
CTRL2_untreated	CTRL2_untreated_P3R5C3	E64	P3	untreated	no_stress	CTRL2	control	NA	NA	NA	NA	NA	NA	0.0551198	NA	NA	NA	NA	0.38756	NA
CTRL2_untreated	CTRL2_untreated_P3R5C3	E64	P3	untreated	no_stress	CTRL2	control	0.450401	0.372253	0.179087	NA	NA	NA	NA	NA	NA	NA	NA	NA	NA
CTRL2_untreated	CTRL2_untreated_P3R6C3	E64	P3	untreated	no_stress	CTRL2	control	NA	NA	NA	NA	0.32834	NA	NA	NA	NA	0.34659	NA	NA	NA
CTRL2_untreated	CTRL2_untreated_P3R6C3	E64	P3	untreated	no_stress	CTRL2	control	0.469853	0.426304	0.342833	NA	NA	NA	NA	NA	NA	NA	NA	NA	NA
CTRL2_untreated	CTRL2_untreated_P3R6C3	E64	P3	untreated	no_stress	CTRL2	control	NA	NA	NA	NA	0.168141	NA	NA	NA	NA	0.19807	NA	NA	NA
CTRL2_untreated	CTRL2_untreated_P3R6C3	E64	P3	untreated	no_stress	CTRL2	control	0.46302	0.357796	0.168637	NA	NA	NA	NA	NA	NA	NA	NA	NA	NA
CTRL2_untreated	CTRL2_untreated_P3R6C3	E64	P3	untreated	no_stress	CTRL2	control	0.393802	0.32848	0.220624	NA	0.337854	NA	NA	0.293164	NA	0.244861	NA	NA	0.404249
CTRL2_untreated	CTRL2_untreated_P3R6C3	E64	P3	untreated	no_stress	CTRL2	control	NA	NA	NA	NA	0.31963	NA	NA	NA	NA	0.134853	NA	NA	NA
CTRL2_untreated	CTRL2_untreated_P3R6C3	E64	P3	untreated	no_stress	CTRL2	control	NA	NA	NA	NA	NA	NA	NA	0.134921	NA	NA	NA	NA	0.461941
CTRL2_untreated	CTRL2_untreated_P3R6C3	E64	P3	untreated	no_stress	CTRL2	control	NA	NA	NA	NA	0.328093	NA	NA	NA	NA	0.290904	NA	NA	NA
CTRL2_untreated	CTRL2_untreated_P3R6C3	E64	P3	untreated	no_stress	CTRL2	control	0.491089	0.285262	0.228065	NA	NA	NA	NA	0.0865463	NA	NA	NA	NA	0.374605
CTRL2_untreated	CTRL2_untreated_P3R7C3	E64	P3	untreated	no_stress	CTRL2	control	NA	NA	NA	NA	0.632565	NA	NA	NA	NA	0.158614	NA	NA	NA
CTRL2_untreated	CTRL2_untreated_P3R7C3	E64	P3	untreated	no_stress	CTRL2	control	NA	NA	NA	NA	0.442604	NA	NA	0.278893	NA	0.289703	NA	NA	0.439518
CTRL2_untreated	CTRL2_untreated_P3R7C3	E64	P3	untreated	no_stress	CTRL2	control	0.570588	0.523529	0.413066	NA	NA	NA	NA	NA	NA	NA	NA	NA	NA
CTRL2_untreated	CTRL2_untreated_P3R7C3	E64	P3	untreated	no_stress	CTRL2	control	NA	NA	NA	NA	NA	NA	NA	0.352571	NA	NA	NA	NA	0.533132
CTRL2_untreated	CTRL2_untreated_P3R7C3	E64	P3	untreated	no_stress	CTRL2	control	0.357284	0.422113	0.244854	NA	NA	NA	NA	NA	NA	NA	NA	NA	NA
CTRL2_untreated	CTRL2_untreated_P8R2C3	E66	P8	untreated	no_stress	CTRL2	control	0.417983	0.122211	0.0896035	NA	NA	NA	NA	NA	NA	NA	NA	NA	NA
CTRL2_untreated	CTRL2_untreated_P8R2C3	E66	P8	untreated	no_stress	CTRL2	control	NA	NA	NA	0.122291	NA	NA	NA	NA	0.503726	NA	NA	NA	NA
CTRL2_untreated	CTRL2_untreated_P8R2C3	E66	P8	untreated	no_stress	CTRL2	control	NA	NA	NA	NA	NA	0.0763937	NA	NA	NA	NA	0.215768	NA	NA
CTRL2_untreated	CTRL2_untreated_P8R2C3	E66	P8	untreated	no_stress	CTRL2	control	NA	NA	NA	NA	NA	0.16443	NA	NA	NA	NA	0.1887	NA	NA
CTRL2_untreated	CTRL2_untreated_P8R2C3	E66	P8	untreated	no_stress	CTRL2	control	NA	NA	NA	0.223523	NA	NA	NA	NA	0.256615	NA	NA	NA	NA
CTRL2_untreated	CTRL2_untreated_P8R2C3	E66	P8	untreated	no_stress	CTRL2	control	NA	NA	NA	NA	NA	0.255917	NA	NA	NA	NA	0.325782	NA	NA
CTRL2_untreated	CTRL2_untreated_P8R2C3	E66	P8	untreated	no_stress	CTRL2	control	0.53287	0.108085	0.116563	NA	NA	NA	NA	NA	NA	NA	NA	NA	NA
CTRL2_untreated	CTRL2_untreated_P8R3C3	E66	P8	untreated	no_stress	CTRL2	control	NA	NA	NA	0.127863	NA	0.023777	NA	NA	0.284922	NA	0.0796255	NA	NA
CTRL2_untreated	CTRL2_untreated_P8R3C3	E66	P8	untreated	no_stress	CTRL2	control	NA	NA	NA	0.121594	NA	NA	NA	NA	0.225102	NA	NA	NA	NA
CTRL2_untreated	CTRL2_untreated_P8R3C3	E66	P8	untreated	no_stress	CTRL2	control	NA	NA	NA	0.31188	NA	0.369814	NA	NA	0.39068	NA	0.202936	NA	NA
CTRL2_untreated	CTRL2_untreated_P8R3C3	E66	P8	untreated	no_stress	CTRL2	control	NA	NA	NA	0.0830514	NA	NA	NA	NA	0.354614	NA	NA	NA	NA
CTRL2_untreated	CTRL2_untreated_P8R3C3	E66	P8	untreated	no_stress	CTRL2	control	NA	NA	NA	NA	NA	0.180038	NA	NA	NA	NA	0.185869	NA	NA
CTRL2_untreated	CTRL2_untreated_P8R3C3	E66	P8	untreated	no_stress	CTRL2	control	NA	NA	NA	0.31337	NA	NA	NA	NA	0.512114	NA	NA	NA	NA
CTRL2_untreated	CTRL2_untreated_P8R4C3	E66	P8	untreated	no_stress	CTRL2	control	NA	NA	NA	NA	NA	NA	0.218782	NA	NA	NA	NA	0.614411	NA
CTRL2_untreated	CTRL2_untreated_P8R6C3	E66	P8	untreated	no_stress	CTRL2	control	NA	NA	NA	NA	NA	NA	NA	0.0893777	NA	NA	NA	NA	0.278692
CTRL2_untreated	CTRL2_untreated_P8R6C3	E66	P8	untreated	no_stress	CTRL2	control	NA	NA	NA	NA	0.370693	NA	NA	NA	NA	0.515637	NA	NA	NA
CTRL2_untreated	CTRL2_untreated_P8R6C3	E66	P8	untreated	no_stress	CTRL2	control	NA	NA	NA	NA	NA	NA	NA	0.126761	NA	NA	NA	NA	0.157039
CTRL2_untreated	CTRL2_untreated_P8R6C3	E66	P8	untreated	no_stress	CTRL2	control	NA	NA	NA	NA	NA	NA	NA	0.0914119	NA	NA	NA	NA	0.391848
CTRL2_untreated	CTRL2_untreated_P8R6C3	E66	P8	untreated	no_stress	CTRL2	control	NA	NA	NA	NA	0.0475873	NA	NA	NA	NA	0.390612	NA	NA	NA
CTRL2_untreated	CTRL2_untreated_P8R6C3	E66	P8	untreated	no_stress	CTRL2	control	NA	NA	NA	NA	NA	NA	NA	0.121163	NA	NA	NA	NA	0.23938
CTRL2_untreated	CTRL2_untreated_P8R6C3	E66	P8	untreated	no_stress	CTRL2	control	0.328646	0.323998	0.204534	NA	0.0931136	NA	NA	NA	NA	0.270411	NA	NA	NA
CTRL2_untreated	CTRL2_untreated_P8R6C3	E66	P8	untreated	no_stress	CTRL2	control	NA	NA	NA	NA	0.170245	NA	NA	NA	NA	0.427104	NA	NA	NA
CTRL2_untreated	CTRL2_untreated_P8R6C3	E66	P8	untreated	no_stress	CTRL2	control	NA	NA	NA	NA	0.537533	NA	NA	NA	NA	0.637756	NA	NA	NA
CTRL2_untreated	CTRL2_untreated_P8R6C3	E66	P8	untreated	no_stress	CTRL2	control	NA	NA	NA	NA	0.0285217	NA	NA	NA	NA	0.251495	NA	NA	NA
CTRL2_untreated	CTRL2_untreated_P8R7C3	E66	P8	untreated	no_stress	CTRL2	control	NA	NA	NA	NA	0.0599994	NA	NA	NA	NA	0.311742	NA	NA	NA
CTRL2_untreated	CTRL2_untreated_P8R7C3	E66	P8	untreated	no_stress	CTRL2	control	NA	NA	NA	NA	0.0619595	NA	NA	NA	NA	0.151572	NA	NA	NA
CTRL2_untreated	CTRL2_untreated_P8R7C3	E66	P8	untreated	no_stress	CTRL2	control	NA	NA	NA	NA	0.0704027	NA	NA	0.0420476	NA	0.42664	NA	NA	0.45087
CTRL2_untreated	CTRL2_untreated_P8R7C3	E66	P8	untreated	no_stress	CTRL2	control	0.413222	0.0301902	0.0873182	NA	NA	NA	NA	NA	NA	NA	NA	NA	NA
CTRL2_untreated	CTRL2_untreated_P8R7C3	E66	P8	untreated	no_stress	CTRL2	control	NA	NA	NA	NA	0.0790419	NA	NA	NA	NA	0.582185	NA	NA	NA
CTRL2_untreated	CTRL2_untreated_P8R7C3	E66	P8	untreated	no_stress	CTRL2	control	NA	NA	NA	NA	0.377979	NA	NA	NA	NA	0.472725	NA	NA	NA
CTRL2_untreated	CTRL2_untreated_P9R2C3	E67	P9	untreated	no_stress	CTRL2	control	0.324214	0.1882	0.119121	NA	NA	0.121592	NA	NA	NA	NA	0.310701	NA	NA
CTRL2_untreated	CTRL2_untreated_P9R2C3	E67	P9	untreated	no_stress	CTRL2	control	NA	NA	NA	0.172124	NA	NA	NA	NA	0.34488	NA	NA	NA	NA
CTRL2_untreated	CTRL2_untreated_P9R2C3	E67	P9	untreated	no_stress	CTRL2	control	NA	NA	NA	NA	NA	0.110702	NA	NA	NA	NA	0.206647	NA	NA
CTRL2_untreated	CTRL2_untreated_P9R2C3	E67	P9	untreated	no_stress	CTRL2	control	0.300704	0.112609	0.0939586	NA	NA	NA	NA	NA	NA	NA	NA	NA	NA
CTRL2_untreated	CTRL2_untreated_P9R2C3	E67	P9	untreated	no_stress	CTRL2	control	0.404115	0.24217	0.303949	0.102792	NA	NA	NA	NA	0.203876	NA	NA	NA	NA
CTRL2_untreated	CTRL2_untreated_P9R2C3	E67	P9	untreated	no_stress	CTRL2	control	NA	NA	NA	NA	NA	0.0737849	NA	NA	NA	NA	0.20676	NA	NA
CTRL2_untreated	CTRL2_untreated_P9R2C3	E67	P9	untreated	no_stress	CTRL2	control	NA	NA	NA	0.0260022	NA	0.17562	NA	NA	0.282689	NA	0.190524	NA	NA
CTRL2_untreated	CTRL2_untreated_P9R3C3	E67	P9	untreated	no_stress	CTRL2	control	NA	NA	NA	0.136858	NA	NA	NA	NA	0.23101	NA	NA	NA	NA
CTRL2_untreated	CTRL2_untreated_P9R3C3	E67	P9	untreated	no_stress	CTRL2	control	NA	NA	NA	0.156535	NA	NA	NA	NA	0.237849	NA	NA	NA	NA
CTRL2_untreated	CTRL2_untreated_P9R3C3	E67	P9	untreated	no_stress	CTRL2	control	NA	NA	NA	NA	NA	0.16216	NA	NA	NA	NA	0.431178	NA	NA
CTRL2_untreated	CTRL2_untreated_P9R3C3	E67	P9	untreated	no_stress	CTRL2	control	NA	NA	NA	NA	NA	0.253936	NA	NA	NA	NA	0.569211	NA	NA
CTRL2_untreated	CTRL2_untreated_P9R3C3	E67	P9	untreated	no_stress	CTRL2	control	NA	NA	NA	0.106961	NA	NA	NA	NA	0.312671	NA	NA	NA	NA
CTRL2_untreated	CTRL2_untreated_P9R3C3	E67	P9	untreated	no_stress	CTRL2	control	NA	NA	NA	0.115109	NA	NA	NA	NA	0.176085	NA	NA	NA	NA
CTRL2_untreated	CTRL2_untreated_P9R3C3	E67	P9	untreated	no_stress	CTRL2	control	NA	NA	NA	0.346089	NA	0.272653	NA	NA	0.361766	NA	0.411676	NA	NA
CTRL2_untreated	CTRL2_untreated_P9R3C3	E67	P9	untreated	no_stress	CTRL2	control	NA	NA	NA	NA	NA	0.0639319	NA	NA	NA	NA	0.350718	NA	NA
CTRL2_untreated	CTRL2_untreated_P9R3C3	E67	P9	untreated	no_stress	CTRL2	control	0.465062	0.260699	0.245931	NA	NA	NA	NA	NA	NA	NA	NA	NA	NA
CTRL2_untreated	CTRL2_untreated_P9R3C3	E67	P9	untreated	no_stress	CTRL2	control	NA	NA	NA	0.0821813	NA	0.202951	NA	NA	0.261557	NA	0.211588	NA	NA
CTRL2_untreated	CTRL2_untreated_P9R4C3	E67	P9	untreated	no_stress	CTRL2	control	NA	NA	NA	NA	0.0958596	NA	NA	NA	NA	0.156061	NA	NA	NA
CTRL2_untreated	CTRL2_untreated_P9R4C3	E67	P9	untreated	no_stress	CTRL2	control	NA	NA	NA	NA	0.0641707	NA	NA	NA	NA	0.247789	NA	NA	NA
CTRL2_untreated	CTRL2_untreated_P9R4C3	E67	P9	untreated	no_stress	CTRL2	control	NA	NA	NA	NA	0.0429562	NA	NA	NA	NA	0.187033	NA	NA	NA
CTRL2_untreated	CTRL2_untreated_P9R4C3	E67	P9	untreated	no_stress	CTRL2	control	NA	NA	NA	NA	0.0553123	NA	NA	NA	NA	0.281396	NA	NA	NA
CTRL2_untreated	CTRL2_untreated_P9R4C3	E67	P9	untreated	no_stress	CTRL2	control	NA	NA	NA	NA	0.182215	NA	NA	NA	NA	0.237896	NA	NA	NA
CTRL2_untreated	CTRL2_untreated_P9R4C3	E67	P9	untreated	no_stress	CTRL2	control	NA	NA	NA	NA	0.0653978	NA	NA	NA	NA	0.255761	NA	NA	NA
CTRL2_untreated	CTRL2_untreated_P9R4C3	E67	P9	untreated	no_stress	CTRL2	control	0.549497	0.512402	0.262075	NA	0.694504	NA	NA	NA	NA	0.215579	NA	NA	NA
CTRL2_untreated	CTRL2_untreated_P9R5C3	E67	P9	untreated	no_stress	CTRL2	control	NA	NA	NA	NA	0.217445	NA	NA	NA	NA	0.217273	NA	NA	NA
CTRL2_untreated	CTRL2_untreated_P9R5C3	E67	P9	untreated	no_stress	CTRL2	control	NA	NA	NA	NA	0.102068	NA	NA	NA	NA	0.25045	NA	NA	NA
CTRL2_untreated	CTRL2_untreated_P9R5C3	E67	P9	untreated	no_stress	CTRL2	control	0.366488	0.183215	0.200245	NA	NA	NA	NA	NA	NA	NA	NA	NA	NA
CTRL2_untreated	CTRL2_untreated_P9R5C3	E67	P9	untreated	no_stress	CTRL2	control	NA	NA	NA	NA	0.0702951	NA	NA	NA	NA	0.227803	NA	NA	NA
CTRL2_untreated	CTRL2_untreated_P9R5C3	E67	P9	untreated	no_stress	CTRL2	control	NA	NA	NA	NA	0.0616191	NA	NA	NA	NA	0.20744	NA	NA	NA
CTRL2_untreated	CTRL2_untreated_P9R5C3	E67	P9	untreated	no_stress	CTRL2	control	NA	NA	NA	NA	0.0908044	NA	NA	NA	NA	0.185881	NA	NA	NA
CTRL2_untreated	CTRL2_untreated_P9R6C3	E67	P9	untreated	no_stress	CTRL2	control	NA	NA	NA	NA	NA	NA	NA	0.190044	NA	NA	NA	NA	0.448656
CTRL2_untreated	CTRL2_untreated_P9R6C3	E67	P9	untreated	no_stress	CTRL2	control	NA	NA	NA	NA	NA	NA	NA	0.131003	NA	NA	NA	NA	0.510008
CTRL2_untreated	CTRL2_untreated_P9R6C3	E67	P9	untreated	no_stress	CTRL2	control	NA	NA	NA	NA	NA	NA	0.19607	0.360408	NA	NA	NA	0.460258	0.615246
CTRL2_untreated	CTRL2_untreated_P9R6C3	E67	P9	untreated	no_stress	CTRL2	control	NA	NA	NA	NA	NA	NA	NA	0.128386	NA	NA	NA	NA	0.464394
CTRL2_untreated	CTRL2_untreated_P9R6C3	E67	P9	untreated	no_stress	CTRL2	control	NA	NA	NA	NA	NA	NA	NA	0.146201	NA	NA	NA	NA	0.431377
CTRL2_untreated	CTRL2_untreated_P9R7C3	E67	P9	untreated	no_stress	CTRL2	control	NA	NA	NA	NA	NA	NA	NA	0.232434	NA	NA	NA	NA	0.573357
CTRL2_untreated	CTRL2_untreated_P9R7C3	E67	P9	untreated	no_stress	CTRL2	control	NA	NA	NA	NA	NA	NA	NA	0.0674088	NA	NA	NA	NA	0.454681
CTRL2_untreated	CTRL2_untreated_P9R7C3	E67	P9	untreated	no_stress	CTRL2	control	NA	NA	NA	NA	NA	NA	NA	0.157271	NA	NA	NA	NA	0.349832
CTRL2_untreated	CTRL2_untreated_P9R7C3	E67	P9	untreated	no_stress	CTRL2	control	NA	NA	NA	NA	NA	NA	NA	0.101508	NA	NA	NA	NA	0.463532
CTRL3_heat	CTRL3_heat_P10R2C4	E67	P10	heat	stress	CTRL3	control	0.622548	0.465185	0.421924	0.430426	NA	0.696117	NA	NA	0.34347	NA	0.395377	NA	NA
CTRL3_heat	CTRL3_heat_P10R2C4	E67	P10	heat	stress	CTRL3	control	0.517947	0.343364	0.320427	0.391822	NA	0.615701	NA	NA	0.299392	NA	0.521109	NA	NA
CTRL3_heat	CTRL3_heat_P10R2C4	E67	P10	heat	stress	CTRL3	control	0.513625	0.245906	0.318898	0.304181	NA	0.551254	NA	NA	0.355319	NA	0.411524	NA	NA
CTRL3_heat	CTRL3_heat_P10R2C4	E67	P10	heat	stress	CTRL3	control	0.551127	0.396896	0.54692	0.677708	NA	0.813457	NA	NA	0.535034	NA	0.583632	NA	NA
CTRL3_heat	CTRL3_heat_P10R2C4	E67	P10	heat	stress	CTRL3	control	0.552865	0.258928	0.185083	0.447747	NA	0.335064	NA	NA	0.355583	NA	0.295938	NA	NA
CTRL3_heat	CTRL3_heat_P10R2C4	E67	P10	heat	stress	CTRL3	control	0.450278	0.343119	0.252926	0.283449	NA	0.481641	NA	NA	0.403726	NA	0.277422	NA	NA
CTRL3_heat	CTRL3_heat_P10R2C4	E67	P10	heat	stress	CTRL3	control	0.494044	0.58267	0.33631	0.58409	NA	0.653183	NA	NA	0.47387	NA	0.612451	NA	NA
CTRL3_heat	CTRL3_heat_P10R2C4	E67	P10	heat	stress	CTRL3	control	0.462567	0.340225	0.189301	0.331417	NA	0.478798	NA	NA	0.413212	NA	0.555397	NA	NA
CTRL3_heat	CTRL3_heat_P10R2C4	E67	P10	heat	stress	CTRL3	control	0.442902	0.353987	0.350406	0.551772	NA	0.423582	NA	NA	0.571208	NA	0.684559	NA	NA
CTRL3_heat	CTRL3_heat_P10R2C4	E67	P10	heat	stress	CTRL3	control	0.428684	0.5232	0.475929	0.591144	NA	0.744919	NA	NA	0.413547	NA	0.749705	NA	NA
CTRL3_heat	CTRL3_heat_P10R2C4	E67	P10	heat	stress	CTRL3	control	0.415525	0.3369	0.253847	0.52632	NA	0.328447	NA	NA	0.441997	NA	0.412446	NA	NA
CTRL3_heat	CTRL3_heat_P10R2C4	E67	P10	heat	stress	CTRL3	control	0.650548	0.419368	0.539007	0.660813	NA	0.71593	NA	NA	0.407928	NA	0.471149	NA	NA
CTRL3_heat	CTRL3_heat_P10R3C4	E67	P10	heat	stress	CTRL3	control	0.489733	0.320577	0.397445	0.431036	NA	0.70154	NA	NA	0.517198	NA	0.571291	NA	NA
CTRL3_heat	CTRL3_heat_P10R3C4	E67	P10	heat	stress	CTRL3	control	0.490507	0.348476	0.355905	0.381674	NA	0.662431	NA	NA	0.491149	NA	0.392536	NA	NA
CTRL3_heat	CTRL3_heat_P10R3C4	E67	P10	heat	stress	CTRL3	control	0.530005	0.381254	0.510592	0.508146	NA	0.762533	NA	NA	0.441991	NA	0.473136	NA	NA
CTRL3_heat	CTRL3_heat_P10R3C4	E67	P10	heat	stress	CTRL3	control	0.515847	0.744974	0.758021	0.885213	NA	0.955227	NA	NA	0.483466	NA	0.413892	NA	NA
CTRL3_heat	CTRL3_heat_P10R3C4	E67	P10	heat	stress	CTRL3	control	0.521998	0.330384	0.314229	0.365033	NA	0.741909	NA	NA	0.387334	NA	0.26793	NA	NA
CTRL3_heat	CTRL3_heat_P10R3C4	E67	P10	heat	stress	CTRL3	control	0.507139	0.415935	0.312442	0.530847	NA	0.459817	NA	NA	0.481232	NA	0.697608	NA	NA
CTRL3_heat	CTRL3_heat_P10R3C4	E67	P10	heat	stress	CTRL3	control	0.492839	0.335252	0.311962	0.321838	NA	0.498833	NA	NA	0.373222	NA	0.331485	NA	NA
CTRL3_heat	CTRL3_heat_P10R3C4	E67	P10	heat	stress	CTRL3	control	0.559042	0.190795	0.230339	0.292942	NA	0.690097	NA	NA	0.387502	NA	0.430644	NA	NA
CTRL3_heat	CTRL3_heat_P10R3C4	E67	P10	heat	stress	CTRL3	control	NA	0.420677	NA	NA	NA	NA	NA	NA	0.580299	NA	NA	NA	NA
CTRL3_heat	CTRL3_heat_P10R3C4	E67	P10	heat	stress	CTRL3	control	0.478796	0.733208	0.720822	0.731546	NA	0.888354	NA	NA	0.215807	NA	0.528453	NA	NA
CTRL3_heat	CTRL3_heat_P10R3C4	E67	P10	heat	stress	CTRL3	control	0.540802	0.303303	0.44448	NA	NA	NA	NA	NA	NA	NA	NA	NA	NA
CTRL3_heat	CTRL3_heat_P10R3C4	E67	P10	heat	stress	CTRL3	control	0.512347	0.674018	0.664528	0.879047	NA	0.975323	NA	NA	0.430252	NA	0.526123	NA	NA
CTRL3_heat	CTRL3_heat_P10R4C4	E67	P10	heat	stress	CTRL3	control	0.674657	0.570933	0.594318	NA	0.104803	NA	NA	NA	NA	0.322113	NA	NA	NA
CTRL3_heat	CTRL3_heat_P10R4C4	E67	P10	heat	stress	CTRL3	control	0.486317	0.466241	0.590952	NA	0.121681	NA	NA	NA	NA	0.952441	NA	NA	NA
CTRL3_heat	CTRL3_heat_P10R4C4	E67	P10	heat	stress	CTRL3	control	0.557081	0.588631	0.658315	NA	0.205985	NA	NA	NA	NA	0.668728	NA	NA	NA
CTRL3_heat	CTRL3_heat_P10R4C4	E67	P10	heat	stress	CTRL3	control	0.503062	0.498153	0.399275	NA	0.0952995	NA	NA	NA	NA	0.352028	NA	NA	NA
CTRL3_heat	CTRL3_heat_P10R4C4	E67	P10	heat	stress	CTRL3	control	0.492592	0.422752	0.255192	NA	0.49217	NA	NA	NA	NA	0.588101	NA	NA	NA
CTRL3_heat	CTRL3_heat_P10R4C4	E67	P10	heat	stress	CTRL3	control	0.380838	0.295903	0.246153	NA	NA	NA	NA	NA	NA	NA	NA	NA	NA
CTRL3_heat	CTRL3_heat_P10R4C4	E67	P10	heat	stress	CTRL3	control	0.480073	0.412525	0.145809	NA	0.000370177	NA	NA	NA	NA	0.602119	NA	NA	NA
CTRL3_heat	CTRL3_heat_P10R4C4	E67	P10	heat	stress	CTRL3	control	0.554139	0.411183	0.47021	NA	0.113333	NA	NA	NA	NA	0.895251	NA	NA	NA
CTRL3_heat	CTRL3_heat_P10R4C4	E67	P10	heat	stress	CTRL3	control	0.438598	0.243688	0.195537	NA	0.106062	NA	NA	NA	NA	0.911721	NA	NA	NA
CTRL3_heat	CTRL3_heat_P10R4C4	E67	P10	heat	stress	CTRL3	control	0.546423	0.685865	0.709295	NA	0.673983	NA	NA	NA	NA	0.972892	NA	NA	NA
CTRL3_heat	CTRL3_heat_P10R4C4	E67	P10	heat	stress	CTRL3	control	0.498037	0.28042	0.190657	NA	0.808122	NA	NA	NA	NA	0.590041	NA	NA	NA
CTRL3_heat	CTRL3_heat_P10R4C4	E67	P10	heat	stress	CTRL3	control	0.517798	0.64447	0.502711	NA	0.380111	NA	NA	NA	NA	0.549344	NA	NA	NA
CTRL3_heat	CTRL3_heat_P10R5C4	E67	P10	heat	stress	CTRL3	control	0.608553	0.557553	0.528908	NA	0.0975321	NA	NA	NA	NA	0.49569	NA	NA	NA
CTRL3_heat	CTRL3_heat_P10R5C4	E67	P10	heat	stress	CTRL3	control	0.570205	0.638734	0.580257	NA	0.069447	NA	NA	NA	NA	0.501387	NA	NA	NA
CTRL3_heat	CTRL3_heat_P10R5C4	E67	P10	heat	stress	CTRL3	control	0.519015	0.546016	0.544885	NA	0.629983	NA	NA	NA	NA	0.93169	NA	NA	NA
CTRL3_heat	CTRL3_heat_P10R5C4	E67	P10	heat	stress	CTRL3	control	0.562069	0.652567	0.657546	NA	0.124621	NA	NA	NA	NA	0.440349	NA	NA	NA
CTRL3_heat	CTRL3_heat_P10R5C4	E67	P10	heat	stress	CTRL3	control	0.472822	0.477684	0.373398	NA	0.105346	NA	NA	NA	NA	0.551377	NA	NA	NA
CTRL3_heat	CTRL3_heat_P10R5C4	E67	P10	heat	stress	CTRL3	control	0.447711	0.654056	0.381155	NA	0.248197	NA	NA	NA	NA	0.668409	NA	NA	NA
CTRL3_heat	CTRL3_heat_P10R5C4	E67	P10	heat	stress	CTRL3	control	0.509741	0.627335	0.490422	NA	0.331689	NA	NA	NA	NA	0.579595	NA	NA	NA
CTRL3_heat	CTRL3_heat_P10R5C4	E67	P10	heat	stress	CTRL3	control	0.381608	0.341091	0.188527	NA	0.234945	NA	NA	NA	NA	0.493823	NA	NA	NA
CTRL3_heat	CTRL3_heat_P10R5C4	E67	P10	heat	stress	CTRL3	control	NA	0.291896	NA	NA	NA	NA	NA	NA	NA	NA	NA	NA	NA
CTRL3_heat	CTRL3_heat_P10R5C4	E67	P10	heat	stress	CTRL3	control	0.608497	0.74543	0.697563	NA	0.698037	NA	NA	NA	NA	0.710855	NA	NA	NA
CTRL3_heat	CTRL3_heat_P10R5C4	E67	P10	heat	stress	CTRL3	control	0.392617	0.41294	0.144686	NA	0.961592	NA	NA	NA	NA	0.923119	NA	NA	NA
CTRL3_heat	CTRL3_heat_P10R5C4	E67	P10	heat	stress	CTRL3	control	0.523629	0.491625	0.482904	NA	0.145145	NA	NA	NA	NA	0.516963	NA	NA	NA
CTRL3_heat	CTRL3_heat_P10R6C4	E67	P10	heat	stress	CTRL3	control	0.495776	0.568489	0.512548	NA	NA	NA	0.408885	0.30848	NA	NA	NA	0.686788	0.668927
CTRL3_heat	CTRL3_heat_P10R6C4	E67	P10	heat	stress	CTRL3	control	0.488252	0.501337	0.424263	NA	NA	NA	0.455302	0.435052	NA	NA	NA	0.588288	0.493298
CTRL3_heat	CTRL3_heat_P10R6C4	E67	P10	heat	stress	CTRL3	control	0.487014	0.544835	0.364262	NA	NA	NA	0.459043	0.353115	NA	NA	NA	0.705751	0.585009
CTRL3_heat	CTRL3_heat_P10R6C4	E67	P10	heat	stress	CTRL3	control	0.500299	0.606791	0.602694	NA	NA	NA	0.566234	0.515197	NA	NA	NA	0.606957	0.716697
CTRL3_heat	CTRL3_heat_P10R6C4	E67	P10	heat	stress	CTRL3	control	0.404597	0.4309	0.265221	NA	NA	NA	0.47217	0.285835	NA	NA	NA	0.644093	0.492789
CTRL3_heat	CTRL3_heat_P10R6C4	E67	P10	heat	stress	CTRL3	control	0.529907	0.653643	0.673312	NA	NA	NA	0.765524	0.604826	NA	NA	NA	0.907668	0.61394
CTRL3_heat	CTRL3_heat_P10R6C4	E67	P10	heat	stress	CTRL3	control	0.461948	0.751735	0.582608	NA	NA	NA	0.751747	0.616416	NA	NA	NA	0.715751	0.76401
CTRL3_heat	CTRL3_heat_P10R6C4	E67	P10	heat	stress	CTRL3	control	0.484595	0.265088	0.252157	NA	NA	NA	0.271043	0.436459	NA	NA	NA	0.458141	0.426076
CTRL3_heat	CTRL3_heat_P10R6C4	E67	P10	heat	stress	CTRL3	control	0.442154	0.382649	0.30494	NA	NA	NA	0.34008	0.540198	NA	NA	NA	0.547347	0.520009
CTRL3_heat	CTRL3_heat_P10R6C4	E67	P10	heat	stress	CTRL3	control	0.560283	0.576668	0.643293	NA	NA	NA	0.721256	0.541198	NA	NA	NA	0.734236	0.726497
CTRL3_heat	CTRL3_heat_P10R6C4	E67	P10	heat	stress	CTRL3	control	0.463526	0.315022	0.269414	NA	NA	NA	0.337998	0.435474	NA	NA	NA	0.370425	0.509552
CTRL3_heat	CTRL3_heat_P10R6C4	E67	P10	heat	stress	CTRL3	control	0.552445	0.668581	0.621151	NA	NA	NA	0.756818	0.62329	NA	NA	NA	0.806318	0.694766
CTRL3_heat	CTRL3_heat_P10R7C4	E67	P10	heat	stress	CTRL3	control	0.366906	0.587605	0.548891	NA	NA	NA	0.617088	0.491651	NA	NA	NA	0.716908	0.743939
CTRL3_heat	CTRL3_heat_P10R7C4	E67	P10	heat	stress	CTRL3	control	0.496447	0.4013	0.605624	NA	NA	NA	0.48983	0.533899	NA	NA	NA	0.721223	0.659242
CTRL3_heat	CTRL3_heat_P10R7C4	E67	P10	heat	stress	CTRL3	control	0.536733	0.656614	0.553673	NA	NA	NA	0.600926	0.465756	NA	NA	NA	0.724993	0.63415
CTRL3_heat	CTRL3_heat_P10R7C4	E67	P10	heat	stress	CTRL3	control	0.534307	0.400997	0.383922	NA	NA	NA	0.431763	0.558275	NA	NA	NA	0.704288	0.708657
CTRL3_heat	CTRL3_heat_P10R7C4	E67	P10	heat	stress	CTRL3	control	0.557087	0.580122	0.533142	NA	NA	NA	0.85658	0.607061	NA	NA	NA	0.755558	0.571074
CTRL3_heat	CTRL3_heat_P10R7C4	E67	P10	heat	stress	CTRL3	control	0.520793	0.53234	0.512577	NA	NA	NA	0.796785	0.754277	NA	NA	NA	0.737065	0.555875
CTRL3_heat	CTRL3_heat_P10R7C4	E67	P10	heat	stress	CTRL3	control	0.575266	0.603155	0.506	NA	NA	NA	0.446251	0.392018	NA	NA	NA	0.648876	0.744583
CTRL3_heat	CTRL3_heat_P10R7C4	E67	P10	heat	stress	CTRL3	control	0.458221	0.187673	0.0811301	NA	NA	NA	0.256663	0.0599826	NA	NA	NA	0.581928	0.400747
CTRL3_heat	CTRL3_heat_P10R7C4	E67	P10	heat	stress	CTRL3	control	0.494756	0.502453	0.3777	NA	NA	NA	0.09691	0.304631	NA	NA	NA	0.483936	0.330782
CTRL3_heat	CTRL3_heat_P10R7C4	E67	P10	heat	stress	CTRL3	control	0.488843	0.672106	0.628206	NA	NA	NA	0.677228	0.54479	NA	NA	NA	0.689666	0.554727
CTRL3_heat	CTRL3_heat_P10R7C4	E67	P10	heat	stress	CTRL3	control	0.367624	0.25757	0.239411	NA	NA	NA	0.227264	0.414037	NA	NA	NA	0.299117	0.581304
CTRL3_heat	CTRL3_heat_P10R7C4	E67	P10	heat	stress	CTRL3	control	0.492352	0.660875	0.618852	NA	NA	NA	0.738975	0.636694	NA	NA	NA	0.717219	0.612965
CTRL3_heat	CTRL3_heat_P17R2C4	E68	P17	heat	stress	CTRL3	control	0.590183	0.683871	0.586878	0.379014	NA	0.371235	NA	NA	0.316542	NA	0.313188	NA	NA
CTRL3_heat	CTRL3_heat_P17R2C4	E68	P17	heat	stress	CTRL3	control	0.476789	0.625838	0.420854	0.212616	NA	0.521153	NA	NA	0.260876	NA	0.343224	NA	NA
CTRL3_heat	CTRL3_heat_P17R2C4	E68	P17	heat	stress	CTRL3	control	0.49585	0.580491	0.425424	0.634588	NA	0.349297	NA	NA	0.340992	NA	0.346229	NA	NA
CTRL3_heat	CTRL3_heat_P17R2C4	E68	P17	heat	stress	CTRL3	control	0.518369	0.725597	0.465666	0.452529	NA	0.231884	NA	NA	0.223878	NA	0.155092	NA	NA
CTRL3_heat	CTRL3_heat_P17R2C4	E68	P17	heat	stress	CTRL3	control	0.550225	0.350389	0.250417	0.338263	NA	0.334567	NA	NA	0.293242	NA	0.288306	NA	NA
CTRL3_heat	CTRL3_heat_P17R2C4	E68	P17	heat	stress	CTRL3	control	0.488273	0.457378	0.339182	0.205021	NA	0.275415	NA	NA	0.245821	NA	0.278947	NA	NA
CTRL3_heat	CTRL3_heat_P17R2C4	E68	P17	heat	stress	CTRL3	control	0.502856	0.391656	0.222882	0.246051	NA	0.325603	NA	NA	0.219308	NA	0.313554	NA	NA
CTRL3_heat	CTRL3_heat_P17R2C4	E68	P17	heat	stress	CTRL3	control	0.45506	0.659036	0.332471	0.523142	NA	0.243391	NA	NA	0.395576	NA	0.243235	NA	NA
CTRL3_heat	CTRL3_heat_P17R2C4	E68	P17	heat	stress	CTRL3	control	0.445361	0.330295	0.146068	0.182468	NA	0.153911	NA	NA	0.297903	NA	0.179027	NA	NA
CTRL3_heat	CTRL3_heat_P17R2C4	E68	P17	heat	stress	CTRL3	control	0.575815	0.486175	0.280009	0.356258	NA	0.234749	NA	NA	0.202986	NA	0.166378	NA	NA
CTRL3_heat	CTRL3_heat_P17R2C4	E68	P17	heat	stress	CTRL3	control	0.407421	0.384091	0.32026	0.179861	NA	0.281555	NA	NA	0.411791	NA	0.116116	NA	NA
CTRL3_heat	CTRL3_heat_P17R2C4	E68	P17	heat	stress	CTRL3	control	0.556002	0.416746	0.303132	0.172874	NA	0.23202	NA	NA	0.299411	NA	0.256272	NA	NA
CTRL3_heat	CTRL3_heat_P17R3C4	E68	P17	heat	stress	CTRL3	control	0.569081	0.682055	0.384934	0.423092	NA	0.228643	NA	NA	0.31427	NA	0.249149	NA	NA
CTRL3_heat	CTRL3_heat_P17R3C4	E68	P17	heat	stress	CTRL3	control	0.419156	0.345783	0.195562	0.530765	NA	0.359316	NA	NA	0.421425	NA	0.482044	NA	NA
CTRL3_heat	CTRL3_heat_P17R3C4	E68	P17	heat	stress	CTRL3	control	0.566337	0.495868	0.265721	0.213561	NA	0.372848	NA	NA	0.494768	NA	0.372808	NA	NA
CTRL3_heat	CTRL3_heat_P17R3C4	E68	P17	heat	stress	CTRL3	control	0.476832	0.513211	0.359101	0.420014	NA	0.476105	NA	NA	0.447118	NA	0.382199	NA	NA
CTRL3_heat	CTRL3_heat_P17R3C4	E68	P17	heat	stress	CTRL3	control	0.477033	0.400654	0.168597	0.406924	NA	0.258487	NA	NA	0.360311	NA	0.386948	NA	NA
CTRL3_heat	CTRL3_heat_P17R3C4	E68	P17	heat	stress	CTRL3	control	0.489832	0.439184	0.325513	0.565055	NA	0.392899	NA	NA	0.320217	NA	0.496191	NA	NA
CTRL3_heat	CTRL3_heat_P17R3C4	E68	P17	heat	stress	CTRL3	control	0.552871	0.470017	0.280899	0.17175	NA	0.282973	NA	NA	0.256201	NA	0.210164	NA	NA
CTRL3_heat	CTRL3_heat_P17R3C4	E68	P17	heat	stress	CTRL3	control	0.443806	0.336619	0.193671	0.396894	NA	0.249331	NA	NA	0.342202	NA	0.209743	NA	NA
CTRL3_heat	CTRL3_heat_P17R3C4	E68	P17	heat	stress	CTRL3	control	0.464073	0.567544	0.306968	0.499113	NA	0.255727	NA	NA	0.28208	NA	0.21112	NA	NA
CTRL3_heat	CTRL3_heat_P17R3C4	E68	P17	heat	stress	CTRL3	control	0.496123	0.673627	0.343845	0.278841	NA	0.1644	NA	NA	0.299894	NA	0.236681	NA	NA
CTRL3_heat	CTRL3_heat_P17R3C4	E68	P17	heat	stress	CTRL3	control	0.493706	0.852541	0.695431	0.507044	NA	0.204068	NA	NA	0.364329	NA	0.123061	NA	NA
CTRL3_heat	CTRL3_heat_P17R3C4	E68	P17	heat	stress	CTRL3	control	0.489644	0.526379	0.381718	0.433079	NA	0.381314	NA	NA	0.331202	NA	0.339286	NA	NA
CTRL3_heat	CTRL3_heat_P17R4C4	E68	P17	heat	stress	CTRL3	control	0.539952	0.838014	0.775772	NA	0.96626	NA	NA	NA	NA	0.590259	NA	NA	NA
CTRL3_heat	CTRL3_heat_P17R4C4	E68	P17	heat	stress	CTRL3	control	0.475789	0.420077	0.250214	NA	0.358316	NA	NA	NA	NA	0.440046	NA	NA	NA
CTRL3_heat	CTRL3_heat_P17R4C4	E68	P17	heat	stress	CTRL3	control	0.524437	0.650568	0.49045	NA	0.557952	NA	NA	NA	NA	0.599054	NA	NA	NA
CTRL3_heat	CTRL3_heat_P17R4C4	E68	P17	heat	stress	CTRL3	control	0.485351	0.454314	0.389182	NA	0.784171	NA	NA	NA	NA	0.47442	NA	NA	NA
CTRL3_heat	CTRL3_heat_P17R4C4	E68	P17	heat	stress	CTRL3	control	0.466283	0.411056	0.306779	NA	0.357233	NA	NA	NA	NA	0.415406	NA	NA	NA
CTRL3_heat	CTRL3_heat_P17R4C4	E68	P17	heat	stress	CTRL3	control	0.465019	0.464895	0.233858	NA	0.31073	NA	NA	NA	NA	0.600299	NA	NA	NA
CTRL3_heat	CTRL3_heat_P17R4C4	E68	P17	heat	stress	CTRL3	control	0.603297	0.374806	0.352448	NA	0.453504	NA	NA	NA	NA	0.426663	NA	NA	NA
CTRL3_heat	CTRL3_heat_P17R4C4	E68	P17	heat	stress	CTRL3	control	0.434179	0.531233	0.270697	NA	0.2792	NA	NA	NA	NA	0.31046	NA	NA	NA
CTRL3_heat	CTRL3_heat_P17R4C4	E68	P17	heat	stress	CTRL3	control	0.522884	0.691689	0.608749	NA	0.915385	NA	NA	NA	NA	0.601109	NA	NA	NA
CTRL3_heat	CTRL3_heat_P17R4C4	E68	P17	heat	stress	CTRL3	control	0.437697	0.489402	0.328788	NA	0.82177	NA	NA	NA	NA	0.646309	NA	NA	NA
CTRL3_heat	CTRL3_heat_P17R4C4	E68	P17	heat	stress	CTRL3	control	0.441232	0.57294	0.294389	NA	0.823352	NA	NA	NA	NA	0.722534	NA	NA	NA
CTRL3_heat	CTRL3_heat_P17R4C4	E68	P17	heat	stress	CTRL3	control	0.448662	0.546679	0.310684	NA	0.486471	NA	NA	NA	NA	0.414397	NA	NA	NA
CTRL3_heat	CTRL3_heat_P17R5C4	E68	P17	heat	stress	CTRL3	control	0.469134	0.529753	0.455825	NA	0.658764	NA	NA	NA	NA	0.328346	NA	NA	NA
CTRL3_heat	CTRL3_heat_P17R5C4	E68	P17	heat	stress	CTRL3	control	0.515639	0.341082	0.23768	NA	0.496129	NA	NA	NA	NA	0.322426	NA	NA	NA
CTRL3_heat	CTRL3_heat_P17R5C4	E68	P17	heat	stress	CTRL3	control	0.523334	0.648276	0.579762	NA	0.835686	NA	NA	NA	NA	0.448247	NA	NA	NA
CTRL3_heat	CTRL3_heat_P17R5C4	E68	P17	heat	stress	CTRL3	control	0.595489	0.671997	0.331853	NA	0.657632	NA	NA	NA	NA	0.128471	NA	NA	NA
CTRL3_heat	CTRL3_heat_P17R5C4	E68	P17	heat	stress	CTRL3	control	0.355006	0.40609	0.281386	NA	0.573268	NA	NA	NA	NA	0.469872	NA	NA	NA
CTRL3_heat	CTRL3_heat_P17R5C4	E68	P17	heat	stress	CTRL3	control	0.373548	0.346706	0.322162	NA	0.332666	NA	NA	NA	NA	0.142379	NA	NA	NA
CTRL3_heat	CTRL3_heat_P17R5C4	E68	P17	heat	stress	CTRL3	control	0.589403	0.322092	0.153073	NA	0.62827	NA	NA	NA	NA	0.648862	NA	NA	NA
CTRL3_heat	CTRL3_heat_P17R5C4	E68	P17	heat	stress	CTRL3	control	0.467916	0.326924	0.142694	NA	0.475385	NA	NA	NA	NA	0.643799	NA	NA	NA
CTRL3_heat	CTRL3_heat_P17R5C4	E68	P17	heat	stress	CTRL3	control	0.558311	0.509359	0.31892	NA	0.648953	NA	NA	NA	NA	0.387287	NA	NA	NA
CTRL3_heat	CTRL3_heat_P17R5C4	E68	P17	heat	stress	CTRL3	control	0.507913	0.488837	0.421439	NA	0.817494	NA	NA	NA	NA	0.485861	NA	NA	NA
CTRL3_heat	CTRL3_heat_P17R5C4	E68	P17	heat	stress	CTRL3	control	0.631005	0.620986	0.605362	NA	0.803343	NA	NA	NA	NA	0.478028	NA	NA	NA
CTRL3_heat	CTRL3_heat_P17R5C4	E68	P17	heat	stress	CTRL3	control	0.537958	0.365138	0.237703	NA	0.424463	NA	NA	NA	NA	0.124785	NA	NA	NA
CTRL3_heat	CTRL3_heat_P17R6C4	E68	P17	heat	stress	CTRL3	control	0.548527	0.659028	0.477615	NA	NA	NA	0.537725	0.325373	NA	NA	NA	0.873459	0.520386
CTRL3_heat	CTRL3_heat_P17R6C4	E68	P17	heat	stress	CTRL3	control	0.446327	0.625505	0.381047	NA	NA	NA	0.436219	0.370195	NA	NA	NA	0.748996	0.249381
CTRL3_heat	CTRL3_heat_P17R6C4	E68	P17	heat	stress	CTRL3	control	0.499419	0.654789	0.454291	NA	NA	NA	0.628235	0.365963	NA	NA	NA	0.848488	0.300985
CTRL3_heat	CTRL3_heat_P17R6C4	E68	P17	heat	stress	CTRL3	control	0.486362	0.51785	0.431317	NA	NA	NA	0.591983	0.613351	NA	NA	NA	0.820152	0.349149
CTRL3_heat	CTRL3_heat_P17R6C4	E68	P17	heat	stress	CTRL3	control	0.482475	0.413883	0.197369	NA	NA	NA	0.265946	0.266517	NA	NA	NA	0.778144	0.530677
CTRL3_heat	CTRL3_heat_P17R6C4	E68	P17	heat	stress	CTRL3	control	0.614875	0.255495	0.167778	NA	NA	NA	0.25578	0.224021	NA	NA	NA	0.875794	0.453849
CTRL3_heat	CTRL3_heat_P17R6C4	E68	P17	heat	stress	CTRL3	control	0.509733	0.777848	0.624371	NA	NA	NA	0.714612	0.621976	NA	NA	NA	0.851476	0.399106
CTRL3_heat	CTRL3_heat_P17R6C4	E68	P17	heat	stress	CTRL3	control	0.512905	0.314034	0.171573	NA	NA	NA	0.157109	0.0931566	NA	NA	NA	0.704094	0.289117
CTRL3_heat	CTRL3_heat_P17R6C4	E68	P17	heat	stress	CTRL3	control	0.585196	0.615698	0.431347	NA	NA	NA	0.442606	0.388211	NA	NA	NA	0.742909	0.279475
CTRL3_heat	CTRL3_heat_P17R6C4	E68	P17	heat	stress	CTRL3	control	0.476771	0.525424	0.339155	NA	NA	NA	0.363296	0.466258	NA	NA	NA	0.798998	0.426362
CTRL3_heat	CTRL3_heat_P17R6C4	E68	P17	heat	stress	CTRL3	control	0.444605	0.792054	0.510131	NA	NA	NA	0.666097	0.502409	NA	NA	NA	0.771038	0.467047
CTRL3_heat	CTRL3_heat_P17R6C4	E68	P17	heat	stress	CTRL3	control	0.523656	0.372782	0.249039	NA	NA	NA	0.330126	0.358906	NA	NA	NA	0.805765	0.439845
CTRL3_heat	CTRL3_heat_P17R7C4	E68	P17	heat	stress	CTRL3	control	0.541136	0.559858	0.273571	NA	NA	NA	0.572615	0.580019	NA	NA	NA	0.875396	0.702429
CTRL3_heat	CTRL3_heat_P17R7C4	E68	P17	heat	stress	CTRL3	control	0.643158	0.583927	0.467428	NA	NA	NA	0.67813	0.490363	NA	NA	NA	0.913674	0.379618
CTRL3_heat	CTRL3_heat_P17R7C4	E68	P17	heat	stress	CTRL3	control	0.485848	0.369978	0.245988	NA	NA	NA	0.353873	0.378287	NA	NA	NA	0.885924	0.442271
CTRL3_heat	CTRL3_heat_P17R7C4	E68	P17	heat	stress	CTRL3	control	0.589711	0.403753	0.45387	NA	NA	NA	0.466757	0.43609	NA	NA	NA	0.68734	0.436684
CTRL3_heat	CTRL3_heat_P17R7C4	E68	P17	heat	stress	CTRL3	control	0.541024	0.409329	0.407255	NA	NA	NA	0.3947	0.411196	NA	NA	NA	0.761517	0.498715
CTRL3_heat	CTRL3_heat_P17R7C4	E68	P17	heat	stress	CTRL3	control	0.516328	0.479431	0.380735	NA	NA	NA	0.392828	0.350743	NA	NA	NA	0.823911	0.26085
CTRL3_heat	CTRL3_heat_P17R7C4	E68	P17	heat	stress	CTRL3	control	0.48195	0.777752	0.593839	NA	NA	NA	0.574327	0.556489	NA	NA	NA	0.838793	0.539499
CTRL3_heat	CTRL3_heat_P17R7C4	E68	P17	heat	stress	CTRL3	control	0.594923	0.676689	0.487689	NA	NA	NA	0.592935	0.523883	NA	NA	NA	0.884899	0.532034
CTRL3_heat	CTRL3_heat_P17R7C4	E68	P17	heat	stress	CTRL3	control	0.530905	0.454129	0.423945	NA	NA	NA	0.337367	0.258765	NA	NA	NA	0.778784	0.361314
CTRL3_heat	CTRL3_heat_P17R7C4	E68	P17	heat	stress	CTRL3	control	0.625537	0.733276	0.607464	NA	NA	NA	0.68425	0.495289	NA	NA	NA	0.839831	0.420124
CTRL3_heat	CTRL3_heat_P17R7C4	E68	P17	heat	stress	CTRL3	control	0.496423	0.723646	0.509669	NA	NA	NA	0.653725	0.702549	NA	NA	NA	0.94801	0.504798
CTRL3_heat	CTRL3_heat_P17R7C4	E68	P17	heat	stress	CTRL3	control	0.583022	0.414359	0.429824	NA	NA	NA	0.393479	0.368401	NA	NA	NA	0.793718	0.30845
CTRL3_osmotic	CTRL3_osmotic_P13R2C4	E68	P13	osmotic	stress	CTRL3	control	0.546704	0.0376452	0.0148664	0.147988	NA	0.180815	NA	NA	0.278143	NA	0.218481	NA	NA
CTRL3_osmotic	CTRL3_osmotic_P13R2C4	E68	P13	osmotic	stress	CTRL3	control	0.569832	0.0288317	0.0226736	0.13467	NA	0.122719	NA	NA	0.256622	NA	0.242757	NA	NA
CTRL3_osmotic	CTRL3_osmotic_P13R2C4	E68	P13	osmotic	stress	CTRL3	control	0.520851	0.0189003	0.00727668	0.144732	NA	0.142279	NA	NA	0.343048	NA	0.167208	NA	NA
CTRL3_osmotic	CTRL3_osmotic_P13R2C4	E68	P13	osmotic	stress	CTRL3	control	0.555533	0.0419913	0.0182807	0.0764104	NA	0.213489	NA	NA	0.339909	NA	0.272135	NA	NA
CTRL3_osmotic	CTRL3_osmotic_P13R2C4	E68	P13	osmotic	stress	CTRL3	control	0.531382	0.0108821	0.0288116	0.417843	NA	0.594187	NA	NA	0.775616	NA	0.202455	NA	NA
CTRL3_osmotic	CTRL3_osmotic_P13R2C4	E68	P13	osmotic	stress	CTRL3	control	0.539131	0.061976	0.0103212	0.163356	NA	0.202555	NA	NA	0.694182	NA	0.203816	NA	NA
CTRL3_osmotic	CTRL3_osmotic_P13R2C4	E68	P13	osmotic	stress	CTRL3	control	0.494311	0.0322861	0.0427775	0.241415	NA	0.206889	NA	NA	0.363899	NA	0.126577	NA	NA
CTRL3_osmotic	CTRL3_osmotic_P13R2C4	E68	P13	osmotic	stress	CTRL3	control	0.442721	0.221919	0.164002	0.439991	NA	0.336053	NA	NA	0.628577	NA	0.404488	NA	NA
CTRL3_osmotic	CTRL3_osmotic_P13R2C4	E68	P13	osmotic	stress	CTRL3	control	0.554556	0.0294997	0.0411114	0.238686	NA	0.278743	NA	NA	0.434133	NA	0.36019	NA	NA
CTRL3_osmotic	CTRL3_osmotic_P13R2C4	E68	P13	osmotic	stress	CTRL3	control	0.624597	0.162188	0.205587	0.320162	NA	0.399668	NA	NA	0.315322	NA	0.12737	NA	NA
CTRL3_osmotic	CTRL3_osmotic_P13R2C4	E68	P13	osmotic	stress	CTRL3	control	0.552115	0.0103321	0.0135888	0.273267	NA	0.18037	NA	NA	0.437226	NA	0.164292	NA	NA
CTRL3_osmotic	CTRL3_osmotic_P13R2C4	E68	P13	osmotic	stress	CTRL3	control	0.569983	0.0179114	0.00705519	0.315135	NA	0.00701017	NA	NA	0.227943	NA	0.0793873	NA	NA
CTRL3_osmotic	CTRL3_osmotic_P13R3C4	E68	P13	osmotic	stress	CTRL3	control	0.510009	0.020347	0.0129195	0.41808	NA	0.028073	NA	NA	0.231784	NA	0.159343	NA	NA
CTRL3_osmotic	CTRL3_osmotic_P13R3C4	E68	P13	osmotic	stress	CTRL3	control	0.570465	0.0161747	0.0533366	0.464	NA	0.237396	NA	NA	0.417179	NA	0.122259	NA	NA
CTRL3_osmotic	CTRL3_osmotic_P13R3C4	E68	P13	osmotic	stress	CTRL3	control	0.578469	0.0491347	0.0464337	0.102209	NA	0.0366893	NA	NA	0.223763	NA	0.231306	NA	NA
CTRL3_osmotic	CTRL3_osmotic_P13R3C4	E68	P13	osmotic	stress	CTRL3	control	0.518486	0.0891513	0.0180921	0.191704	NA	0.165477	NA	NA	0.381523	NA	0.290526	NA	NA
CTRL3_osmotic	CTRL3_osmotic_P13R3C4	E68	P13	osmotic	stress	CTRL3	control	0.508247	0.0604677	0.189914	0.340142	NA	0.313692	NA	NA	0.779026	NA	0.253251	NA	NA
CTRL3_osmotic	CTRL3_osmotic_P13R3C4	E68	P13	osmotic	stress	CTRL3	control	0.545438	0.0815364	0.122377	0.469421	NA	0.284245	NA	NA	0.602585	NA	0.238864	NA	NA
CTRL3_osmotic	CTRL3_osmotic_P13R3C4	E68	P13	osmotic	stress	CTRL3	control	0.584481	0.0763675	0.0944344	0.389552	NA	0.523846	NA	NA	0.451964	NA	0.466269	NA	NA
CTRL3_osmotic	CTRL3_osmotic_P13R3C4	E68	P13	osmotic	stress	CTRL3	control	0.520195	0.0976747	0.0471413	0.228086	NA	0.244405	NA	NA	0.379511	NA	0.233429	NA	NA
CTRL3_osmotic	CTRL3_osmotic_P13R3C4	E68	P13	osmotic	stress	CTRL3	control	0.597829	0.0811635	0.123404	0.39854	NA	0.397064	NA	NA	0.55479	NA	0.215331	NA	NA
CTRL3_osmotic	CTRL3_osmotic_P13R3C4	E68	P13	osmotic	stress	CTRL3	control	0.515633	0.0929532	0.0464425	0.259969	NA	0.505248	NA	NA	0.645419	NA	0.202038	NA	NA
CTRL3_osmotic	CTRL3_osmotic_P13R3C4	E68	P13	osmotic	stress	CTRL3	control	0.494435	0.176878	0.119368	0.328187	NA	0.770038	NA	NA	0.639592	NA	0.441855	NA	NA
CTRL3_osmotic	CTRL3_osmotic_P13R3C4	E68	P13	osmotic	stress	CTRL3	control	0.617906	0.0281487	0.0507183	0.328332	NA	0.155184	NA	NA	0.303429	NA	0.261439	NA	NA
CTRL3_osmotic	CTRL3_osmotic_P13R4C4	E68	P13	osmotic	stress	CTRL3	control	0.553135	0.0130505	0.0436634	NA	0.140024	NA	NA	NA	NA	0.107105	NA	NA	NA
CTRL3_osmotic	CTRL3_osmotic_P13R4C4	E68	P13	osmotic	stress	CTRL3	control	0.467245	0.0163104	0.0526575	NA	0.579232	NA	NA	NA	NA	0.427535	NA	NA	NA
CTRL3_osmotic	CTRL3_osmotic_P13R4C4	E68	P13	osmotic	stress	CTRL3	control	0.467671	0.012761	0.00474734	NA	0.352905	NA	NA	NA	NA	0.032235	NA	NA	NA
CTRL3_osmotic	CTRL3_osmotic_P13R4C4	E68	P13	osmotic	stress	CTRL3	control	0.531601	0.0314393	0.0110422	NA	0.0758579	NA	NA	NA	NA	0.136085	NA	NA	NA
CTRL3_osmotic	CTRL3_osmotic_P13R4C4	E68	P13	osmotic	stress	CTRL3	control	0.500738	0.0618334	0.045487	NA	0.436865	NA	NA	NA	NA	0.421306	NA	NA	NA
CTRL3_osmotic	CTRL3_osmotic_P13R4C4	E68	P13	osmotic	stress	CTRL3	control	0.551691	0.0972111	0.0877733	NA	0.741761	NA	NA	NA	NA	0.447634	NA	NA	NA
CTRL3_osmotic	CTRL3_osmotic_P13R4C4	E68	P13	osmotic	stress	CTRL3	control	0.507463	0.0371751	0.0380844	NA	0.613935	NA	NA	NA	NA	0.466299	NA	NA	NA
CTRL3_osmotic	CTRL3_osmotic_P13R4C4	E68	P13	osmotic	stress	CTRL3	control	0.395312	0.0865099	0.265923	NA	0.440771	NA	NA	NA	NA	0.384559	NA	NA	NA
CTRL3_osmotic	CTRL3_osmotic_P13R4C4	E68	P13	osmotic	stress	CTRL3	control	0.454952	0.0259636	0.0170177	NA	0.365663	NA	NA	NA	NA	0.110418	NA	NA	NA
CTRL3_osmotic	CTRL3_osmotic_P13R4C4	E68	P13	osmotic	stress	CTRL3	control	0.624792	0.0705887	0.0465112	NA	0.263999	NA	NA	NA	NA	0.405862	NA	NA	NA
CTRL3_osmotic	CTRL3_osmotic_P13R4C4	E68	P13	osmotic	stress	CTRL3	control	0.554458	0.0335444	0.0488166	NA	0.225183	NA	NA	NA	NA	0.488317	NA	NA	NA
CTRL3_osmotic	CTRL3_osmotic_P13R4C4	E68	P13	osmotic	stress	CTRL3	control	0.539635	0.0176889	0.0246261	NA	0.0835195	NA	NA	NA	NA	0.164339	NA	NA	NA
CTRL3_osmotic	CTRL3_osmotic_P13R5C4	E68	P13	osmotic	stress	CTRL3	control	0.468458	0.0525931	0.036854	NA	0.461743	NA	NA	NA	NA	0.159564	NA	NA	NA
CTRL3_osmotic	CTRL3_osmotic_P13R5C4	E68	P13	osmotic	stress	CTRL3	control	0.468996	0.0230081	0.0147805	NA	0.178312	NA	NA	NA	NA	0.173916	NA	NA	NA
CTRL3_osmotic	CTRL3_osmotic_P13R5C4	E68	P13	osmotic	stress	CTRL3	control	0.513286	0.00825778	0.0159181	NA	0.0749531	NA	NA	NA	NA	0.161088	NA	NA	NA
CTRL3_osmotic	CTRL3_osmotic_P13R5C4	E68	P13	osmotic	stress	CTRL3	control	0.461393	0.00958146	0.012313	NA	0.118813	NA	NA	NA	NA	0.478453	NA	NA	NA
CTRL3_osmotic	CTRL3_osmotic_P13R5C4	E68	P13	osmotic	stress	CTRL3	control	0.506358	0.0818601	0.159204	NA	0.186784	NA	NA	NA	NA	0.734939	NA	NA	NA
CTRL3_osmotic	CTRL3_osmotic_P13R5C4	E68	P13	osmotic	stress	CTRL3	control	0.500574	0.00888526	0.0472471	NA	0.152256	NA	NA	NA	NA	0.09205	NA	NA	NA
CTRL3_osmotic	CTRL3_osmotic_P13R5C4	E68	P13	osmotic	stress	CTRL3	control	0.416659	0.0762137	0.103894	NA	0.184371	NA	NA	NA	NA	0.140253	NA	NA	NA
CTRL3_osmotic	CTRL3_osmotic_P13R5C4	E68	P13	osmotic	stress	CTRL3	control	0.557164	0.0858652	0.06269	NA	0.328229	NA	NA	NA	NA	0.779329	NA	NA	NA
CTRL3_osmotic	CTRL3_osmotic_P13R5C4	E68	P13	osmotic	stress	CTRL3	control	0.508156	0.0388325	0.0393925	NA	0.293287	NA	NA	NA	NA	0.258015	NA	NA	NA
CTRL3_osmotic	CTRL3_osmotic_P13R5C4	E68	P13	osmotic	stress	CTRL3	control	0.477735	0.103218	0.125993	NA	0.062884	NA	NA	NA	NA	0.289371	NA	NA	NA
CTRL3_osmotic	CTRL3_osmotic_P13R5C4	E68	P13	osmotic	stress	CTRL3	control	0.412391	0.0294832	0.0253385	NA	0.493805	NA	NA	NA	NA	0.0483033	NA	NA	NA
CTRL3_osmotic	CTRL3_osmotic_P13R5C4	E68	P13	osmotic	stress	CTRL3	control	0.474497	0.0304431	0.0130319	NA	0.168188	NA	NA	NA	NA	0.144814	NA	NA	NA
CTRL3_osmotic	CTRL3_osmotic_P13R6C4	E68	P13	osmotic	stress	CTRL3	control	0.513171	0.0397384	0.11934	NA	NA	NA	0.136064	0.165382	NA	NA	NA	0.585476	0.490965
CTRL3_osmotic	CTRL3_osmotic_P13R6C4	E68	P13	osmotic	stress	CTRL3	control	0.548707	0.184109	0.142431	NA	NA	NA	0.424694	0.33623	NA	NA	NA	0.716736	0.757213
CTRL3_osmotic	CTRL3_osmotic_P13R6C4	E68	P13	osmotic	stress	CTRL3	control	0.400757	0.0531714	0.0323828	NA	NA	NA	0.285259	0.527758	NA	NA	NA	0.68784	0.781995
CTRL3_osmotic	CTRL3_osmotic_P13R6C4	E68	P13	osmotic	stress	CTRL3	control	0.459356	0.0505609	0.0479048	NA	NA	NA	0.122507	0.470017	NA	NA	NA	0.653137	0.917907
CTRL3_osmotic	CTRL3_osmotic_P13R6C4	E68	P13	osmotic	stress	CTRL3	control	0.461096	0.0737387	0.0724838	NA	NA	NA	0.344732	0.490638	NA	NA	NA	0.293475	0.923932
CTRL3_osmotic	CTRL3_osmotic_P13R6C4	E68	P13	osmotic	stress	CTRL3	control	0.440328	0.040451	0.0205628	NA	NA	NA	0.379169	0.513732	NA	NA	NA	0.521316	0.607566
CTRL3_osmotic	CTRL3_osmotic_P13R6C4	E68	P13	osmotic	stress	CTRL3	control	0.422335	0.0380417	0.0322481	NA	NA	NA	0.438595	0.51421	NA	NA	NA	0.503115	0.82668
CTRL3_osmotic	CTRL3_osmotic_P13R6C4	E68	P13	osmotic	stress	CTRL3	control	0.561171	0.0529246	0.0151118	NA	NA	NA	0.256344	0.589882	NA	NA	NA	0.478437	0.843556
CTRL3_osmotic	CTRL3_osmotic_P13R6C4	E68	P13	osmotic	stress	CTRL3	control	0.527891	0.112843	0.121035	NA	NA	NA	0.534638	0.567581	NA	NA	NA	0.472709	0.887048
CTRL3_osmotic	CTRL3_osmotic_P13R6C4	E68	P13	osmotic	stress	CTRL3	control	0.455253	0.0816538	0.0503343	NA	NA	NA	0.306748	0.499962	NA	NA	NA	0.464649	0.810835
CTRL3_osmotic	CTRL3_osmotic_P13R6C4	E68	P13	osmotic	stress	CTRL3	control	0.53483	0.0913131	0.0360657	NA	NA	NA	0.370189	0.53824	NA	NA	NA	0.667345	0.818622
CTRL3_osmotic	CTRL3_osmotic_P13R6C4	E68	P13	osmotic	stress	CTRL3	control	0.612854	0.03046	0.0563809	NA	NA	NA	0.387063	0.407486	NA	NA	NA	0.750773	0.708378
CTRL3_osmotic	CTRL3_osmotic_P13R7C4	E68	P13	osmotic	stress	CTRL3	control	0.485963	0.0101286	0.0417832	NA	NA	NA	0.331787	0.192581	NA	NA	NA	0.775913	0.634125
CTRL3_osmotic	CTRL3_osmotic_P13R7C4	E68	P13	osmotic	stress	CTRL3	control	0.559721	0.0390208	0.0187143	NA	NA	NA	0.275065	0.252811	NA	NA	NA	0.77003	0.711665
CTRL3_osmotic	CTRL3_osmotic_P13R7C4	E68	P13	osmotic	stress	CTRL3	control	0.559936	0.0140902	0.0115051	NA	NA	NA	0.213568	0.112217	NA	NA	NA	0.414435	0.365252
CTRL3_osmotic	CTRL3_osmotic_P13R7C4	E68	P13	osmotic	stress	CTRL3	control	0.488115	0.0401739	0.0385217	NA	NA	NA	0.355536	0.0297306	NA	NA	NA	0.615403	0.361419
CTRL3_osmotic	CTRL3_osmotic_P13R7C4	E68	P13	osmotic	stress	CTRL3	control	0.498434	0.0125402	0.0407577	NA	NA	NA	0.32673	0.24654	NA	NA	NA	0.4048	0.707801
CTRL3_osmotic	CTRL3_osmotic_P13R7C4	E68	P13	osmotic	stress	CTRL3	control	0.5558	0.0638107	0.0583304	NA	NA	NA	0.242086	0.276411	NA	NA	NA	0.751676	0.735813
CTRL3_osmotic	CTRL3_osmotic_P13R7C4	E68	P13	osmotic	stress	CTRL3	control	0.479983	0.0741155	0.0249731	NA	NA	NA	0.278771	0.442984	NA	NA	NA	0.594856	0.698026
CTRL3_osmotic	CTRL3_osmotic_P13R7C4	E68	P13	osmotic	stress	CTRL3	control	0.4587	0.0117591	0.0301109	NA	NA	NA	0.419031	0.483711	NA	NA	NA	0.712842	0.795358
CTRL3_osmotic	CTRL3_osmotic_P13R7C4	E68	P13	osmotic	stress	CTRL3	control	0.542582	0.0177852	0.0125734	NA	NA	NA	0.387109	0.121127	NA	NA	NA	0.588685	0.4787
CTRL3_osmotic	CTRL3_osmotic_P13R7C4	E68	P13	osmotic	stress	CTRL3	control	0.498111	0.0225832	0.0619987	NA	NA	NA	0.338269	0.36013	NA	NA	NA	0.590225	0.857804
CTRL3_osmotic	CTRL3_osmotic_P13R7C4	E68	P13	osmotic	stress	CTRL3	control	0.545963	0.0314924	0.0196646	NA	NA	NA	0.247654	0.452799	NA	NA	NA	0.676618	0.88307
CTRL3_osmotic	CTRL3_osmotic_P13R7C4	E68	P13	osmotic	stress	CTRL3	control	0.497843	0.00870076	0.00737652	NA	NA	NA	0.24784	0.293795	NA	NA	NA	0.762809	0.599377
CTRL3_osmotic	CTRL3_osmotic_P1R6C4	E58	P1	osmotic	stress	CTRL3	control	0.628667	0.0817453	0.130191	0.159817	NA	NA	NA	NA	0.644536	NA	NA	NA	NA
CTRL3_osmotic	CTRL3_osmotic_P1R6C4	E58	P1	osmotic	stress	CTRL3	control	0.615746	0.103134	0.157001	0.0567665	NA	NA	NA	NA	0.693783	NA	NA	NA	NA
CTRL3_osmotic	CTRL3_osmotic_P1R6C4	E58	P1	osmotic	stress	CTRL3	control	0.552486	0.0370772	0.0409186	0.0831135	NA	NA	NA	NA	0.410197	NA	NA	NA	NA
CTRL3_osmotic	CTRL3_osmotic_P1R6C4	E58	P1	osmotic	stress	CTRL3	control	0.652135	0.0840521	0.317415	0.0729051	NA	NA	NA	NA	0.619206	NA	NA	NA	NA
CTRL3_osmotic	CTRL3_osmotic_P1R6C4	E58	P1	osmotic	stress	CTRL3	control	0.569717	0.126092	0.188049	0.214581	NA	NA	NA	NA	0.644452	NA	NA	NA	NA
CTRL3_osmotic	CTRL3_osmotic_P1R6C4	E58	P1	osmotic	stress	CTRL3	control	0.616283	0.159518	0.309951	0.211756	NA	NA	NA	NA	0.614588	NA	NA	NA	NA
CTRL3_osmotic	CTRL3_osmotic_P1R6C4	E58	P1	osmotic	stress	CTRL3	control	0.506215	0.0190433	0.155286	0.150899	NA	NA	NA	NA	0.573055	NA	NA	NA	NA
CTRL3_osmotic	CTRL3_osmotic_P1R6C4	E58	P1	osmotic	stress	CTRL3	control	0.639522	0.154755	0.342531	0.14829	NA	NA	NA	NA	0.57603	NA	NA	NA	NA
CTRL3_osmotic	CTRL3_osmotic_P1R6C4	E58	P1	osmotic	stress	CTRL3	control	0.625025	0.0550261	0.177553	0.0935704	NA	NA	NA	NA	0.542619	NA	NA	NA	NA
CTRL3_osmotic	CTRL3_osmotic_P1R6C4	E58	P1	osmotic	stress	CTRL3	control	0.609841	0.147636	0.17912	0.205798	NA	NA	NA	NA	0.53398	NA	NA	NA	NA
CTRL3_osmotic	CTRL3_osmotic_P1R7C4	E58	P1	osmotic	stress	CTRL3	control	0.547993	0.0260047	0.0406909	0.11612	NA	NA	NA	NA	0.64934	NA	NA	NA	NA
CTRL3_osmotic	CTRL3_osmotic_P1R7C4	E58	P1	osmotic	stress	CTRL3	control	0.591531	0.0265344	0.0748271	0.239849	NA	NA	NA	NA	0.725225	NA	NA	NA	NA
CTRL3_osmotic	CTRL3_osmotic_P1R7C4	E58	P1	osmotic	stress	CTRL3	control	0.658267	0.0609869	0.151122	0.129914	NA	NA	NA	NA	0.491059	NA	NA	NA	NA
CTRL3_osmotic	CTRL3_osmotic_P1R7C4	E58	P1	osmotic	stress	CTRL3	control	0.608373	0.0425846	0.115276	0.109617	NA	NA	NA	NA	0.579331	NA	NA	NA	NA
CTRL3_osmotic	CTRL3_osmotic_P1R7C4	E58	P1	osmotic	stress	CTRL3	control	0.596895	0.0656587	0.185803	0.212367	NA	NA	NA	NA	0.413136	NA	NA	NA	NA
CTRL3_osmotic	CTRL3_osmotic_P1R7C4	E58	P1	osmotic	stress	CTRL3	control	0.596645	0.0879103	0.175783	0.129421	NA	NA	NA	NA	0.481868	NA	NA	NA	NA
CTRL3_osmotic	CTRL3_osmotic_P1R7C4	E58	P1	osmotic	stress	CTRL3	control	0.519213	0.0632938	0.120852	0.320443	NA	NA	NA	NA	0.645488	NA	NA	NA	NA
CTRL3_osmotic	CTRL3_osmotic_P1R7C4	E58	P1	osmotic	stress	CTRL3	control	0.634028	0.169377	0.242578	0.0844106	NA	NA	NA	NA	0.452219	NA	NA	NA	NA
CTRL3_osmotic	CTRL3_osmotic_P1R7C4	E58	P1	osmotic	stress	CTRL3	control	0.535506	0.0355913	0.114308	0.312019	NA	NA	NA	NA	0.632839	NA	NA	NA	NA
CTRL3_osmotic	CTRL3_osmotic_P1R7C4	E58	P1	osmotic	stress	CTRL3	control	0.510483	0.0300688	0.190061	0.451271	NA	NA	NA	NA	0.653871	NA	NA	NA	NA
CTRL3_osmotic	CTRL3_osmotic_P2R6C4	E59	P2	osmotic	stress	CTRL3	control	0.541364	0.30683	0.315694	0.241333	NA	NA	NA	NA	0.59076	NA	NA	NA	NA
CTRL3_osmotic	CTRL3_osmotic_P2R6C4	E59	P2	osmotic	stress	CTRL3	control	0.589198	0.387949	0.507234	0.456913	NA	NA	NA	NA	0.805344	NA	NA	NA	NA
CTRL3_osmotic	CTRL3_osmotic_P2R6C4	E59	P2	osmotic	stress	CTRL3	control	0.520471	0.206946	0.253437	0.319193	NA	NA	NA	NA	0.465853	NA	NA	NA	NA
CTRL3_osmotic	CTRL3_osmotic_P2R6C4	E59	P2	osmotic	stress	CTRL3	control	0.65231	0.191869	0.216222	0.445919	NA	NA	NA	NA	0.518192	NA	NA	NA	NA
CTRL3_osmotic	CTRL3_osmotic_P2R6C4	E59	P2	osmotic	stress	CTRL3	control	0.587542	0.223574	0.290185	0.355353	NA	NA	NA	NA	0.665261	NA	NA	NA	NA
CTRL3_osmotic	CTRL3_osmotic_P2R6C4	E59	P2	osmotic	stress	CTRL3	control	0.485574	0.134398	0.109672	0.192663	NA	NA	NA	NA	0.475057	NA	NA	NA	NA
CTRL3_osmotic	CTRL3_osmotic_P2R6C4	E59	P2	osmotic	stress	CTRL3	control	0.591108	0.134017	0.238674	0.197981	NA	NA	NA	NA	0.712316	NA	NA	NA	NA
CTRL3_osmotic	CTRL3_osmotic_P2R6C4	E59	P2	osmotic	stress	CTRL3	control	0.552554	0.316561	0.491158	0.43709	NA	NA	NA	NA	0.480007	NA	NA	NA	NA
CTRL3_osmotic	CTRL3_osmotic_P2R6C4	E59	P2	osmotic	stress	CTRL3	control	0.698992	0.351741	0.245246	0.610411	NA	NA	NA	NA	0.757268	NA	NA	NA	NA
CTRL3_osmotic	CTRL3_osmotic_P2R6C4	E59	P2	osmotic	stress	CTRL3	control	0.58281	0.366999	0.50056	0.371013	NA	NA	NA	NA	0.83145	NA	NA	NA	NA
CTRL3_osmotic	CTRL3_osmotic_P4R2C4	E64	P4	osmotic	stress	CTRL3	control	0.303443	0.394345	0.168583	0.188129	NA	0.0162753	NA	NA	0.185173	NA	0.0184894	NA	NA
CTRL3_osmotic	CTRL3_osmotic_P4R2C4	E64	P4	osmotic	stress	CTRL3	control	0.375635	0.194408	0.0418188	0.305149	NA	0.0992215	NA	NA	0.301968	NA	0.0109069	NA	NA
CTRL3_osmotic	CTRL3_osmotic_P4R2C4	E64	P4	osmotic	stress	CTRL3	control	0.310949	0.366362	0.205911	0.200921	NA	0.129757	NA	NA	0.329636	NA	0.0611163	NA	NA
CTRL3_osmotic	CTRL3_osmotic_P4R2C4	E64	P4	osmotic	stress	CTRL3	control	0.324664	0.332271	0.216667	0.306701	NA	0.104288	NA	NA	0.216126	NA	0.0180398	NA	NA
CTRL3_osmotic	CTRL3_osmotic_P4R2C4	E64	P4	osmotic	stress	CTRL3	control	0.351216	0.319567	0.160374	0.380418	NA	0.416272	NA	NA	0.547589	NA	0.213248	NA	NA
CTRL3_osmotic	CTRL3_osmotic_P4R2C4	E64	P4	osmotic	stress	CTRL3	control	0.458526	0.284233	0.382428	0.420266	NA	0.389105	NA	NA	0.3505	NA	0.619557	NA	NA
CTRL3_osmotic	CTRL3_osmotic_P4R2C4	E64	P4	osmotic	stress	CTRL3	control	0.372108	0.142954	0.0883616	0.323637	NA	0.156628	NA	NA	0.477278	NA	0.0586046	NA	NA
CTRL3_osmotic	CTRL3_osmotic_P4R2C4	E64	P4	osmotic	stress	CTRL3	control	0.39963	0.229119	0.0901205	0.117077	NA	0.0365886	NA	NA	0.342898	NA	0.0419606	NA	NA
CTRL3_osmotic	CTRL3_osmotic_P4R2C4	E64	P4	osmotic	stress	CTRL3	control	0.37206	0.22734	0.122719	0.150755	NA	0.0174709	NA	NA	0.227736	NA	0.0390244	NA	NA
CTRL3_osmotic	CTRL3_osmotic_P4R2C4	E64	P4	osmotic	stress	CTRL3	control	0.389817	0.321774	0.231956	0.173229	NA	0.0483572	NA	NA	0.440577	NA	0.0147558	NA	NA
CTRL3_osmotic	CTRL3_osmotic_P4R2C4	E64	P4	osmotic	stress	CTRL3	control	0.279351	0.198569	0.0727049	0.208547	NA	0.0325817	NA	NA	0.2512	NA	0.0158007	NA	NA
CTRL3_osmotic	CTRL3_osmotic_P4R2C4	E64	P4	osmotic	stress	CTRL3	control	0.383794	0.273837	0.234534	0.402108	NA	0.257222	NA	NA	0.440869	NA	0.0959807	NA	NA
CTRL3_osmotic	CTRL3_osmotic_P4R3C4	E64	P4	osmotic	stress	CTRL3	control	0.377835	0.194593	0.0917075	0.238765	NA	0.0324762	NA	NA	0.346748	NA	0.0364407	NA	NA
CTRL3_osmotic	CTRL3_osmotic_P4R3C4	E64	P4	osmotic	stress	CTRL3	control	0.37574	0.163058	0.203452	0.195525	NA	0.140416	NA	NA	0.322013	NA	0.0135286	NA	NA
CTRL3_osmotic	CTRL3_osmotic_P4R3C4	E64	P4	osmotic	stress	CTRL3	control	0.305721	0.306492	0.276536	0.254991	NA	0.161368	NA	NA	0.322325	NA	0.037565	NA	NA
CTRL3_osmotic	CTRL3_osmotic_P4R3C4	E64	P4	osmotic	stress	CTRL3	control	0.249346	0.297099	0.204446	0.144372	NA	0.0165699	NA	NA	0.167567	NA	0.0219468	NA	NA
CTRL3_osmotic	CTRL3_osmotic_P4R3C4	E64	P4	osmotic	stress	CTRL3	control	0.360764	0.422496	0.177053	0.344034	NA	0.0635591	NA	NA	0.440764	NA	0.0164338	NA	NA
CTRL3_osmotic	CTRL3_osmotic_P4R3C4	E64	P4	osmotic	stress	CTRL3	control	0.341043	0.131415	0.135099	0.262814	NA	0.169047	NA	NA	0.333596	NA	0.09438	NA	NA
CTRL3_osmotic	CTRL3_osmotic_P4R3C4	E64	P4	osmotic	stress	CTRL3	control	0.4108	0.254819	0.150429	0.507125	NA	0.144911	NA	NA	0.480996	NA	0.0491475	NA	NA
CTRL3_osmotic	CTRL3_osmotic_P4R3C4	E64	P4	osmotic	stress	CTRL3	control	0.240811	0.258907	0.113695	0.31514	NA	0.00301783	NA	NA	0.410267	NA	0.00262644	NA	NA
CTRL3_osmotic	CTRL3_osmotic_P4R3C4	E64	P4	osmotic	stress	CTRL3	control	0.335399	0.258915	0.092311	0.522047	NA	0.391516	NA	NA	0.397371	NA	0.216519	NA	NA
CTRL3_osmotic	CTRL3_osmotic_P4R3C4	E64	P4	osmotic	stress	CTRL3	control	0.390231	0.25188	0.118585	0.182635	NA	0.0412525	NA	NA	0.375909	NA	0.0112922	NA	NA
CTRL3_osmotic	CTRL3_osmotic_P4R3C4	E64	P4	osmotic	stress	CTRL3	control	0.310454	0.248478	0.0964821	0.177757	NA	0.110504	NA	NA	0.200377	NA	0.0339144	NA	NA
CTRL3_osmotic	CTRL3_osmotic_P4R3C4	E64	P4	osmotic	stress	CTRL3	control	0.444296	0.287298	0.210815	0.544259	NA	0.327986	NA	NA	0.509189	NA	0.0908534	NA	NA
CTRL3_osmotic	CTRL3_osmotic_P4R4C4	E64	P4	osmotic	stress	CTRL3	control	0.241151	0.376921	0.143718	NA	NA	NA	0.0637966	NA	NA	NA	NA	0.540728	NA
CTRL3_osmotic	CTRL3_osmotic_P4R4C4	E64	P4	osmotic	stress	CTRL3	control	0.288585	0.29912	0.104717	NA	NA	NA	0.0643278	NA	NA	NA	NA	0.595738	NA
CTRL3_osmotic	CTRL3_osmotic_P4R4C4	E64	P4	osmotic	stress	CTRL3	control	0.327123	0.213596	0.194237	NA	NA	NA	0.0597403	NA	NA	NA	NA	0.505879	NA
CTRL3_osmotic	CTRL3_osmotic_P4R4C4	E64	P4	osmotic	stress	CTRL3	control	0.430204	0.371954	0.215152	NA	NA	NA	0.385103	NA	NA	NA	NA	0.587708	NA
CTRL3_osmotic	CTRL3_osmotic_P4R4C4	E64	P4	osmotic	stress	CTRL3	control	0.372716	0.279	0.265011	NA	NA	NA	0.19768	NA	NA	NA	NA	0.510356	NA
CTRL3_osmotic	CTRL3_osmotic_P4R4C4	E64	P4	osmotic	stress	CTRL3	control	0.395027	0.250718	0.274929	NA	NA	NA	0.101054	NA	NA	NA	NA	0.527472	NA
CTRL3_osmotic	CTRL3_osmotic_P4R4C4	E64	P4	osmotic	stress	CTRL3	control	0.347077	0.25201	0.110447	NA	NA	NA	0.0269893	NA	NA	NA	NA	0.366948	NA
CTRL3_osmotic	CTRL3_osmotic_P4R4C4	E64	P4	osmotic	stress	CTRL3	control	0.317626	0.261246	0.215012	NA	NA	NA	0.0992664	NA	NA	NA	NA	0.420985	NA
CTRL3_osmotic	CTRL3_osmotic_P4R4C4	E64	P4	osmotic	stress	CTRL3	control	0.419669	0.134559	0.212667	NA	NA	NA	0.0125058	NA	NA	NA	NA	0.414793	NA
CTRL3_osmotic	CTRL3_osmotic_P4R4C4	E64	P4	osmotic	stress	CTRL3	control	0.352943	0.27949	0.201003	NA	NA	NA	0.158136	NA	NA	NA	NA	0.634531	NA
CTRL3_osmotic	CTRL3_osmotic_P4R4C4	E64	P4	osmotic	stress	CTRL3	control	0.314467	0.179887	0.0951557	NA	NA	NA	0.0487291	NA	NA	NA	NA	0.3962	NA
CTRL3_osmotic	CTRL3_osmotic_P4R4C4	E64	P4	osmotic	stress	CTRL3	control	0.522335	0.332098	0.434982	NA	NA	NA	0.158003	NA	NA	NA	NA	0.495241	NA
CTRL3_osmotic	CTRL3_osmotic_P4R5C4	E64	P4	osmotic	stress	CTRL3	control	0.467865	0.201658	0.164778	NA	NA	NA	0.0491106	NA	NA	NA	NA	0.438551	NA
CTRL3_osmotic	CTRL3_osmotic_P4R5C4	E64	P4	osmotic	stress	CTRL3	control	0.38627	0.15518	0.127179	NA	NA	NA	0.0744279	NA	NA	NA	NA	0.57025	NA
CTRL3_osmotic	CTRL3_osmotic_P4R5C4	E64	P4	osmotic	stress	CTRL3	control	0.397022	0.15617	0.117479	NA	NA	NA	0.0492259	NA	NA	NA	NA	0.409735	NA
CTRL3_osmotic	CTRL3_osmotic_P4R5C4	E64	P4	osmotic	stress	CTRL3	control	0.507235	0.313505	0.292312	NA	NA	NA	0.130011	NA	NA	NA	NA	0.452387	NA
CTRL3_osmotic	CTRL3_osmotic_P4R5C4	E64	P4	osmotic	stress	CTRL3	control	0.256668	0.0897558	0.053682	NA	NA	NA	0.00538572	NA	NA	NA	NA	0.44492	NA
CTRL3_osmotic	CTRL3_osmotic_P4R5C4	E64	P4	osmotic	stress	CTRL3	control	0.504154	0.379025	0.201117	NA	NA	NA	0.289336	NA	NA	NA	NA	0.487714	NA
CTRL3_osmotic	CTRL3_osmotic_P4R5C4	E64	P4	osmotic	stress	CTRL3	control	0.345213	0.298792	0.225603	NA	NA	NA	0.0934566	NA	NA	NA	NA	0.565174	NA
CTRL3_osmotic	CTRL3_osmotic_P4R5C4	E64	P4	osmotic	stress	CTRL3	control	0.535815	0.287617	0.277878	NA	NA	NA	0.140078	NA	NA	NA	NA	0.396026	NA
CTRL3_osmotic	CTRL3_osmotic_P4R5C4	E64	P4	osmotic	stress	CTRL3	control	0.392378	0.229248	0.104535	NA	NA	NA	0.0249217	NA	NA	NA	NA	0.49512	NA
CTRL3_osmotic	CTRL3_osmotic_P4R5C4	E64	P4	osmotic	stress	CTRL3	control	0.477707	0.0388384	0.077995	NA	NA	NA	0.379358	NA	NA	NA	NA	0.578253	NA
CTRL3_osmotic	CTRL3_osmotic_P4R5C4	E64	P4	osmotic	stress	CTRL3	control	0.436488	0.338069	0.240323	NA	NA	NA	0.143621	NA	NA	NA	NA	0.527372	NA
CTRL3_osmotic	CTRL3_osmotic_P4R5C4	E64	P4	osmotic	stress	CTRL3	control	0.457041	0.476898	0.383854	NA	NA	NA	0.122168	NA	NA	NA	NA	0.450834	NA
CTRL3_osmotic	CTRL3_osmotic_P4R6C4	E64	P4	osmotic	stress	CTRL3	control	0.424794	0.242996	0.133066	NA	0.39442	NA	NA	0.108273	NA	0.470262	NA	NA	0.498782
CTRL3_osmotic	CTRL3_osmotic_P4R6C4	E64	P4	osmotic	stress	CTRL3	control	0.34911	0.171473	0.0891086	NA	0.233975	NA	NA	0.129767	NA	0.256779	NA	NA	0.414842
CTRL3_osmotic	CTRL3_osmotic_P4R6C4	E64	P4	osmotic	stress	CTRL3	control	0.298076	0.309855	0.139523	NA	0.423861	NA	NA	0.258316	NA	0.258068	NA	NA	0.467675
CTRL3_osmotic	CTRL3_osmotic_P4R6C4	E64	P4	osmotic	stress	CTRL3	control	0.269751	0.26616	0.166637	NA	0.31943	NA	NA	0.0994645	NA	0.343334	NA	NA	0.274864
CTRL3_osmotic	CTRL3_osmotic_P4R6C4	E64	P4	osmotic	stress	CTRL3	control	0.464472	0.27377	0.442962	NA	0.147221	NA	NA	0.166914	NA	0.343601	NA	NA	0.320182
CTRL3_osmotic	CTRL3_osmotic_P4R6C4	E64	P4	osmotic	stress	CTRL3	control	0.437096	0.126217	0.104358	NA	0.199168	NA	NA	0.0417747	NA	0.200338	NA	NA	0.405845
CTRL3_osmotic	CTRL3_osmotic_P4R6C4	E64	P4	osmotic	stress	CTRL3	control	0.409076	0.184641	0.0679315	NA	0.446072	NA	NA	0.127931	NA	0.363899	NA	NA	0.49695
CTRL3_osmotic	CTRL3_osmotic_P4R6C4	E64	P4	osmotic	stress	CTRL3	control	0.416777	0.253954	0.225306	NA	0.650112	NA	NA	0.356037	NA	0.389795	NA	NA	0.293996
CTRL3_osmotic	CTRL3_osmotic_P4R6C4	E64	P4	osmotic	stress	CTRL3	control	0.317028	0.354516	0.187954	NA	0.551982	NA	NA	0.174499	NA	0.229673	NA	NA	0.330568
CTRL3_osmotic	CTRL3_osmotic_P4R6C4	E64	P4	osmotic	stress	CTRL3	control	0.279454	0.239569	0.114003	NA	0.506928	NA	NA	0.144789	NA	0.275946	NA	NA	0.369852
CTRL3_osmotic	CTRL3_osmotic_P4R6C4	E64	P4	osmotic	stress	CTRL3	control	0.321553	0.340052	0.205073	NA	0.613382	NA	NA	0.317128	NA	0.29093	NA	NA	0.279706
CTRL3_osmotic	CTRL3_osmotic_P4R6C4	E64	P4	osmotic	stress	CTRL3	control	0.320469	0.188991	0.217436	NA	0.427789	NA	NA	0.0892946	NA	0.317024	NA	NA	0.295029
CTRL3_osmotic	CTRL3_osmotic_P4R7C4	E64	P4	osmotic	stress	CTRL3	control	0.35911	0.23081	0.205346	NA	0.751703	NA	NA	0.416316	NA	0.536956	NA	NA	0.324612
CTRL3_osmotic	CTRL3_osmotic_P4R7C4	E64	P4	osmotic	stress	CTRL3	control	0.400071	0.229954	0.0873232	NA	0.538011	NA	NA	0.240743	NA	0.304144	NA	NA	0.380438
CTRL3_osmotic	CTRL3_osmotic_P4R7C4	E64	P4	osmotic	stress	CTRL3	control	0.364782	0.201477	0.126549	NA	0.178344	NA	NA	0.101585	NA	0.205339	NA	NA	0.473112
CTRL3_osmotic	CTRL3_osmotic_P4R7C4	E64	P4	osmotic	stress	CTRL3	control	0.33704	0.234313	0.147525	NA	0.64093	NA	NA	0.314747	NA	0.280875	NA	NA	0.554213
CTRL3_osmotic	CTRL3_osmotic_P4R7C4	E64	P4	osmotic	stress	CTRL3	control	0.487249	0.251504	0.18124	NA	0.701462	NA	NA	0.377716	NA	0.336675	NA	NA	0.579411
CTRL3_osmotic	CTRL3_osmotic_P4R7C4	E64	P4	osmotic	stress	CTRL3	control	0.364566	0.317138	0.131453	NA	0.728518	NA	NA	0.378595	NA	0.260738	NA	NA	0.420297
CTRL3_osmotic	CTRL3_osmotic_P4R7C4	E64	P4	osmotic	stress	CTRL3	control	0.341202	0.181917	0.120759	NA	0.644788	NA	NA	0.259055	NA	0.242191	NA	NA	0.538577
CTRL3_osmotic	CTRL3_osmotic_P4R7C4	E64	P4	osmotic	stress	CTRL3	control	0.287684	0.265566	0.112621	NA	0.511955	NA	NA	0.135725	NA	0.287647	NA	NA	0.47531
CTRL3_osmotic	CTRL3_osmotic_P4R7C4	E64	P4	osmotic	stress	CTRL3	control	0.347246	0.230798	0.143025	NA	0.660101	NA	NA	0.194457	NA	0.284991	NA	NA	0.578592
CTRL3_osmotic	CTRL3_osmotic_P4R7C4	E64	P4	osmotic	stress	CTRL3	control	0.341204	0.171729	0.185746	NA	0.500926	NA	NA	0.154374	NA	0.278461	NA	NA	0.426468
CTRL3_osmotic	CTRL3_osmotic_P4R7C4	E64	P4	osmotic	stress	CTRL3	control	0.293253	0.157513	0.147843	NA	0.0874017	NA	NA	0.0532003	NA	0.314853	NA	NA	0.548283
CTRL3_osmotic	CTRL3_osmotic_P4R7C4	E64	P4	osmotic	stress	CTRL3	control	0.42983	0.317164	0.325335	NA	0.618605	NA	NA	0.302653	NA	0.324968	NA	NA	0.37952
CTRL3_oxidative	CTRL3_oxidative_P1R4C4	E58	P1	oxidative	stress	CTRL3	control	0.486927	0.381158	0.122716	0.541414	NA	NA	NA	NA	0.341439	NA	NA	NA	NA
CTRL3_oxidative	CTRL3_oxidative_P1R4C4	E58	P1	oxidative	stress	CTRL3	control	0.528214	0.256664	0.167081	0.493592	NA	NA	NA	NA	0.487271	NA	NA	NA	NA
CTRL3_oxidative	CTRL3_oxidative_P1R4C4	E58	P1	oxidative	stress	CTRL3	control	0.566493	0.327504	0.320676	0.382077	NA	NA	NA	NA	0.458079	NA	NA	NA	NA
CTRL3_oxidative	CTRL3_oxidative_P1R4C4	E58	P1	oxidative	stress	CTRL3	control	0.553434	0.46475	0.25914	0.277487	NA	NA	NA	NA	0.375183	NA	NA	NA	NA
CTRL3_oxidative	CTRL3_oxidative_P1R4C4	E58	P1	oxidative	stress	CTRL3	control	0.568	0.488977	0.289531	0.567764	NA	NA	NA	NA	0.464966	NA	NA	NA	NA
CTRL3_oxidative	CTRL3_oxidative_P1R4C4	E58	P1	oxidative	stress	CTRL3	control	0.524227	0.564937	0.233124	0.426599	NA	NA	NA	NA	0.325285	NA	NA	NA	NA
CTRL3_oxidative	CTRL3_oxidative_P1R4C4	E58	P1	oxidative	stress	CTRL3	control	0.500751	0.387416	0.174745	0.572082	NA	NA	NA	NA	0.468107	NA	NA	NA	NA
CTRL3_oxidative	CTRL3_oxidative_P1R4C4	E58	P1	oxidative	stress	CTRL3	control	0.486112	0.40471	0.222721	0.524423	NA	NA	NA	NA	0.428049	NA	NA	NA	NA
CTRL3_oxidative	CTRL3_oxidative_P1R4C4	E58	P1	oxidative	stress	CTRL3	control	0.503955	0.276099	0.165041	0.641589	NA	NA	NA	NA	0.383035	NA	NA	NA	NA
CTRL3_oxidative	CTRL3_oxidative_P1R4C4	E58	P1	oxidative	stress	CTRL3	control	0.55268	0.358954	0.227602	0.518705	NA	NA	NA	NA	0.280289	NA	NA	NA	NA
CTRL3_oxidative	CTRL3_oxidative_P1R5C4	E58	P1	oxidative	stress	CTRL3	control	0.393025	0.199658	0.0666227	0.0348541	NA	NA	NA	NA	0.38587	NA	NA	NA	NA
CTRL3_oxidative	CTRL3_oxidative_P1R5C4	E58	P1	oxidative	stress	CTRL3	control	0.385756	0.104057	0.0704752	0.00964841	NA	NA	NA	NA	0.374704	NA	NA	NA	NA
CTRL3_oxidative	CTRL3_oxidative_P1R5C4	E58	P1	oxidative	stress	CTRL3	control	0.406702	0.0986971	0.0559242	0.0557656	NA	NA	NA	NA	0.309766	NA	NA	NA	NA
CTRL3_oxidative	CTRL3_oxidative_P1R5C4	E58	P1	oxidative	stress	CTRL3	control	0.361202	0.0876122	0.0729499	0.170899	NA	NA	NA	NA	0.357732	NA	NA	NA	NA
CTRL3_oxidative	CTRL3_oxidative_P1R5C4	E58	P1	oxidative	stress	CTRL3	control	0.403765	0.0900589	0.072309	0.0528548	NA	NA	NA	NA	0.333324	NA	NA	NA	NA
CTRL3_oxidative	CTRL3_oxidative_P1R5C4	E58	P1	oxidative	stress	CTRL3	control	0.342471	0.18003	0.108516	0.0437711	NA	NA	NA	NA	0.339538	NA	NA	NA	NA
CTRL3_oxidative	CTRL3_oxidative_P1R5C4	E58	P1	oxidative	stress	CTRL3	control	0.356571	0.0963753	0.0376618	0.0242848	NA	NA	NA	NA	0.260528	NA	NA	NA	NA
CTRL3_oxidative	CTRL3_oxidative_P1R5C4	E58	P1	oxidative	stress	CTRL3	control	0.384881	0.242652	0.0828859	0.0402243	NA	NA	NA	NA	0.384582	NA	NA	NA	NA
CTRL3_oxidative	CTRL3_oxidative_P1R5C4	E58	P1	oxidative	stress	CTRL3	control	0.364315	0.124746	0.0276089	0.0283996	NA	NA	NA	NA	0.409175	NA	NA	NA	NA
CTRL3_oxidative	CTRL3_oxidative_P1R5C4	E58	P1	oxidative	stress	CTRL3	control	0.420794	0.030328	0.0656858	0.0863107	NA	NA	NA	NA	0.296633	NA	NA	NA	NA
CTRL3_oxidative	CTRL3_oxidative_P2R4C4	E59	P2	oxidative	stress	CTRL3	control	0.506739	0.306874	0.280717	0.347683	NA	NA	NA	NA	0.493765	NA	NA	NA	NA
CTRL3_oxidative	CTRL3_oxidative_P2R4C4	E59	P2	oxidative	stress	CTRL3	control	NA	0.320894	NA	NA	NA	NA	NA	NA	NA	NA	NA	NA	NA
CTRL3_oxidative	CTRL3_oxidative_P2R4C4	E59	P2	oxidative	stress	CTRL3	control	0.367092	0.427003	0.355101	0.264812	NA	NA	NA	NA	0.282659	NA	NA	NA	NA
CTRL3_oxidative	CTRL3_oxidative_P2R4C4	E59	P2	oxidative	stress	CTRL3	control	0.511104	0.356474	0.154801	0.276657	NA	NA	NA	NA	0.21589	NA	NA	NA	NA
CTRL3_oxidative	CTRL3_oxidative_P2R4C4	E59	P2	oxidative	stress	CTRL3	control	NA	0.320721	NA	NA	NA	NA	NA	NA	NA	NA	NA	NA	NA
CTRL3_oxidative	CTRL3_oxidative_P2R5C4	E59	P2	oxidative	stress	CTRL3	control	0.45829	0.372816	0.344529	0.388395	NA	NA	NA	NA	0.491634	NA	NA	NA	NA
CTRL3_oxidative	CTRL3_oxidative_P2R5C4	E59	P2	oxidative	stress	CTRL3	control	NA	NA	NA	NA	NA	NA	NA	NA	0.457828	NA	NA	NA	NA
CTRL3_oxidative	CTRL3_oxidative_P2R5C4	E59	P2	oxidative	stress	CTRL3	control	NA	0.403088	NA	NA	NA	NA	NA	NA	0.436953	NA	NA	NA	NA
CTRL3_oxidative	CTRL3_oxidative_P5R2C4	E64	P5	oxidative	stress	CTRL3	control	0.475224	0.415911	0.400254	0.415656	NA	0.330242	NA	NA	0.465273	NA	0.477954	NA	NA
CTRL3_oxidative	CTRL3_oxidative_P5R2C4	E64	P5	oxidative	stress	CTRL3	control	0.452685	0.287571	0.26902	0.293281	NA	0.175782	NA	NA	0.432287	NA	0.462784	NA	NA
CTRL3_oxidative	CTRL3_oxidative_P5R2C4	E64	P5	oxidative	stress	CTRL3	control	0.454052	0.286032	0.341524	0.398539	NA	0.328169	NA	NA	0.516035	NA	0.568013	NA	NA
CTRL3_oxidative	CTRL3_oxidative_P5R3C4	E64	P5	oxidative	stress	CTRL3	control	0.350632	0.354543	0.147244	0.217267	NA	0.255639	NA	NA	0.245888	NA	0.453835	NA	NA
CTRL3_oxidative	CTRL3_oxidative_P5R3C4	E64	P5	oxidative	stress	CTRL3	control	0.343077	0.208461	0.167614	0.416685	NA	0.271916	NA	NA	0.325754	NA	0.199939	NA	NA
CTRL3_oxidative	CTRL3_oxidative_P5R3C4	E64	P5	oxidative	stress	CTRL3	control	0.489518	0.30925	0.254466	0.456019	NA	0.399277	NA	NA	0.434594	NA	0.74075	NA	NA
CTRL3_oxidative	CTRL3_oxidative_P5R3C4	E64	P5	oxidative	stress	CTRL3	control	0.261725	0.297826	0.121071	0.149279	NA	0.161535	NA	NA	0.248247	NA	0.445479	NA	NA
CTRL3_oxidative	CTRL3_oxidative_P5R3C4	E64	P5	oxidative	stress	CTRL3	control	0.297616	0.306651	0.121285	0.204346	NA	0.195894	NA	NA	0.474052	NA	0.382275	NA	NA
CTRL3_oxidative	CTRL3_oxidative_P5R3C4	E64	P5	oxidative	stress	CTRL3	control	0.344492	0.327318	0.175367	0.351844	NA	0.206761	NA	NA	0.447844	NA	0.398196	NA	NA
CTRL3_oxidative	CTRL3_oxidative_P5R3C4	E64	P5	oxidative	stress	CTRL3	control	0.351674	0.365079	0.335655	0.348999	NA	0.497846	NA	NA	0.430347	NA	0.845265	NA	NA
CTRL3_oxidative	CTRL3_oxidative_P5R3C4	E64	P5	oxidative	stress	CTRL3	control	0.346752	0.211742	0.133948	0.358387	NA	0.187864	NA	NA	0.460207	NA	0.444029	NA	NA
CTRL3_oxidative	CTRL3_oxidative_P5R3C4	E64	P5	oxidative	stress	CTRL3	control	0.264352	0.218295	0.0743095	0.181602	NA	0.265567	NA	NA	0.453031	NA	0.568855	NA	NA
CTRL3_oxidative	CTRL3_oxidative_P5R3C4	E64	P5	oxidative	stress	CTRL3	control	0.339814	0.397364	0.195155	0.135674	NA	0.0655559	NA	NA	0.476412	NA	0.435768	NA	NA
CTRL3_oxidative	CTRL3_oxidative_P5R3C4	E64	P5	oxidative	stress	CTRL3	control	0.343046	0.335541	0.245341	0.381876	NA	0.380033	NA	NA	0.349466	NA	0.345897	NA	NA
CTRL3_oxidative	CTRL3_oxidative_P5R4C4	E64	P5	oxidative	stress	CTRL3	control	0.325488	0.337509	0.166068	NA	NA	NA	0.278042	NA	NA	NA	NA	0.550618	NA
CTRL3_oxidative	CTRL3_oxidative_P5R4C4	E64	P5	oxidative	stress	CTRL3	control	0.404067	0.224626	0.205787	NA	NA	NA	0.110561	NA	NA	NA	NA	0.348483	NA
CTRL3_oxidative	CTRL3_oxidative_P5R4C4	E64	P5	oxidative	stress	CTRL3	control	0.313567	0.279024	0.109646	NA	NA	NA	0.216131	NA	NA	NA	NA	0.519557	NA
CTRL3_oxidative	CTRL3_oxidative_P5R4C4	E64	P5	oxidative	stress	CTRL3	control	0.348372	0.348341	0.0389664	NA	NA	NA	0.210913	NA	NA	NA	NA	0.643751	NA
CTRL3_oxidative	CTRL3_oxidative_P5R4C4	E64	P5	oxidative	stress	CTRL3	control	0.4864	0.269588	0.154938	NA	NA	NA	0.20577	NA	NA	NA	NA	0.410393	NA
CTRL3_oxidative	CTRL3_oxidative_P5R4C4	E64	P5	oxidative	stress	CTRL3	control	0.481273	NA	NA	NA	NA	NA	NA	NA	NA	NA	NA	NA	NA
CTRL3_oxidative	CTRL3_oxidative_P5R5C4	E64	P5	oxidative	stress	CTRL3	control	0.493997	0.495186	0.440632	NA	NA	NA	0.485912	NA	NA	NA	NA	0.52242	NA
CTRL3_oxidative	CTRL3_oxidative_P5R5C4	E64	P5	oxidative	stress	CTRL3	control	0.431511	0.393175	0.470474	NA	NA	NA	0.305075	NA	NA	NA	NA	0.551723	NA
CTRL3_oxidative	CTRL3_oxidative_P5R5C4	E64	P5	oxidative	stress	CTRL3	control	0.483209	0.378223	0.472831	NA	NA	NA	0.134303	NA	NA	NA	NA	0.431081	NA
CTRL3_oxidative	CTRL3_oxidative_P5R5C4	E64	P5	oxidative	stress	CTRL3	control	NA	0.384663	NA	NA	NA	NA	NA	NA	NA	NA	NA	NA	NA
CTRL3_oxidative	CTRL3_oxidative_P5R5C4	E64	P5	oxidative	stress	CTRL3	control	NA	0.404064	NA	NA	NA	NA	NA	NA	NA	NA	NA	NA	NA
CTRL3_oxidative	CTRL3_oxidative_P5R6C4	E64	P5	oxidative	stress	CTRL3	control	0.355472	0.288677	0.0922118	NA	0.101938	NA	NA	0.0626614	NA	0.430617	NA	NA	0.486703
CTRL3_oxidative	CTRL3_oxidative_P5R6C4	E64	P5	oxidative	stress	CTRL3	control	0.413054	0.405562	0.134367	NA	0.184835	NA	NA	0.162308	NA	0.249906	NA	NA	0.447543
CTRL3_oxidative	CTRL3_oxidative_P5R6C4	E64	P5	oxidative	stress	CTRL3	control	0.420111	0.220688	0.268955	NA	NA	NA	NA	0.0184615	NA	NA	NA	NA	0.330593
CTRL3_oxidative	CTRL3_oxidative_P5R6C4	E64	P5	oxidative	stress	CTRL3	control	0.264753	0.194975	0.058805	NA	0.0377327	NA	NA	0.00638244	NA	0.169923	NA	NA	0.387042
CTRL3_oxidative	CTRL3_oxidative_P5R6C4	E64	P5	oxidative	stress	CTRL3	control	0.353452	0.307697	0.0853413	NA	0.270971	NA	NA	0.0582587	NA	0.209462	NA	NA	0.522804
CTRL3_oxidative	CTRL3_oxidative_P5R6C4	E64	P5	oxidative	stress	CTRL3	control	0.479689	0.318241	0.298831	NA	NA	NA	NA	NA	NA	NA	NA	NA	NA
CTRL3_oxidative	CTRL3_oxidative_P5R6C4	E64	P5	oxidative	stress	CTRL3	control	0.386814	0.114756	0.149637	NA	0.13118	NA	NA	0.0387666	NA	0.301954	NA	NA	0.610639
CTRL3_oxidative	CTRL3_oxidative_P5R6C4	E64	P5	oxidative	stress	CTRL3	control	0.478114	0.431621	0.205969	NA	0.343268	NA	NA	0.139103	NA	0.398107	NA	NA	0.500774
CTRL3_oxidative	CTRL3_oxidative_P5R6C4	E64	P5	oxidative	stress	CTRL3	control	0.461095	0.269857	0.0858951	NA	0.280983	NA	NA	0.0972676	NA	0.356782	NA	NA	0.553953
CTRL3_oxidative	CTRL3_oxidative_P5R6C4	E64	P5	oxidative	stress	CTRL3	control	0.455998	0.251846	0.350992	NA	NA	NA	NA	0.0821762	NA	NA	NA	NA	0.335903
CTRL3_oxidative	CTRL3_oxidative_P5R6C4	E64	P5	oxidative	stress	CTRL3	control	0.351987	0.420627	0.187506	NA	0.716437	NA	NA	0.216889	NA	0.434359	NA	NA	0.591902
CTRL3_oxidative	CTRL3_oxidative_P5R7C4	E64	P5	oxidative	stress	CTRL3	control	0.502576	0.370802	0.307744	NA	0.123127	NA	NA	0.220356	NA	0.432558	NA	NA	0.464897
CTRL3_oxidative	CTRL3_oxidative_P5R7C4	E64	P5	oxidative	stress	CTRL3	control	0.153307	NA	NA	NA	NA	NA	NA	NA	NA	NA	NA	NA	0.85346
CTRL3_oxidative	CTRL3_oxidative_P5R7C4	E64	P5	oxidative	stress	CTRL3	control	0.261942	0.265695	0.138404	NA	0.192733	NA	NA	0.0371754	NA	0.155832	NA	NA	0.43881
CTRL3_oxidative	CTRL3_oxidative_P5R7C4	E64	P5	oxidative	stress	CTRL3	control	0.584495	0.508837	0.58574	NA	NA	NA	NA	NA	NA	NA	NA	NA	NA
CTRL3_oxidative	CTRL3_oxidative_P5R7C4	E64	P5	oxidative	stress	CTRL3	control	0.27293	0.282126	0.107321	NA	0.508033	NA	NA	0.0478333	NA	0.333075	NA	NA	0.511256
CTRL3_oxidative	CTRL3_oxidative_P5R7C4	E64	P5	oxidative	stress	CTRL3	control	0.272487	0.422939	0.167819	NA	0.406716	NA	NA	0.308328	NA	0.58794	NA	NA	0.37599
CTRL3_oxidative	CTRL3_oxidative_P5R7C4	E64	P5	oxidative	stress	CTRL3	control	0.553084	0.331602	0.103259	NA	0.764535	NA	NA	0.452626	NA	0.459177	NA	NA	0.503584
CTRL3_oxidative	CTRL3_oxidative_P5R7C4	E64	P5	oxidative	stress	CTRL3	control	0.185979	0.500425	0.528912	NA	NA	NA	NA	NA	NA	NA	NA	NA	NA
CTRL3_oxidative	CTRL3_oxidative_P5R7C4	E64	P5	oxidative	stress	CTRL3	control	0.256043	NA	NA	NA	NA	NA	NA	NA	NA	NA	NA	NA	NA
CTRL3_untreated	CTRL3_untreated_P12R2C4	E68	P12	untreated	no_stress	CTRL3	control	NA	NA	NA	0.20656	NA	NA	NA	NA	0.383114	NA	NA	NA	NA
CTRL3_untreated	CTRL3_untreated_P12R2C4	E68	P12	untreated	no_stress	CTRL3	control	NA	NA	NA	0.113167	NA	NA	NA	NA	0.274281	NA	NA	NA	NA
CTRL3_untreated	CTRL3_untreated_P12R2C4	E68	P12	untreated	no_stress	CTRL3	control	0.538434	0.233453	0.122657	NA	NA	0.18666	NA	NA	NA	NA	0.13382	NA	NA
CTRL3_untreated	CTRL3_untreated_P12R2C4	E68	P12	untreated	no_stress	CTRL3	control	NA	NA	NA	NA	NA	0.0458733	NA	NA	NA	NA	0.104943	NA	NA
CTRL3_untreated	CTRL3_untreated_P12R2C4	E68	P12	untreated	no_stress	CTRL3	control	NA	NA	NA	0.438524	NA	NA	NA	NA	0.08854	NA	NA	NA	NA
CTRL3_untreated	CTRL3_untreated_P12R2C4	E68	P12	untreated	no_stress	CTRL3	control	0.488878	0.421931	0.223912	NA	NA	NA	NA	NA	NA	NA	NA	NA	NA
CTRL3_untreated	CTRL3_untreated_P12R2C4	E68	P12	untreated	no_stress	CTRL3	control	0.548131	0.257554	0.122684	0.153504	NA	NA	NA	NA	0.226809	NA	NA	NA	NA
CTRL3_untreated	CTRL3_untreated_P12R2C4	E68	P12	untreated	no_stress	CTRL3	control	0.505007	0.436684	0.307171	NA	NA	NA	NA	NA	NA	NA	NA	NA	NA
CTRL3_untreated	CTRL3_untreated_P12R3C4	E68	P12	untreated	no_stress	CTRL3	control	NA	NA	NA	NA	NA	0.0763382	NA	NA	NA	NA	0.0427237	NA	NA
CTRL3_untreated	CTRL3_untreated_P12R3C4	E68	P12	untreated	no_stress	CTRL3	control	NA	NA	NA	0.148735	NA	NA	NA	NA	0.360184	NA	NA	NA	NA
CTRL3_untreated	CTRL3_untreated_P12R3C4	E68	P12	untreated	no_stress	CTRL3	control	0.559687	0.40261	0.143708	0.249789	NA	NA	NA	NA	0.301891	NA	NA	NA	NA
CTRL3_untreated	CTRL3_untreated_P12R3C4	E68	P12	untreated	no_stress	CTRL3	control	0.475214	0.238203	0.0746248	NA	NA	NA	NA	NA	NA	NA	NA	NA	NA
CTRL3_untreated	CTRL3_untreated_P12R3C4	E68	P12	untreated	no_stress	CTRL3	control	NA	NA	NA	0.41647	NA	NA	NA	NA	0.277736	NA	NA	NA	NA
CTRL3_untreated	CTRL3_untreated_P12R3C4	E68	P12	untreated	no_stress	CTRL3	control	NA	NA	NA	0.0747243	NA	NA	NA	NA	0.330725	NA	NA	NA	NA
CTRL3_untreated	CTRL3_untreated_P12R4C4	E68	P12	untreated	no_stress	CTRL3	control	NA	NA	NA	NA	0.146222	NA	NA	NA	NA	0.0627117	NA	NA	NA
CTRL3_untreated	CTRL3_untreated_P12R4C4	E68	P12	untreated	no_stress	CTRL3	control	NA	NA	NA	NA	0.104747	NA	NA	NA	NA	0.089807	NA	NA	NA
CTRL3_untreated	CTRL3_untreated_P12R4C4	E68	P12	untreated	no_stress	CTRL3	control	NA	NA	NA	NA	0.0205037	NA	NA	NA	NA	0.00104066	NA	NA	NA
CTRL3_untreated	CTRL3_untreated_P12R4C4	E68	P12	untreated	no_stress	CTRL3	control	0.41722	0.452312	0.229833	NA	NA	NA	NA	NA	NA	NA	NA	NA	NA
CTRL3_untreated	CTRL3_untreated_P12R4C4	E68	P12	untreated	no_stress	CTRL3	control	0.47844	0.441479	0.272772	NA	NA	NA	NA	NA	NA	NA	NA	NA	NA
CTRL3_untreated	CTRL3_untreated_P12R4C4	E68	P12	untreated	no_stress	CTRL3	control	NA	NA	NA	NA	0.0576057	NA	NA	NA	NA	0.000403219	NA	NA	NA
CTRL3_untreated	CTRL3_untreated_P12R4C4	E68	P12	untreated	no_stress	CTRL3	control	NA	NA	NA	NA	0.030862	NA	NA	NA	NA	0.00299696	NA	NA	NA
CTRL3_untreated	CTRL3_untreated_P12R5C4	E68	P12	untreated	no_stress	CTRL3	control	NA	NA	NA	NA	0.23833	NA	NA	NA	NA	0.157779	NA	NA	NA
CTRL3_untreated	CTRL3_untreated_P12R5C4	E68	P12	untreated	no_stress	CTRL3	control	0.49278	0.307268	0.275135	NA	NA	NA	NA	NA	NA	NA	NA	NA	NA
CTRL3_untreated	CTRL3_untreated_P12R5C4	E68	P12	untreated	no_stress	CTRL3	control	0.508599	0.615062	0.980059	NA	NA	NA	NA	NA	NA	NA	NA	NA	NA
CTRL3_untreated	CTRL3_untreated_P12R5C4	E68	P12	untreated	no_stress	CTRL3	control	NA	NA	NA	NA	0.345606	NA	NA	NA	NA	0.230472	NA	NA	NA
CTRL3_untreated	CTRL3_untreated_P12R5C4	E68	P12	untreated	no_stress	CTRL3	control	0.469194	0.342208	0.134715	NA	NA	NA	NA	NA	NA	NA	NA	NA	NA
CTRL3_untreated	CTRL3_untreated_P12R5C4	E68	P12	untreated	no_stress	CTRL3	control	0.52404	0.285662	0.250166	NA	0.320093	NA	NA	NA	NA	0.306915	NA	NA	NA
CTRL3_untreated	CTRL3_untreated_P12R5C4	E68	P12	untreated	no_stress	CTRL3	control	0.42775	0.213641	0.125433	NA	0.166615	NA	NA	NA	NA	0.1263	NA	NA	NA
CTRL3_untreated	CTRL3_untreated_P12R6C4	E68	P12	untreated	no_stress	CTRL3	control	NA	NA	NA	NA	NA	NA	NA	0.179845	NA	NA	NA	NA	0.278704
CTRL3_untreated	CTRL3_untreated_P12R6C4	E68	P12	untreated	no_stress	CTRL3	control	0.450977	0.356978	0.1785	NA	NA	NA	NA	NA	NA	NA	NA	NA	NA
CTRL3_untreated	CTRL3_untreated_P12R7C4	E68	P12	untreated	no_stress	CTRL3	control	NA	NA	NA	NA	NA	NA	NA	0.293441	NA	NA	NA	NA	0.395262
CTRL3_untreated	CTRL3_untreated_P12R7C4	E68	P12	untreated	no_stress	CTRL3	control	NA	NA	NA	NA	NA	NA	NA	0.215917	NA	NA	NA	NA	0.206411
CTRL3_untreated	CTRL3_untreated_P12R7C4	E68	P12	untreated	no_stress	CTRL3	control	NA	NA	NA	NA	NA	NA	0.0797807	NA	NA	NA	NA	0.615567	NA
CTRL3_untreated	CTRL3_untreated_P19R4C10	E69	P19	untreated	no_stress	CTRL3	control	0.47835	0.320605	0.423622	NA	NA	NA	NA	NA	NA	NA	NA	NA	NA
CTRL3_untreated	CTRL3_untreated_P19R4C10	E69	P19	untreated	no_stress	CTRL3	control	NA	NA	NA	0.297083	NA	NA	NA	NA	0.407808	NA	NA	NA	NA
CTRL3_untreated	CTRL3_untreated_P19R4C11	E69	P19	untreated	no_stress	CTRL3	control	NA	NA	NA	NA	NA	0.172395	NA	NA	NA	NA	0.134002	NA	NA
CTRL3_untreated	CTRL3_untreated_P19R4C11	E69	P19	untreated	no_stress	CTRL3	control	0.569703	0.379718	0.441773	NA	NA	0.0860148	NA	NA	NA	NA	0.0611207	NA	NA
CTRL3_untreated	CTRL3_untreated_P19R4C11	E69	P19	untreated	no_stress	CTRL3	control	NA	NA	NA	NA	NA	0.177183	NA	NA	NA	NA	0.330125	NA	NA
CTRL3_untreated	CTRL3_untreated_P19R4C4	E69	P19	untreated	no_stress	CTRL3	control	0.553127	0.314172	0.274282	NA	0.186168	NA	NA	NA	NA	0.243981	NA	NA	NA
CTRL3_untreated	CTRL3_untreated_P19R4C4	E69	P19	untreated	no_stress	CTRL3	control	NA	NA	NA	NA	0.293456	NA	NA	NA	NA	0.423389	NA	NA	NA
CTRL3_untreated	CTRL3_untreated_P19R4C4	E69	P19	untreated	no_stress	CTRL3	control	NA	NA	NA	NA	0.144769	NA	NA	NA	NA	0.226893	NA	NA	NA
CTRL3_untreated	CTRL3_untreated_P19R4C4	E69	P19	untreated	no_stress	CTRL3	control	NA	NA	NA	NA	0.0833251	NA	NA	NA	NA	0.161614	NA	NA	NA
CTRL3_untreated	CTRL3_untreated_P19R4C4	E69	P19	untreated	no_stress	CTRL3	control	NA	NA	NA	NA	0.194038	NA	NA	NA	NA	0.202121	NA	NA	NA
CTRL3_untreated	CTRL3_untreated_P19R4C4	E69	P19	untreated	no_stress	CTRL3	control	NA	NA	NA	NA	0.0968967	NA	NA	NA	NA	0.265381	NA	NA	NA
CTRL3_untreated	CTRL3_untreated_P19R4C5	E69	P19	untreated	no_stress	CTRL3	control	NA	NA	NA	NA	0.275627	NA	NA	NA	NA	0.301796	NA	NA	NA
CTRL3_untreated	CTRL3_untreated_P19R4C5	E69	P19	untreated	no_stress	CTRL3	control	NA	NA	NA	NA	0.122546	NA	NA	NA	NA	0.264941	NA	NA	NA
CTRL3_untreated	CTRL3_untreated_P19R4C5	E69	P19	untreated	no_stress	CTRL3	control	NA	NA	NA	NA	0.428705	NA	NA	NA	NA	0.398286	NA	NA	NA
CTRL3_untreated	CTRL3_untreated_P19R4C5	E69	P19	untreated	no_stress	CTRL3	control	0.503417	0.40368	0.402413	NA	NA	NA	NA	NA	NA	NA	NA	NA	NA
CTRL3_untreated	CTRL3_untreated_P19R4C5	E69	P19	untreated	no_stress	CTRL3	control	NA	NA	NA	NA	0.493192	NA	NA	NA	NA	0.264474	NA	NA	NA
CTRL3_untreated	CTRL3_untreated_P19R4C6	E69	P19	untreated	no_stress	CTRL3	control	0.424005	0.42471	0.379242	NA	NA	NA	0.406047	NA	NA	NA	NA	0.422624	NA
CTRL3_untreated	CTRL3_untreated_P19R4C6	E69	P19	untreated	no_stress	CTRL3	control	NA	NA	NA	NA	NA	NA	NA	0.222716	NA	NA	NA	NA	0.438274
CTRL3_untreated	CTRL3_untreated_P19R4C7	E69	P19	untreated	no_stress	CTRL3	control	NA	NA	NA	NA	NA	NA	NA	0.178172	NA	NA	NA	NA	0.409337
CTRL3_untreated	CTRL3_untreated_P19R4C7	E69	P19	untreated	no_stress	CTRL3	control	NA	NA	NA	NA	NA	NA	0.460625	0.249387	NA	NA	NA	0.49657	0.460868
CTRL3_untreated	CTRL3_untreated_P19R4C7	E69	P19	untreated	no_stress	CTRL3	control	NA	NA	NA	NA	NA	NA	0.658521	NA	NA	NA	NA	0.461054	NA
CTRL3_untreated	CTRL3_untreated_P19R4C8	E69	P19	untreated	no_stress	CTRL3	control	NA	NA	NA	NA	0.534404	NA	NA	NA	NA	0.68985	NA	NA	NA
CTRL3_untreated	CTRL3_untreated_P19R4C8	E69	P19	untreated	no_stress	CTRL3	control	NA	NA	NA	NA	0.654935	NA	NA	NA	NA	0.496514	NA	NA	NA
CTRL3_untreated	CTRL3_untreated_P19R4C8	E69	P19	untreated	no_stress	CTRL3	control	NA	NA	NA	NA	0.394795	NA	NA	NA	NA	0.459068	NA	NA	NA
CTRL3_untreated	CTRL3_untreated_P19R4C8	E69	P19	untreated	no_stress	CTRL3	control	NA	NA	NA	NA	0.548337	NA	NA	NA	NA	0.687576	NA	NA	NA
CTRL3_untreated	CTRL3_untreated_P19R4C8	E69	P19	untreated	no_stress	CTRL3	control	NA	NA	NA	NA	0.441742	NA	NA	NA	NA	0.656238	NA	NA	NA
CTRL3_untreated	CTRL3_untreated_P19R4C8	E69	P19	untreated	no_stress	CTRL3	control	0.512395	0.146032	0.28895	NA	NA	NA	NA	NA	NA	NA	NA	NA	NA
CTRL3_untreated	CTRL3_untreated_P19R4C9	E69	P19	untreated	no_stress	CTRL3	control	0.654385	0.169381	0.23844	NA	NA	NA	NA	NA	NA	NA	NA	NA	NA
CTRL3_untreated	CTRL3_untreated_P19R4C9	E69	P19	untreated	no_stress	CTRL3	control	NA	NA	NA	NA	0.275958	NA	NA	NA	NA	0.224592	NA	NA	NA
CTRL3_untreated	CTRL3_untreated_P19R4C9	E69	P19	untreated	no_stress	CTRL3	control	NA	NA	NA	NA	0.345948	NA	NA	NA	NA	0.342322	NA	NA	NA
CTRL3_untreated	CTRL3_untreated_P1R2C4	E58	P1	untreated	no_stress	CTRL3	control	NA	NA	NA	0.425441	NA	NA	NA	NA	0.451633	NA	NA	NA	NA
CTRL3_untreated	CTRL3_untreated_P1R2C4	E58	P1	untreated	no_stress	CTRL3	control	NA	NA	NA	0.478641	NA	NA	NA	NA	0.4803	NA	NA	NA	NA
CTRL3_untreated	CTRL3_untreated_P1R2C4	E58	P1	untreated	no_stress	CTRL3	control	NA	NA	NA	0.521547	NA	NA	NA	NA	0.517952	NA	NA	NA	NA
CTRL3_untreated	CTRL3_untreated_P1R2C4	E58	P1	untreated	no_stress	CTRL3	control	NA	NA	NA	0.581051	NA	NA	NA	NA	0.323365	NA	NA	NA	NA
CTRL3_untreated	CTRL3_untreated_P1R2C4	E58	P1	untreated	no_stress	CTRL3	control	NA	NA	NA	0.407936	NA	NA	NA	NA	0.449426	NA	NA	NA	NA
CTRL3_untreated	CTRL3_untreated_P1R2C4	E58	P1	untreated	no_stress	CTRL3	control	NA	NA	NA	0.547652	NA	NA	NA	NA	0.461563	NA	NA	NA	NA
CTRL3_untreated	CTRL3_untreated_P1R2C4	E58	P1	untreated	no_stress	CTRL3	control	0.596916	0.467994	0.190415	0.530235	NA	NA	NA	NA	0.404248	NA	NA	NA	NA
CTRL3_untreated	CTRL3_untreated_P1R2C4	E58	P1	untreated	no_stress	CTRL3	control	NA	NA	NA	0.567424	NA	NA	NA	NA	0.489915	NA	NA	NA	NA
CTRL3_untreated	CTRL3_untreated_P1R3C4	E58	P1	untreated	no_stress	CTRL3	control	NA	NA	NA	0.239522	NA	NA	NA	NA	0.229202	NA	NA	NA	NA
CTRL3_untreated	CTRL3_untreated_P1R3C4	E58	P1	untreated	no_stress	CTRL3	control	NA	NA	NA	0.508848	NA	NA	NA	NA	0.45486	NA	NA	NA	NA
CTRL3_untreated	CTRL3_untreated_P1R3C4	E58	P1	untreated	no_stress	CTRL3	control	NA	NA	NA	0.528554	NA	NA	NA	NA	0.386854	NA	NA	NA	NA
CTRL3_untreated	CTRL3_untreated_P1R3C4	E58	P1	untreated	no_stress	CTRL3	control	NA	NA	NA	0.334392	NA	NA	NA	NA	0.464922	NA	NA	NA	NA
CTRL3_untreated	CTRL3_untreated_P1R3C4	E58	P1	untreated	no_stress	CTRL3	control	NA	NA	NA	0.603072	NA	NA	NA	NA	0.441912	NA	NA	NA	NA
CTRL3_untreated	CTRL3_untreated_P21R4C10	E69	P21	untreated	no_stress	CTRL3	control	NA	NA	NA	NA	0.0171974	NA	NA	NA	NA	0.288155	NA	NA	NA
CTRL3_untreated	CTRL3_untreated_P21R4C10	E69	P21	untreated	no_stress	CTRL3	control	0.433658	0.201214	0.157348	NA	NA	NA	NA	NA	NA	NA	NA	NA	NA
CTRL3_untreated	CTRL3_untreated_P21R4C10	E69	P21	untreated	no_stress	CTRL3	control	NA	NA	NA	NA	0.130037	NA	NA	NA	NA	0.329924	NA	NA	NA
CTRL3_untreated	CTRL3_untreated_P21R4C11	E69	P21	untreated	no_stress	CTRL3	control	NA	NA	NA	NA	0.104038	NA	NA	NA	NA	0.524619	NA	NA	NA
CTRL3_untreated	CTRL3_untreated_P21R4C11	E69	P21	untreated	no_stress	CTRL3	control	NA	NA	NA	NA	0.136452	NA	NA	NA	NA	0.63202	NA	NA	NA
CTRL3_untreated	CTRL3_untreated_P21R4C11	E69	P21	untreated	no_stress	CTRL3	control	0.496735	0.202837	0.220224	NA	NA	NA	NA	NA	NA	NA	NA	NA	NA
CTRL3_untreated	CTRL3_untreated_P21R4C11	E69	P21	untreated	no_stress	CTRL3	control	NA	NA	NA	NA	0.508605	NA	NA	NA	NA	0.634177	NA	NA	NA
CTRL3_untreated	CTRL3_untreated_P21R4C11	E69	P21	untreated	no_stress	CTRL3	control	NA	NA	NA	NA	0.396878	NA	NA	NA	NA	0.561599	NA	NA	NA
CTRL3_untreated	CTRL3_untreated_P21R4C11	E69	P21	untreated	no_stress	CTRL3	control	0.487781	0.158668	0.139722	NA	NA	NA	NA	NA	NA	NA	NA	NA	NA
CTRL3_untreated	CTRL3_untreated_P21R4C11	E69	P21	untreated	no_stress	CTRL3	control	NA	NA	NA	NA	0.185798	NA	NA	NA	NA	0.517913	NA	NA	NA
CTRL3_untreated	CTRL3_untreated_P21R4C6	E69	P21	untreated	no_stress	CTRL3	control	NA	NA	NA	NA	NA	NA	NA	0.0920884	NA	NA	NA	NA	0.177348
CTRL3_untreated	CTRL3_untreated_P21R4C6	E69	P21	untreated	no_stress	CTRL3	control	NA	NA	NA	NA	NA	NA	NA	0.233263	NA	NA	NA	NA	0.12788
CTRL3_untreated	CTRL3_untreated_P21R4C6	E69	P21	untreated	no_stress	CTRL3	control	NA	NA	NA	NA	NA	NA	NA	0.124782	NA	NA	NA	NA	0.0960344
CTRL3_untreated	CTRL3_untreated_P21R4C7	E69	P21	untreated	no_stress	CTRL3	control	NA	NA	NA	NA	NA	NA	NA	0.109933	NA	NA	NA	NA	0.108689
CTRL3_untreated	CTRL3_untreated_P21R4C7	E69	P21	untreated	no_stress	CTRL3	control	NA	NA	NA	NA	NA	NA	NA	0.0718488	NA	NA	NA	NA	0.0862434
CTRL3_untreated	CTRL3_untreated_P21R4C7	E69	P21	untreated	no_stress	CTRL3	control	0.380513	0.446533	0.284269	NA	NA	NA	NA	NA	NA	NA	NA	NA	NA
CTRL3_untreated	CTRL3_untreated_P21R4C7	E69	P21	untreated	no_stress	CTRL3	control	NA	NA	NA	NA	NA	NA	NA	0.255534	NA	NA	NA	NA	0.262944
CTRL3_untreated	CTRL3_untreated_P21R4C7	E69	P21	untreated	no_stress	CTRL3	control	NA	NA	NA	NA	NA	NA	NA	NA	NA	NA	NA	NA	0.937488
CTRL3_untreated	CTRL3_untreated_P21R4C8	E69	P21	untreated	no_stress	CTRL3	control	NA	NA	NA	0.162381	NA	NA	NA	NA	0.60971	NA	NA	NA	NA
CTRL3_untreated	CTRL3_untreated_P21R4C8	E69	P21	untreated	no_stress	CTRL3	control	NA	NA	NA	0.211595	NA	0.223131	NA	NA	0.687811	NA	0.321921	NA	NA
CTRL3_untreated	CTRL3_untreated_P21R4C8	E69	P21	untreated	no_stress	CTRL3	control	NA	NA	NA	0.370774	NA	NA	NA	NA	0.597625	NA	NA	NA	NA
CTRL3_untreated	CTRL3_untreated_P21R4C8	E69	P21	untreated	no_stress	CTRL3	control	NA	NA	NA	0.262454	NA	NA	NA	NA	0.533979	NA	NA	NA	NA
CTRL3_untreated	CTRL3_untreated_P21R4C8	E69	P21	untreated	no_stress	CTRL3	control	NA	NA	NA	NA	NA	0.345601	NA	NA	NA	NA	0.280885	NA	NA
CTRL3_untreated	CTRL3_untreated_P21R4C8	E69	P21	untreated	no_stress	CTRL3	control	NA	NA	NA	0.379764	NA	0.0220799	NA	NA	0.561272	NA	0.25389	NA	NA
CTRL3_untreated	CTRL3_untreated_P21R4C9	E69	P21	untreated	no_stress	CTRL3	control	NA	NA	NA	NA	NA	0.330912	NA	NA	NA	NA	0.343772	NA	NA
CTRL3_untreated	CTRL3_untreated_P21R4C9	E69	P21	untreated	no_stress	CTRL3	control	NA	NA	NA	0.491151	NA	NA	NA	NA	0.739351	NA	NA	NA	NA
CTRL3_untreated	CTRL3_untreated_P21R4C9	E69	P21	untreated	no_stress	CTRL3	control	NA	NA	NA	0.487428	NA	NA	NA	NA	0.495876	NA	NA	NA	NA
CTRL3_untreated	CTRL3_untreated_P21R4C9	E69	P21	untreated	no_stress	CTRL3	control	NA	NA	NA	NA	NA	0.367605	NA	NA	NA	NA	0.239533	NA	NA
CTRL3_untreated	CTRL3_untreated_P21R4C9	E69	P21	untreated	no_stress	CTRL3	control	NA	NA	NA	0.159066	NA	0.180479	NA	NA	0.543518	NA	0.172797	NA	NA
CTRL3_untreated	CTRL3_untreated_P21R4C9	E69	P21	untreated	no_stress	CTRL3	control	0.46791	0.367154	0.18958	0.132208	NA	NA	NA	NA	0.430983	NA	NA	NA	NA
CTRL3_untreated	CTRL3_untreated_P21R4C9	E69	P21	untreated	no_stress	CTRL3	control	0.498306	0.525492	0.415652	NA	NA	0.202032	NA	NA	NA	NA	0.156447	NA	NA
CTRL3_untreated	CTRL3_untreated_P21R4C9	E69	P21	untreated	no_stress	CTRL3	control	NA	NA	NA	NA	NA	0.509414	NA	NA	NA	NA	0.315416	NA	NA
CTRL3_untreated	CTRL3_untreated_P21R4C9	E69	P21	untreated	no_stress	CTRL3	control	NA	NA	NA	0.175723	NA	NA	NA	NA	0.546703	NA	NA	NA	NA
CTRL3_untreated	CTRL3_untreated_P2R2C4	E59	P2	untreated	no_stress	CTRL3	control	NA	0.0645142	NA	NA	NA	NA	NA	NA	NA	NA	NA	NA	NA
CTRL3_untreated	CTRL3_untreated_P2R2C4	E59	P2	untreated	no_stress	CTRL3	control	NA	NA	NA	NA	NA	NA	NA	NA	0.214239	NA	NA	NA	NA
CTRL3_untreated	CTRL3_untreated_P2R2C4	E59	P2	untreated	no_stress	CTRL3	control	NA	NA	NA	NA	NA	NA	NA	NA	0.186658	NA	NA	NA	NA
CTRL3_untreated	CTRL3_untreated_P2R2C4	E59	P2	untreated	no_stress	CTRL3	control	NA	NA	NA	NA	NA	NA	NA	NA	0.247334	NA	NA	NA	NA
CTRL3_untreated	CTRL3_untreated_P2R2C4	E59	P2	untreated	no_stress	CTRL3	control	NA	NA	NA	NA	NA	NA	NA	NA	0.348203	NA	NA	NA	NA
CTRL3_untreated	CTRL3_untreated_P2R3C4	E59	P2	untreated	no_stress	CTRL3	control	NA	NA	NA	0.181181	NA	NA	NA	NA	0.554163	NA	NA	NA	NA
CTRL3_untreated	CTRL3_untreated_P2R3C4	E59	P2	untreated	no_stress	CTRL3	control	NA	NA	NA	0.280875	NA	NA	NA	NA	0.456805	NA	NA	NA	NA
CTRL3_untreated	CTRL3_untreated_P2R3C4	E59	P2	untreated	no_stress	CTRL3	control	0.411263	0.263872	0.235363	NA	NA	NA	NA	NA	NA	NA	NA	NA	NA
CTRL3_untreated	CTRL3_untreated_P2R3C4	E59	P2	untreated	no_stress	CTRL3	control	NA	NA	NA	0.344553	NA	NA	NA	NA	0.283361	NA	NA	NA	NA
CTRL3_untreated	CTRL3_untreated_P2R3C4	E59	P2	untreated	no_stress	CTRL3	control	NA	NA	NA	0.117958	NA	NA	NA	NA	0.391063	NA	NA	NA	NA
CTRL3_untreated	CTRL3_untreated_P3R2C4	E64	P3	untreated	no_stress	CTRL3	control	NA	NA	NA	0.225198	NA	0.25395	NA	NA	0.550207	NA	0.33236	NA	NA
CTRL3_untreated	CTRL3_untreated_P3R2C4	E64	P3	untreated	no_stress	CTRL3	control	NA	NA	NA	0.301868	NA	0.0614334	NA	NA	0.408072	NA	0.0536662	NA	NA
CTRL3_untreated	CTRL3_untreated_P3R2C4	E64	P3	untreated	no_stress	CTRL3	control	NA	NA	NA	0.232704	NA	NA	NA	NA	0.279645	NA	NA	NA	NA
CTRL3_untreated	CTRL3_untreated_P3R2C4	E64	P3	untreated	no_stress	CTRL3	control	NA	NA	NA	0.309233	NA	NA	NA	NA	0.562355	NA	NA	NA	NA
CTRL3_untreated	CTRL3_untreated_P3R2C4	E64	P3	untreated	no_stress	CTRL3	control	0.578325	0.224694	0.170662	0.339439	NA	NA	NA	NA	0.639085	NA	NA	NA	NA
CTRL3_untreated	CTRL3_untreated_P3R2C4	E64	P3	untreated	no_stress	CTRL3	control	NA	NA	NA	NA	NA	0.0193209	NA	NA	NA	NA	0.0627282	NA	NA
CTRL3_untreated	CTRL3_untreated_P3R2C4	E64	P3	untreated	no_stress	CTRL3	control	NA	NA	NA	0.43699	NA	NA	NA	NA	0.536465	NA	NA	NA	NA
CTRL3_untreated	CTRL3_untreated_P3R3C4	E64	P3	untreated	no_stress	CTRL3	control	NA	NA	NA	0.221238	NA	NA	NA	NA	0.416273	NA	NA	NA	NA
CTRL3_untreated	CTRL3_untreated_P3R3C4	E64	P3	untreated	no_stress	CTRL3	control	NA	NA	NA	NA	NA	0.0476004	NA	NA	NA	NA	0.119211	NA	NA
CTRL3_untreated	CTRL3_untreated_P3R3C4	E64	P3	untreated	no_stress	CTRL3	control	NA	NA	NA	0.510894	NA	NA	NA	NA	0.491416	NA	NA	NA	NA
CTRL3_untreated	CTRL3_untreated_P3R3C4	E64	P3	untreated	no_stress	CTRL3	control	NA	NA	NA	0.331571	NA	0.00410784	NA	NA	0.472791	NA	0.0571079	NA	NA
CTRL3_untreated	CTRL3_untreated_P3R3C4	E64	P3	untreated	no_stress	CTRL3	control	NA	NA	NA	NA	NA	0.0426771	NA	NA	NA	NA	0.0961959	NA	NA
CTRL3_untreated	CTRL3_untreated_P3R3C4	E64	P3	untreated	no_stress	CTRL3	control	NA	NA	NA	NA	NA	0.0522088	NA	NA	NA	NA	0.0318238	NA	NA
CTRL3_untreated	CTRL3_untreated_P3R4C4	E64	P3	untreated	no_stress	CTRL3	control	NA	NA	NA	NA	NA	NA	0.0915975	NA	NA	NA	NA	0.563901	NA
CTRL3_untreated	CTRL3_untreated_P3R4C4	E64	P3	untreated	no_stress	CTRL3	control	0.567034	0.179564	0.19199	NA	NA	NA	NA	NA	NA	NA	NA	NA	NA
CTRL3_untreated	CTRL3_untreated_P3R5C4	E64	P3	untreated	no_stress	CTRL3	control	0.484946	0.239715	0.163759	NA	NA	NA	NA	NA	NA	NA	NA	NA	NA
CTRL3_untreated	CTRL3_untreated_P3R6C4	E64	P3	untreated	no_stress	CTRL3	control	NA	NA	NA	NA	NA	NA	NA	0.132429	NA	NA	NA	NA	0.486498
CTRL3_untreated	CTRL3_untreated_P3R6C4	E64	P3	untreated	no_stress	CTRL3	control	NA	NA	NA	NA	0.162621	NA	NA	0.216753	NA	0.356087	NA	NA	0.474676
CTRL3_untreated	CTRL3_untreated_P3R6C4	E64	P3	untreated	no_stress	CTRL3	control	NA	NA	NA	NA	NA	NA	NA	0.0315354	NA	NA	NA	NA	0.503253
CTRL3_untreated	CTRL3_untreated_P3R6C4	E64	P3	untreated	no_stress	CTRL3	control	NA	NA	NA	NA	NA	NA	NA	0.0316972	NA	NA	NA	NA	0.557312
CTRL3_untreated	CTRL3_untreated_P3R6C4	E64	P3	untreated	no_stress	CTRL3	control	NA	NA	NA	NA	0.07897	NA	NA	NA	NA	0.249546	NA	NA	NA
CTRL3_untreated	CTRL3_untreated_P3R7C4	E64	P3	untreated	no_stress	CTRL3	control	0.503524	0.202606	0.171572	NA	NA	NA	NA	NA	NA	NA	NA	NA	NA
CTRL3_untreated	CTRL3_untreated_P3R7C4	E64	P3	untreated	no_stress	CTRL3	control	0.522411	0.24287	0.266265	NA	0.120571	NA	NA	0.175574	NA	0.198697	NA	NA	0.491783
CTRL3_untreated	CTRL3_untreated_P3R7C4	E64	P3	untreated	no_stress	CTRL3	control	NA	NA	NA	NA	0.139766	NA	NA	NA	NA	0.319703	NA	NA	NA
CTRL3_untreated	CTRL3_untreated_P3R7C4	E64	P3	untreated	no_stress	CTRL3	control	0.590691	0.190728	0.159848	NA	NA	NA	NA	NA	NA	NA	NA	NA	NA
CTRL3_untreated	CTRL3_untreated_P3R7C4	E64	P3	untreated	no_stress	CTRL3	control	NA	NA	NA	NA	NA	NA	NA	0.295114	NA	NA	NA	NA	0.699325
CTRL3_untreated	CTRL3_untreated_P3R7C4	E64	P3	untreated	no_stress	CTRL3	control	NA	NA	NA	NA	0.195276	NA	NA	NA	NA	0.220345	NA	NA	NA
CTRL3_untreated	CTRL3_untreated_P3R7C4	E64	P3	untreated	no_stress	CTRL3	control	NA	NA	NA	NA	NA	NA	NA	0.0945044	NA	NA	NA	NA	0.571456
CTRL3_untreated	CTRL3_untreated_P8R2C4	E66	P8	untreated	no_stress	CTRL3	control	NA	NA	NA	0.0826404	NA	NA	NA	NA	0.305138	NA	NA	NA	NA
CTRL3_untreated	CTRL3_untreated_P8R2C4	E66	P8	untreated	no_stress	CTRL3	control	NA	NA	NA	0.0683242	NA	NA	NA	NA	0.285785	NA	NA	NA	NA
CTRL3_untreated	CTRL3_untreated_P8R2C4	E66	P8	untreated	no_stress	CTRL3	control	NA	NA	NA	0.0855401	NA	NA	NA	NA	0.332599	NA	NA	NA	NA
CTRL3_untreated	CTRL3_untreated_P8R2C4	E66	P8	untreated	no_stress	CTRL3	control	NA	NA	NA	0.175889	NA	0.00472931	NA	NA	0.257754	NA	0.029246	NA	NA
CTRL3_untreated	CTRL3_untreated_P8R2C4	E66	P8	untreated	no_stress	CTRL3	control	0.327629	0.263128	0.27501	0.0963163	NA	NA	NA	NA	0.405553	NA	NA	NA	NA
CTRL3_untreated	CTRL3_untreated_P8R2C4	E66	P8	untreated	no_stress	CTRL3	control	NA	NA	NA	NA	NA	0.014669	NA	NA	NA	NA	0.0328786	NA	NA
CTRL3_untreated	CTRL3_untreated_P8R2C4	E66	P8	untreated	no_stress	CTRL3	control	0.38052	0.463269	0.397387	NA	NA	NA	NA	NA	NA	NA	NA	NA	NA
CTRL3_untreated	CTRL3_untreated_P8R2C4	E66	P8	untreated	no_stress	CTRL3	control	0.380062	0.232319	0.210757	NA	NA	NA	NA	NA	NA	NA	NA	NA	NA
CTRL3_untreated	CTRL3_untreated_P8R2C4	E66	P8	untreated	no_stress	CTRL3	control	0.368331	0.091035	0.0667626	NA	NA	NA	NA	NA	NA	NA	NA	NA	NA
CTRL3_untreated	CTRL3_untreated_P8R3C4	E66	P8	untreated	no_stress	CTRL3	control	NA	NA	NA	0.287329	NA	0.0690529	NA	NA	0.543432	NA	0.0174865	NA	NA
CTRL3_untreated	CTRL3_untreated_P8R3C4	E66	P8	untreated	no_stress	CTRL3	control	NA	NA	NA	0.567151	NA	NA	NA	NA	0.588938	NA	NA	NA	NA
CTRL3_untreated	CTRL3_untreated_P8R3C4	E66	P8	untreated	no_stress	CTRL3	control	NA	NA	NA	0.344133	NA	NA	NA	NA	0.377933	NA	NA	NA	NA
CTRL3_untreated	CTRL3_untreated_P8R3C4	E66	P8	untreated	no_stress	CTRL3	control	NA	NA	NA	0.498443	NA	NA	NA	NA	0.39722	NA	NA	NA	NA
CTRL3_untreated	CTRL3_untreated_P8R3C4	E66	P8	untreated	no_stress	CTRL3	control	0.330371	0.18856	0.221432	0.280906	NA	NA	NA	NA	0.510427	NA	NA	NA	NA
CTRL3_untreated	CTRL3_untreated_P8R3C4	E66	P8	untreated	no_stress	CTRL3	control	NA	NA	NA	0.223552	NA	NA	NA	NA	0.608402	NA	NA	NA	NA
CTRL3_untreated	CTRL3_untreated_P8R3C4	E66	P8	untreated	no_stress	CTRL3	control	NA	NA	NA	0.647982	NA	NA	NA	NA	0.498893	NA	NA	NA	NA
CTRL3_untreated	CTRL3_untreated_P8R3C4	E66	P8	untreated	no_stress	CTRL3	control	NA	NA	NA	0.369649	NA	NA	NA	NA	0.582248	NA	NA	NA	NA
CTRL3_untreated	CTRL3_untreated_P8R3C4	E66	P8	untreated	no_stress	CTRL3	control	NA	NA	NA	0.438528	NA	NA	NA	NA	0.401436	NA	NA	NA	NA
CTRL3_untreated	CTRL3_untreated_P8R4C4	E66	P8	untreated	no_stress	CTRL3	control	0.603884	0.546681	0.390649	NA	NA	NA	NA	NA	NA	NA	NA	NA	NA
CTRL3_untreated	CTRL3_untreated_P8R5C4	E66	P8	untreated	no_stress	CTRL3	control	NA	NA	NA	NA	NA	NA	0.355447	NA	NA	NA	NA	0.619681	NA
CTRL3_untreated	CTRL3_untreated_P8R5C4	E66	P8	untreated	no_stress	CTRL3	control	NA	NA	NA	NA	NA	NA	0.0886084	NA	NA	NA	NA	0.387702	NA
CTRL3_untreated	CTRL3_untreated_P8R5C4	E66	P8	untreated	no_stress	CTRL3	control	0.442215	0.202852	0.110061	NA	NA	NA	NA	NA	NA	NA	NA	NA	NA
CTRL3_untreated	CTRL3_untreated_P8R6C4	E66	P8	untreated	no_stress	CTRL3	control	0.514019	0.236255	0.159329	NA	NA	NA	NA	NA	NA	NA	NA	NA	NA
CTRL3_untreated	CTRL3_untreated_P8R6C4	E66	P8	untreated	no_stress	CTRL3	control	NA	NA	NA	NA	0.340201	NA	NA	NA	NA	0.504144	NA	NA	NA
CTRL3_untreated	CTRL3_untreated_P8R6C4	E66	P8	untreated	no_stress	CTRL3	control	NA	NA	NA	NA	0.288367	NA	NA	NA	NA	0.451433	NA	NA	NA
CTRL3_untreated	CTRL3_untreated_P8R6C4	E66	P8	untreated	no_stress	CTRL3	control	NA	NA	NA	NA	0.270184	NA	NA	0.0935033	NA	0.467776	NA	NA	0.484429
CTRL3_untreated	CTRL3_untreated_P8R6C4	E66	P8	untreated	no_stress	CTRL3	control	NA	NA	NA	NA	0.148744	NA	NA	NA	NA	0.489562	NA	NA	NA
CTRL3_untreated	CTRL3_untreated_P8R6C4	E66	P8	untreated	no_stress	CTRL3	control	NA	NA	NA	NA	0.228146	NA	NA	0.16539	NA	0.512414	NA	NA	0.428379
CTRL3_untreated	CTRL3_untreated_P8R7C4	E66	P8	untreated	no_stress	CTRL3	control	NA	NA	NA	NA	NA	NA	NA	0.235941	NA	NA	NA	NA	0.563281
CTRL3_untreated	CTRL3_untreated_P8R7C4	E66	P8	untreated	no_stress	CTRL3	control	NA	NA	NA	NA	0.23984	NA	NA	0.0836106	NA	0.534981	NA	NA	0.450577
CTRL3_untreated	CTRL3_untreated_P8R7C4	E66	P8	untreated	no_stress	CTRL3	control	NA	NA	NA	NA	0.139475	NA	NA	NA	NA	0.419963	NA	NA	NA
CTRL3_untreated	CTRL3_untreated_P8R7C4	E66	P8	untreated	no_stress	CTRL3	control	NA	NA	NA	NA	0.328651	NA	NA	NA	NA	0.32173	NA	NA	NA
CTRL3_untreated	CTRL3_untreated_P8R7C4	E66	P8	untreated	no_stress	CTRL3	control	NA	NA	NA	NA	0.241167	NA	NA	NA	NA	0.411813	NA	NA	NA
CTRL3_untreated	CTRL3_untreated_P8R7C4	E66	P8	untreated	no_stress	CTRL3	control	NA	NA	NA	NA	NA	NA	NA	0.309755	NA	NA	NA	NA	0.46942
CTRL3_untreated	CTRL3_untreated_P8R7C4	E66	P8	untreated	no_stress	CTRL3	control	NA	NA	NA	NA	NA	NA	NA	0.229914	NA	NA	NA	NA	0.618497
CTRL3_untreated	CTRL3_untreated_P9R2C4	E67	P9	untreated	no_stress	CTRL3	control	0.33874	0.0818361	0.059884	NA	NA	0.0827685	NA	NA	NA	NA	0.244223	NA	NA
CTRL3_untreated	CTRL3_untreated_P9R2C4	E67	P9	untreated	no_stress	CTRL3	control	0.283019	0.157502	0.152089	NA	NA	NA	NA	NA	NA	NA	NA	NA	NA
CTRL3_untreated	CTRL3_untreated_P9R2C4	E67	P9	untreated	no_stress	CTRL3	control	NA	NA	NA	0.0654173	NA	NA	NA	NA	0.392798	NA	NA	NA	NA
CTRL3_untreated	CTRL3_untreated_P9R2C4	E67	P9	untreated	no_stress	CTRL3	control	NA	NA	NA	NA	NA	0.0879619	NA	NA	NA	NA	0.488728	NA	NA
CTRL3_untreated	CTRL3_untreated_P9R2C4	E67	P9	untreated	no_stress	CTRL3	control	0.426488	0.286271	0.346478	0.252031	NA	0.0455587	NA	NA	0.37482	NA	0.168921	NA	NA
CTRL3_untreated	CTRL3_untreated_P9R2C4	E67	P9	untreated	no_stress	CTRL3	control	NA	NA	NA	0.0861723	NA	0.100634	NA	NA	0.320374	NA	0.367338	NA	NA
CTRL3_untreated	CTRL3_untreated_P9R2C4	E67	P9	untreated	no_stress	CTRL3	control	0.359185	0.227356	0.200831	NA	NA	NA	NA	NA	NA	NA	NA	NA	NA
CTRL3_untreated	CTRL3_untreated_P9R3C4	E67	P9	untreated	no_stress	CTRL3	control	NA	NA	NA	0.625439	NA	0.180623	NA	NA	0.46053	NA	0.261112	NA	NA
CTRL3_untreated	CTRL3_untreated_P9R3C4	E67	P9	untreated	no_stress	CTRL3	control	NA	NA	NA	0.210432	NA	NA	NA	NA	0.334863	NA	NA	NA	NA
CTRL3_untreated	CTRL3_untreated_P9R3C4	E67	P9	untreated	no_stress	CTRL3	control	NA	NA	NA	NA	NA	0.03016	NA	NA	NA	NA	0.0905835	NA	NA
CTRL3_untreated	CTRL3_untreated_P9R3C4	E67	P9	untreated	no_stress	CTRL3	control	NA	NA	NA	0.409189	NA	NA	NA	NA	0.376853	NA	NA	NA	NA
CTRL3_untreated	CTRL3_untreated_P9R3C4	E67	P9	untreated	no_stress	CTRL3	control	NA	NA	NA	0.191545	NA	0.229786	NA	NA	0.305227	NA	0.0894909	NA	NA
CTRL3_untreated	CTRL3_untreated_P9R3C4	E67	P9	untreated	no_stress	CTRL3	control	0.453998	0.306918	0.320245	NA	NA	NA	NA	NA	NA	NA	NA	NA	NA
CTRL3_untreated	CTRL3_untreated_P9R3C4	E67	P9	untreated	no_stress	CTRL3	control	NA	NA	NA	0.510598	NA	NA	NA	NA	0.421176	NA	NA	NA	NA
CTRL3_untreated	CTRL3_untreated_P9R4C4	E67	P9	untreated	no_stress	CTRL3	control	NA	NA	NA	NA	0.166337	NA	NA	NA	NA	0.304169	NA	NA	NA
CTRL3_untreated	CTRL3_untreated_P9R4C4	E67	P9	untreated	no_stress	CTRL3	control	NA	NA	NA	NA	0.304311	NA	NA	NA	NA	0.436832	NA	NA	NA
CTRL3_untreated	CTRL3_untreated_P9R4C4	E67	P9	untreated	no_stress	CTRL3	control	NA	NA	NA	NA	0.410968	NA	NA	NA	NA	0.597609	NA	NA	NA
CTRL3_untreated	CTRL3_untreated_P9R5C4	E67	P9	untreated	no_stress	CTRL3	control	NA	NA	NA	NA	0.0910095	NA	NA	NA	NA	0.147317	NA	NA	NA
CTRL3_untreated	CTRL3_untreated_P9R5C4	E67	P9	untreated	no_stress	CTRL3	control	NA	NA	NA	NA	0.0120703	NA	NA	NA	NA	0.33646	NA	NA	NA
CTRL3_untreated	CTRL3_untreated_P9R5C4	E67	P9	untreated	no_stress	CTRL3	control	NA	NA	NA	NA	0.0467913	NA	NA	NA	NA	0.184678	NA	NA	NA
CTRL3_untreated	CTRL3_untreated_P9R6C4	E67	P9	untreated	no_stress	CTRL3	control	NA	NA	NA	NA	NA	NA	NA	0.535357	NA	NA	NA	NA	0.585952
CTRL3_untreated	CTRL3_untreated_P9R6C4	E67	P9	untreated	no_stress	CTRL3	control	NA	NA	NA	NA	NA	NA	0.450249	NA	NA	NA	NA	0.741584	NA
CTRL3_untreated	CTRL3_untreated_P9R6C4	E67	P9	untreated	no_stress	CTRL3	control	0.536573	0.375318	0.271593	NA	NA	NA	0.265467	0.494689	NA	NA	NA	0.631339	0.675875
CTRL3_untreated	CTRL3_untreated_P9R7C4	E67	P9	untreated	no_stress	CTRL3	control	NA	NA	NA	NA	NA	NA	NA	0.26314	NA	NA	NA	NA	0.546628
CTRL3_untreated	CTRL3_untreated_P9R7C4	E67	P9	untreated	no_stress	CTRL3	control	0.474558	0.281825	0.225751	NA	NA	NA	NA	NA	NA	NA	NA	NA	NA
CTRL3_untreated	CTRL3_untreated_P9R7C4	E67	P9	untreated	no_stress	CTRL3	control	NA	NA	NA	NA	NA	NA	NA	0.240201	NA	NA	NA	NA	0.400802
CTRL3_untreated	CTRL3_untreated_P9R7C4	E67	P9	untreated	no_stress	CTRL3	control	0.548031	0.237509	0.233499	NA	NA	NA	NA	0.165651	NA	NA	NA	NA	0.515158
CTRL3_untreated	CTRL3_untreated_P9R7C4	E67	P9	untreated	no_stress	CTRL3	control	0.429534	0.282626	0.271829	NA	NA	NA	NA	0.22411	NA	NA	NA	NA	0.543505
CTRL3_untreated	CTRL3_untreated_P9R7C4	E67	P9	untreated	no_stress	CTRL3	control	NA	NA	NA	NA	NA	NA	0.257216	NA	NA	NA	NA	0.692634	NA
MUT1_heat	MUT1_heat_P10R2C6	E67	P10	heat	stress	MUT1	als	0.621123	0.737962	0.914594	0.790837	NA	0.924203	NA	NA	0.540575	NA	0.720873	NA	NA
MUT1_heat	MUT1_heat_P10R2C6	E67	P10	heat	stress	MUT1	als	0.540562	0.609884	0.824513	0.928752	NA	0.932728	NA	NA	0.637216	NA	0.571699	NA	NA
MUT1_heat	MUT1_heat_P10R2C6	E67	P10	heat	stress	MUT1	als	0.575287	0.617194	0.858202	0.704807	NA	0.894595	NA	NA	0.479444	NA	0.612685	NA	NA
MUT1_heat	MUT1_heat_P10R2C6	E67	P10	heat	stress	MUT1	als	0.610409	0.625245	0.850216	0.79382	NA	0.945165	NA	NA	0.513841	NA	0.598632	NA	NA
MUT1_heat	MUT1_heat_P10R2C6	E67	P10	heat	stress	MUT1	als	0.487674	0.703772	0.698916	0.784878	NA	0.869094	NA	NA	0.427828	NA	0.581339	NA	NA
MUT1_heat	MUT1_heat_P10R2C6	E67	P10	heat	stress	MUT1	als	0.628035	0.64685	0.683075	0.999119	NA	0.861673	NA	NA	0.509782	NA	0.42392	NA	NA
MUT1_heat	MUT1_heat_P10R2C6	E67	P10	heat	stress	MUT1	als	0.57314	0.684713	0.71198	0.750072	NA	0.938635	NA	NA	0.425045	NA	0.64921	NA	NA
MUT1_heat	MUT1_heat_P10R2C6	E67	P10	heat	stress	MUT1	als	0.645932	0.586981	0.813388	0.76332	NA	0.913418	NA	NA	0.437921	NA	0.542683	NA	NA
MUT1_heat	MUT1_heat_P10R2C6	E67	P10	heat	stress	MUT1	als	0.453951	0.417272	0.4121	0.739981	NA	0.555572	NA	NA	0.569204	NA	0.475226	NA	NA
MUT1_heat	MUT1_heat_P10R2C6	E67	P10	heat	stress	MUT1	als	0.496757	0.778265	0.915396	0.855623	NA	0.848981	NA	NA	0.548747	NA	0.763243	NA	NA
MUT1_heat	MUT1_heat_P10R2C6	E67	P10	heat	stress	MUT1	als	0.738236	0.703268	0.568613	0.998538	NA	0.844297	NA	NA	0.818321	NA	0.433674	NA	NA
MUT1_heat	MUT1_heat_P10R2C6	E67	P10	heat	stress	MUT1	als	0.619415	0.659706	0.768626	0.760428	NA	0.908841	NA	NA	0.444478	NA	0.319367	NA	NA
MUT1_heat	MUT1_heat_P10R3C6	E67	P10	heat	stress	MUT1	als	0.541361	0.613013	0.87293	0.88228	NA	0.903935	NA	NA	0.562656	NA	0.506219	NA	NA
MUT1_heat	MUT1_heat_P10R3C6	E67	P10	heat	stress	MUT1	als	0.539065	0.629477	0.720948	0.75231	NA	0.861371	NA	NA	0.41441	NA	0.437675	NA	NA
MUT1_heat	MUT1_heat_P10R3C6	E67	P10	heat	stress	MUT1	als	0.51956	0.558686	0.787377	0.848693	NA	0.910463	NA	NA	0.533225	NA	0.517916	NA	NA
MUT1_heat	MUT1_heat_P10R3C6	E67	P10	heat	stress	MUT1	als	0.747354	0.648307	0.79519	0.999185	NA	0.901661	NA	NA	0.583405	NA	0.551307	NA	NA
MUT1_heat	MUT1_heat_P10R3C6	E67	P10	heat	stress	MUT1	als	0.548103	0.675905	0.736909	0.764913	NA	0.925872	NA	NA	0.37027	NA	0.681212	NA	NA
MUT1_heat	MUT1_heat_P10R3C6	E67	P10	heat	stress	MUT1	als	0.575669	0.684697	0.78278	0.887017	NA	0.892293	NA	NA	0.537228	NA	0.528873	NA	NA
MUT1_heat	MUT1_heat_P10R3C6	E67	P10	heat	stress	MUT1	als	0.50196	0.672169	0.662528	0.928106	NA	0.923005	NA	NA	0.398067	NA	0.541382	NA	NA
MUT1_heat	MUT1_heat_P10R3C6	E67	P10	heat	stress	MUT1	als	0.583701	0.588033	0.81313	0.746412	NA	0.971972	NA	NA	0.376981	NA	0.558823	NA	NA
MUT1_heat	MUT1_heat_P10R3C6	E67	P10	heat	stress	MUT1	als	0.426626	0.619217	0.686391	0.529027	NA	0.607632	NA	NA	0.424822	NA	0.297057	NA	NA
MUT1_heat	MUT1_heat_P10R3C6	E67	P10	heat	stress	MUT1	als	0.566791	0.636245	0.580927	0.749321	NA	0.938872	NA	NA	0.591485	NA	0.696113	NA	NA
MUT1_heat	MUT1_heat_P10R3C6	E67	P10	heat	stress	MUT1	als	0.58003	0.533204	0.468085	0.899774	NA	0.655347	NA	NA	0.601808	NA	0.607466	NA	NA
MUT1_heat	MUT1_heat_P10R3C6	E67	P10	heat	stress	MUT1	als	0.538773	0.808673	0.769493	0.919672	NA	0.833869	NA	NA	0.421138	NA	0.564137	NA	NA
MUT1_heat	MUT1_heat_P10R4C6	E67	P10	heat	stress	MUT1	als	0.570715	0.746678	0.887441	NA	0.568161	NA	NA	NA	NA	0.949351	NA	NA	NA
MUT1_heat	MUT1_heat_P10R4C6	E67	P10	heat	stress	MUT1	als	0.595199	0.554881	0.631719	NA	0.338645	NA	NA	NA	NA	0.912208	NA	NA	NA
MUT1_heat	MUT1_heat_P10R4C6	E67	P10	heat	stress	MUT1	als	0.66505	0.508715	0.772264	NA	0.332527	NA	NA	NA	NA	0.516246	NA	NA	NA
MUT1_heat	MUT1_heat_P10R4C6	E67	P10	heat	stress	MUT1	als	0.591179	0.585578	0.820697	NA	0.214643	NA	NA	NA	NA	0.938865	NA	NA	NA
MUT1_heat	MUT1_heat_P10R4C6	E67	P10	heat	stress	MUT1	als	0.548927	0.688112	0.713369	NA	0.381394	NA	NA	NA	NA	0.901216	NA	NA	NA
MUT1_heat	MUT1_heat_P10R4C6	E67	P10	heat	stress	MUT1	als	0.554488	0.780286	0.753434	NA	0.459662	NA	NA	NA	NA	0.48303	NA	NA	NA
MUT1_heat	MUT1_heat_P10R4C6	E67	P10	heat	stress	MUT1	als	0.595885	0.71189	0.756578	NA	0.606397	NA	NA	NA	NA	0.69272	NA	NA	NA
MUT1_heat	MUT1_heat_P10R4C6	E67	P10	heat	stress	MUT1	als	0.529472	0.563234	0.553941	NA	0.243141	NA	NA	NA	NA	0.833744	NA	NA	NA
MUT1_heat	MUT1_heat_P10R4C6	E67	P10	heat	stress	MUT1	als	0.347659	0.45649	0.445962	NA	0.581604	NA	NA	NA	NA	0.682477	NA	NA	NA
MUT1_heat	MUT1_heat_P10R4C6	E67	P10	heat	stress	MUT1	als	0.575	0.757793	0.87165	NA	0.807056	NA	NA	NA	NA	0.943572	NA	NA	NA
MUT1_heat	MUT1_heat_P10R4C6	E67	P10	heat	stress	MUT1	als	0.499335	0.42819	0.38873	NA	0.731355	NA	NA	NA	NA	0.901146	NA	NA	NA
MUT1_heat	MUT1_heat_P10R4C6	E67	P10	heat	stress	MUT1	als	0.57457	0.671132	0.674503	NA	0.586776	NA	NA	NA	NA	0.446758	NA	NA	NA
MUT1_heat	MUT1_heat_P10R5C6	E67	P10	heat	stress	MUT1	als	0.616333	0.603706	0.853685	NA	0.295119	NA	NA	NA	NA	0.797813	NA	NA	NA
MUT1_heat	MUT1_heat_P10R5C6	E67	P10	heat	stress	MUT1	als	0.610115	0.635688	0.783187	NA	0.50391	NA	NA	NA	NA	0.912985	NA	NA	NA
MUT1_heat	MUT1_heat_P10R5C6	E67	P10	heat	stress	MUT1	als	0.557729	0.665814	0.803815	NA	0.49069	NA	NA	NA	NA	0.95191	NA	NA	NA
MUT1_heat	MUT1_heat_P10R5C6	E67	P10	heat	stress	MUT1	als	0.656644	0.627082	0.786029	NA	0.18447	NA	NA	NA	NA	0.677454	NA	NA	NA
MUT1_heat	MUT1_heat_P10R5C6	E67	P10	heat	stress	MUT1	als	0.651411	0.682396	0.641567	NA	0.177371	NA	NA	NA	NA	0.528331	NA	NA	NA
MUT1_heat	MUT1_heat_P10R5C6	E67	P10	heat	stress	MUT1	als	0.718484	0.652983	0.813615	NA	0.634341	NA	NA	NA	NA	0.43644	NA	NA	NA
MUT1_heat	MUT1_heat_P10R5C6	E67	P10	heat	stress	MUT1	als	0.602022	0.699234	0.838469	NA	0.702612	NA	NA	NA	NA	0.903495	NA	NA	NA
MUT1_heat	MUT1_heat_P10R5C6	E67	P10	heat	stress	MUT1	als	0.513999	0.692682	0.931121	NA	0.190731	NA	NA	NA	NA	0.925323	NA	NA	NA
MUT1_heat	MUT1_heat_P10R5C6	E67	P10	heat	stress	MUT1	als	0.489499	0.294503	0.351041	NA	0.516983	NA	NA	NA	NA	0.628185	NA	NA	NA
MUT1_heat	MUT1_heat_P10R5C6	E67	P10	heat	stress	MUT1	als	0.562367	0.805463	0.799496	NA	0.978853	NA	NA	NA	NA	0.942571	NA	NA	NA
MUT1_heat	MUT1_heat_P10R5C6	E67	P10	heat	stress	MUT1	als	0.633476	0.587761	0.492672	NA	0.924883	NA	NA	NA	NA	0.806485	NA	NA	NA
MUT1_heat	MUT1_heat_P10R5C6	E67	P10	heat	stress	MUT1	als	0.563153	0.492171	0.738157	NA	0.604044	NA	NA	NA	NA	0.940274	NA	NA	NA
MUT1_heat	MUT1_heat_P10R6C6	E67	P10	heat	stress	MUT1	als	0.619234	0.64723	0.728259	NA	NA	NA	0.67913	0.699284	NA	NA	NA	0.636949	0.826236
MUT1_heat	MUT1_heat_P10R6C6	E67	P10	heat	stress	MUT1	als	0.498551	0.536695	0.677546	NA	NA	NA	0.483523	0.563134	NA	NA	NA	0.682083	0.667163
MUT1_heat	MUT1_heat_P10R6C6	E67	P10	heat	stress	MUT1	als	0.609089	0.604783	0.757836	NA	NA	NA	0.797977	0.802354	NA	NA	NA	0.702633	0.610017
MUT1_heat	MUT1_heat_P10R6C6	E67	P10	heat	stress	MUT1	als	0.623516	0.62242	0.807237	NA	NA	NA	0.708868	0.772937	NA	NA	NA	0.796063	0.521293
MUT1_heat	MUT1_heat_P10R6C6	E67	P10	heat	stress	MUT1	als	0.619166	0.573384	0.703092	NA	NA	NA	0.947656	0.904821	NA	NA	NA	0.751636	0.692238
MUT1_heat	MUT1_heat_P10R6C6	E67	P10	heat	stress	MUT1	als	0.562972	0.479922	0.43681	NA	NA	NA	0.436797	0.635311	NA	NA	NA	0.524647	0.534362
MUT1_heat	MUT1_heat_P10R6C6	E67	P10	heat	stress	MUT1	als	0.605911	0.58505	0.657487	NA	NA	NA	0.762721	0.740269	NA	NA	NA	0.830686	0.753863
MUT1_heat	MUT1_heat_P10R6C6	E67	P10	heat	stress	MUT1	als	0.745229	0.498164	0.377166	NA	NA	NA	0.643995	0.873319	NA	NA	NA	0.748731	0.699454
MUT1_heat	MUT1_heat_P10R6C6	E67	P10	heat	stress	MUT1	als	NA	0.407686	NA	NA	NA	NA	NA	NA	NA	NA	NA	NA	NA
MUT1_heat	MUT1_heat_P10R6C6	E67	P10	heat	stress	MUT1	als	0.587201	0.577366	0.873214	NA	NA	NA	0.746839	0.721744	NA	NA	NA	0.689295	0.725224
MUT1_heat	MUT1_heat_P10R6C6	E67	P10	heat	stress	MUT1	als	0.463145	0.473658	0.556947	NA	NA	NA	NA	NA	NA	NA	NA	NA	NA
MUT1_heat	MUT1_heat_P10R6C6	E67	P10	heat	stress	MUT1	als	0.723096	0.656239	0.911696	NA	NA	NA	0.891563	0.711064	NA	NA	NA	0.784206	0.638835
MUT1_heat	MUT1_heat_P10R7C6	E67	P10	heat	stress	MUT1	als	0.604706	0.5711	0.896924	NA	NA	NA	0.835949	0.733205	NA	NA	NA	0.587463	0.620373
MUT1_heat	MUT1_heat_P10R7C6	E67	P10	heat	stress	MUT1	als	0.62288	0.748302	0.788585	NA	NA	NA	0.720681	0.723088	NA	NA	NA	0.707453	0.681604
MUT1_heat	MUT1_heat_P10R7C6	E67	P10	heat	stress	MUT1	als	0.600471	0.504408	0.67417	NA	NA	NA	0.657569	0.80402	NA	NA	NA	0.610737	0.577322
MUT1_heat	MUT1_heat_P10R7C6	E67	P10	heat	stress	MUT1	als	0.547233	0.607142	0.659809	NA	NA	NA	0.60937	0.665895	NA	NA	NA	0.564273	0.694188
MUT1_heat	MUT1_heat_P10R7C6	E67	P10	heat	stress	MUT1	als	0.577173	0.74319	0.835122	NA	NA	NA	0.604459	0.682993	NA	NA	NA	0.526038	0.565402
MUT1_heat	MUT1_heat_P10R7C6	E67	P10	heat	stress	MUT1	als	0.785195	0.793505	0.84954	NA	NA	NA	0.849106	0.851541	NA	NA	NA	0.874431	0.839886
MUT1_heat	MUT1_heat_P10R7C6	E67	P10	heat	stress	MUT1	als	0.753252	0.657218	0.700076	NA	NA	NA	0.810958	0.90045	NA	NA	NA	0.827882	0.673569
MUT1_heat	MUT1_heat_P10R7C6	E67	P10	heat	stress	MUT1	als	0.567175	0.618641	0.541911	NA	NA	NA	0.446166	0.571833	NA	NA	NA	0.611784	0.627417
MUT1_heat	MUT1_heat_P10R7C6	E67	P10	heat	stress	MUT1	als	NA	0.398773	NA	NA	NA	NA	NA	NA	NA	NA	NA	0.378209	0.510787
MUT1_heat	MUT1_heat_P10R7C6	E67	P10	heat	stress	MUT1	als	0.536773	0.678079	0.763973	NA	NA	NA	0.760692	0.702693	NA	NA	NA	0.716267	0.731811
MUT1_heat	MUT1_heat_P10R7C6	E67	P10	heat	stress	MUT1	als	0.424627	0.451365	0.417964	NA	NA	NA	0.347876	0.69672	NA	NA	NA	0.459575	0.431898
MUT1_heat	MUT1_heat_P10R7C6	E67	P10	heat	stress	MUT1	als	0.600918	0.537629	0.787203	NA	NA	NA	0.624059	0.722323	NA	NA	NA	0.702216	0.772655
MUT1_heat	MUT1_heat_P17R2C6	E68	P17	heat	stress	MUT1	als	0.681049	0.837824	0.897259	0.99966	NA	0.99999	NA	NA	0.851438	NA	0.994077	NA	NA
MUT1_heat	MUT1_heat_P17R2C6	E68	P17	heat	stress	MUT1	als	0.621498	0.822652	0.879758	0.999208	NA	0.975318	NA	NA	0.759947	NA	0.900141	NA	NA
MUT1_heat	MUT1_heat_P17R2C6	E68	P17	heat	stress	MUT1	als	0.655345	0.950482	0.959938	0.999857	NA	1	NA	NA	0.784128	NA	0.99868	NA	NA
MUT1_heat	MUT1_heat_P17R2C6	E68	P17	heat	stress	MUT1	als	0.639334	0.421423	0.50742	0.727242	NA	0.666152	NA	NA	0.504438	NA	0.77305	NA	NA
MUT1_heat	MUT1_heat_P17R2C6	E68	P17	heat	stress	MUT1	als	0.663692	0.731255	0.704259	0.993544	NA	0.999662	NA	NA	0.629633	NA	0.99159	NA	NA
MUT1_heat	MUT1_heat_P17R2C6	E68	P17	heat	stress	MUT1	als	0.529577	0.78875	0.795115	0.998067	NA	0.999987	NA	NA	0.742746	NA	0.971958	NA	NA
MUT1_heat	MUT1_heat_P17R2C6	E68	P17	heat	stress	MUT1	als	0.615294	0.80115	0.850368	0.964256	NA	0.971106	NA	NA	0.759719	NA	0.899182	NA	NA
MUT1_heat	MUT1_heat_P17R3C6	E68	P17	heat	stress	MUT1	als	0.573515	0.825515	0.871098	0.998276	NA	0.999646	NA	NA	0.813623	NA	0.993437	NA	NA
MUT1_heat	MUT1_heat_P17R3C6	E68	P17	heat	stress	MUT1	als	0.695878	0.765666	0.91356	0.805158	NA	0.999999	NA	NA	0.796368	NA	0.963036	NA	NA
MUT1_heat	MUT1_heat_P17R3C6	E68	P17	heat	stress	MUT1	als	0.607774	0.780073	0.766565	0.998017	NA	0.999566	NA	NA	0.732023	NA	0.94515	NA	NA
MUT1_heat	MUT1_heat_P17R3C6	E68	P17	heat	stress	MUT1	als	0.53446	0.760042	0.816961	0.999656	NA	1	NA	NA	0.922671	NA	0.99757	NA	NA
MUT1_heat	MUT1_heat_P17R3C6	E68	P17	heat	stress	MUT1	als	0.470443	0.403186	0.62947	0.658599	NA	0.637834	NA	NA	0.531598	NA	0.660695	NA	NA
MUT1_heat	MUT1_heat_P17R3C6	E68	P17	heat	stress	MUT1	als	0.571398	0.42404	0.543294	0.482757	NA	NA	NA	NA	0.513847	NA	NA	NA	NA
MUT1_heat	MUT1_heat_P17R3C6	E68	P17	heat	stress	MUT1	als	0.445514	0.648911	0.676394	0.989423	NA	0.955441	NA	NA	0.491537	NA	0.975134	NA	NA
MUT1_heat	MUT1_heat_P17R3C6	E68	P17	heat	stress	MUT1	als	0.614218	0.828054	0.91627	0.973306	NA	0.999538	NA	NA	0.86491	NA	0.958813	NA	NA
MUT1_heat	MUT1_heat_P17R3C6	E68	P17	heat	stress	MUT1	als	0.638907	0.87757	0.908294	0.998486	NA	0.999381	NA	NA	0.795065	NA	0.998358	NA	NA
MUT1_heat	MUT1_heat_P17R3C6	E68	P17	heat	stress	MUT1	als	0.570735	0.735352	0.76249	0.951892	NA	0.977563	NA	NA	0.599098	NA	0.931328	NA	NA
MUT1_heat	MUT1_heat_P17R3C6	E68	P17	heat	stress	MUT1	als	0.656897	0.68307	0.843883	0.932304	NA	0.999991	NA	NA	0.760141	NA	0.997984	NA	NA
MUT1_heat	MUT1_heat_P17R3C6	E68	P17	heat	stress	MUT1	als	0.632742	0.640101	0.870629	0.999452	NA	1	NA	NA	0.834756	NA	0.998718	NA	NA
MUT1_heat	MUT1_heat_P17R4C6	E68	P17	heat	stress	MUT1	als	0.665773	0.804581	0.767181	NA	0.911883	NA	NA	NA	NA	0.900892	NA	NA	NA
MUT1_heat	MUT1_heat_P17R4C6	E68	P17	heat	stress	MUT1	als	0.493077	0.620896	0.564389	NA	0.489317	NA	NA	NA	NA	0.596174	NA	NA	NA
MUT1_heat	MUT1_heat_P17R4C6	E68	P17	heat	stress	MUT1	als	0.661458	0.800131	0.761105	NA	0.934888	NA	NA	NA	NA	0.859573	NA	NA	NA
MUT1_heat	MUT1_heat_P17R4C6	E68	P17	heat	stress	MUT1	als	0.681629	0.85439	0.84643	NA	0.924603	NA	NA	NA	NA	0.895679	NA	NA	NA
MUT1_heat	MUT1_heat_P17R4C6	E68	P17	heat	stress	MUT1	als	0.660396	0.767807	0.853797	NA	0.996421	NA	NA	NA	NA	0.653136	NA	NA	NA
MUT1_heat	MUT1_heat_P17R4C6	E68	P17	heat	stress	MUT1	als	NA	0.24115	NA	NA	NA	NA	NA	NA	NA	NA	NA	NA	NA
MUT1_heat	MUT1_heat_P17R4C6	E68	P17	heat	stress	MUT1	als	0.625107	0.848996	0.833522	NA	0.999949	NA	NA	NA	NA	0.792527	NA	NA	NA
MUT1_heat	MUT1_heat_P17R4C6	E68	P17	heat	stress	MUT1	als	NA	0.165173	NA	NA	NA	NA	NA	NA	NA	NA	NA	NA	NA
MUT1_heat	MUT1_heat_P17R4C6	E68	P17	heat	stress	MUT1	als	0.711724	0.83514	0.879049	NA	0.974833	NA	NA	NA	NA	0.861937	NA	NA	NA
MUT1_heat	MUT1_heat_P17R4C6	E68	P17	heat	stress	MUT1	als	0.692033	0.875007	0.847636	NA	0.999965	NA	NA	NA	NA	0.702361	NA	NA	NA
MUT1_heat	MUT1_heat_P17R4C6	E68	P17	heat	stress	MUT1	als	0.494538	0.53414	0.50801	NA	0.584763	NA	NA	NA	NA	0.397988	NA	NA	NA
MUT1_heat	MUT1_heat_P17R4C6	E68	P17	heat	stress	MUT1	als	0.617644	0.852241	0.886979	NA	0.999296	NA	NA	NA	NA	0.958789	NA	NA	NA
MUT1_heat	MUT1_heat_P17R5C6	E68	P17	heat	stress	MUT1	als	0.671384	0.685	0.711101	NA	0.998886	NA	NA	NA	NA	0.251936	NA	NA	NA
MUT1_heat	MUT1_heat_P17R5C6	E68	P17	heat	stress	MUT1	als	0.663424	0.706961	0.889622	NA	0.201968	NA	NA	NA	NA	0.49251	NA	NA	NA
MUT1_heat	MUT1_heat_P17R5C6	E68	P17	heat	stress	MUT1	als	0.663109	0.574409	0.855378	NA	0.999973	NA	NA	NA	NA	0.296553	NA	NA	NA
MUT1_heat	MUT1_heat_P17R5C6	E68	P17	heat	stress	MUT1	als	0.549422	0.820857	0.858542	NA	0.999972	NA	NA	NA	NA	0.277615	NA	NA	NA
MUT1_heat	MUT1_heat_P17R5C6	E68	P17	heat	stress	MUT1	als	0.637734	0.947728	0.869409	NA	0.999968	NA	NA	NA	NA	0.345518	NA	NA	NA
MUT1_heat	MUT1_heat_P17R5C6	E68	P17	heat	stress	MUT1	als	0.675991	0.884829	0.780919	NA	0.999929	NA	NA	NA	NA	0.338696	NA	NA	NA
MUT1_heat	MUT1_heat_P17R5C6	E68	P17	heat	stress	MUT1	als	0.651792	0.836264	0.829091	NA	0.999964	NA	NA	NA	NA	0.426989	NA	NA	NA
MUT1_heat	MUT1_heat_P17R5C6	E68	P17	heat	stress	MUT1	als	0.697767	0.766698	0.88603	NA	0.9958	NA	NA	NA	NA	0.198265	NA	NA	NA
MUT1_heat	MUT1_heat_P17R5C6	E68	P17	heat	stress	MUT1	als	0.629578	0.822473	0.857561	NA	0.999877	NA	NA	NA	NA	0.443705	NA	NA	NA
MUT1_heat	MUT1_heat_P17R5C6	E68	P17	heat	stress	MUT1	als	0.555505	0.951976	0.872245	NA	0.999568	NA	NA	NA	NA	0.465845	NA	NA	NA
MUT1_heat	MUT1_heat_P17R5C6	E68	P17	heat	stress	MUT1	als	0.605225	0.891973	0.853719	NA	0.999755	NA	NA	NA	NA	0.579128	NA	NA	NA
MUT1_heat	MUT1_heat_P17R5C6	E68	P17	heat	stress	MUT1	als	0.639407	0.760304	0.855331	NA	0.999958	NA	NA	NA	NA	0.101401	NA	NA	NA
MUT1_heat	MUT1_heat_P17R6C6	E68	P17	heat	stress	MUT1	als	0.711303	0.796579	0.826165	NA	NA	NA	0.721969	0.847118	NA	NA	NA	0.859688	0.910665
MUT1_heat	MUT1_heat_P17R6C6	E68	P17	heat	stress	MUT1	als	0.610877	0.741776	0.811156	NA	NA	NA	0.563321	0.850533	NA	NA	NA	0.900494	0.930648
MUT1_heat	MUT1_heat_P17R6C6	E68	P17	heat	stress	MUT1	als	0.720664	0.767209	0.781882	NA	NA	NA	0.89904	0.915527	NA	NA	NA	0.971469	0.929451
MUT1_heat	MUT1_heat_P17R6C6	E68	P17	heat	stress	MUT1	als	0.636091	0.838431	0.832325	NA	NA	NA	0.977364	0.8647	NA	NA	NA	0.928253	0.873959
MUT1_heat	MUT1_heat_P17R6C6	E68	P17	heat	stress	MUT1	als	0.465922	0.816724	0.670632	NA	NA	NA	0.644055	0.809712	NA	NA	NA	0.870869	0.90733
MUT1_heat	MUT1_heat_P17R6C6	E68	P17	heat	stress	MUT1	als	0.651839	0.765844	0.781475	NA	NA	NA	0.454038	0.670916	NA	NA	NA	0.929602	0.901317
MUT1_heat	MUT1_heat_P17R6C6	E68	P17	heat	stress	MUT1	als	0.579166	0.358559	0.20527	NA	NA	NA	NA	NA	NA	NA	NA	NA	NA
MUT1_heat	MUT1_heat_P17R6C6	E68	P17	heat	stress	MUT1	als	0.576264	0.797758	0.724585	NA	NA	NA	0.624912	0.663469	NA	NA	NA	0.93056	0.877844
MUT1_heat	MUT1_heat_P17R6C6	E68	P17	heat	stress	MUT1	als	0.628666	0.67944	0.735527	NA	NA	NA	0.257721	0.761133	NA	NA	NA	0.793102	0.906591
MUT1_heat	MUT1_heat_P17R6C6	E68	P17	heat	stress	MUT1	als	0.61242	0.705729	0.864778	NA	NA	NA	0.763069	0.881506	NA	NA	NA	0.837647	0.844182
MUT1_heat	MUT1_heat_P17R6C6	E68	P17	heat	stress	MUT1	als	0.666015	0.72652	0.813867	NA	NA	NA	0.435619	0.776164	NA	NA	NA	0.862532	0.899295
MUT1_heat	MUT1_heat_P17R7C6	E68	P17	heat	stress	MUT1	als	0.657367	0.876635	0.937461	NA	NA	NA	0.751386	0.939307	NA	NA	NA	0.934176	0.969981
MUT1_heat	MUT1_heat_P17R7C6	E68	P17	heat	stress	MUT1	als	0.726939	0.853652	0.900321	NA	NA	NA	0.600794	0.940313	NA	NA	NA	0.829557	0.886094
MUT1_heat	MUT1_heat_P17R7C6	E68	P17	heat	stress	MUT1	als	0.757431	0.87328	0.913168	NA	NA	NA	0.911673	0.829597	NA	NA	NA	0.961478	0.758376
MUT1_heat	MUT1_heat_P17R7C6	E68	P17	heat	stress	MUT1	als	0.683387	0.864177	0.873663	NA	NA	NA	0.521639	0.770154	NA	NA	NA	0.960261	0.961949
MUT1_heat	MUT1_heat_P17R7C6	E68	P17	heat	stress	MUT1	als	0.639279	0.886771	0.893707	NA	NA	NA	0.828553	0.700595	NA	NA	NA	0.947564	0.981164
MUT1_heat	MUT1_heat_P17R7C6	E68	P17	heat	stress	MUT1	als	0.701884	0.959348	0.951713	NA	NA	NA	0.776046	0.936922	NA	NA	NA	0.95947	0.910298
MUT1_heat	MUT1_heat_P17R7C6	E68	P17	heat	stress	MUT1	als	0.645307	0.948231	0.821362	NA	NA	NA	0.862773	0.908084	NA	NA	NA	0.981802	0.93303
MUT1_heat	MUT1_heat_P17R7C6	E68	P17	heat	stress	MUT1	als	0.713981	0.953256	0.967983	NA	NA	NA	0.911166	0.99627	NA	NA	NA	0.880201	0.982229
MUT1_heat	MUT1_heat_P17R7C6	E68	P17	heat	stress	MUT1	als	0.698775	0.931573	0.80952	NA	NA	NA	0.803601	0.716409	NA	NA	NA	0.989144	0.77793
MUT1_heat	MUT1_heat_P17R7C6	E68	P17	heat	stress	MUT1	als	0.57623	0.925229	0.918371	NA	NA	NA	0.968817	0.527959	NA	NA	NA	0.993984	0.912313
MUT1_heat	MUT1_heat_P17R7C6	E68	P17	heat	stress	MUT1	als	0.593369	0.88011	0.910591	NA	NA	NA	0.727613	0.790539	NA	NA	NA	0.940533	0.903828
MUT1_heat	MUT1_heat_P17R7C6	E68	P17	heat	stress	MUT1	als	0.666806	0.899211	0.925485	NA	NA	NA	0.996711	0.92656	NA	NA	NA	0.918955	0.901362
MUT1_osmotic	MUT1_osmotic_P13R2C6	E68	P13	osmotic	stress	MUT1	als	0.345952	0.680396	0.843798	0.863727	NA	0.0887905	NA	NA	0.603379	NA	0.203491	NA	NA
MUT1_osmotic	MUT1_osmotic_P13R2C6	E68	P13	osmotic	stress	MUT1	als	0.71868	0.342537	0.946402	0.803658	NA	0.650298	NA	NA	0.838417	NA	0.664161	NA	NA
MUT1_osmotic	MUT1_osmotic_P13R2C6	E68	P13	osmotic	stress	MUT1	als	0.623678	0.525841	0.760948	0.993842	NA	0.798178	NA	NA	0.936065	NA	0.901648	NA	NA
MUT1_osmotic	MUT1_osmotic_P13R2C6	E68	P13	osmotic	stress	MUT1	als	0.603125	0.564902	0.792666	0.806335	NA	0.611624	NA	NA	0.769337	NA	0.487131	NA	NA
MUT1_osmotic	MUT1_osmotic_P13R2C6	E68	P13	osmotic	stress	MUT1	als	0.59385	0.429736	0.799892	0.614705	NA	0.80805	NA	NA	0.629641	NA	0.513049	NA	NA
MUT1_osmotic	MUT1_osmotic_P13R2C6	E68	P13	osmotic	stress	MUT1	als	0.676324	0.490377	0.775354	0.827578	NA	0.580761	NA	NA	0.78026	NA	0.489062	NA	NA
MUT1_osmotic	MUT1_osmotic_P13R2C6	E68	P13	osmotic	stress	MUT1	als	0.642494	0.209663	0.871509	0.934218	NA	0.786369	NA	NA	0.903601	NA	0.898163	NA	NA
MUT1_osmotic	MUT1_osmotic_P13R2C6	E68	P13	osmotic	stress	MUT1	als	0.614293	0.424283	0.707444	0.778417	NA	0.409827	NA	NA	0.680392	NA	0.742885	NA	NA
MUT1_osmotic	MUT1_osmotic_P13R2C6	E68	P13	osmotic	stress	MUT1	als	0.56396	0.301865	0.930757	0.864707	NA	0.889457	NA	NA	0.724362	NA	0.684486	NA	NA
MUT1_osmotic	MUT1_osmotic_P13R2C6	E68	P13	osmotic	stress	MUT1	als	0.71844	0.485893	0.922867	0.872853	NA	0.598281	NA	NA	0.698195	NA	0.899742	NA	NA
MUT1_osmotic	MUT1_osmotic_P13R2C6	E68	P13	osmotic	stress	MUT1	als	0.502005	0.498918	0.899788	0.966827	NA	0.796904	NA	NA	0.685496	NA	0.899635	NA	NA
MUT1_osmotic	MUT1_osmotic_P13R2C6	E68	P13	osmotic	stress	MUT1	als	0.589884	0.403602	0.910107	0.70631	NA	0.696939	NA	NA	0.798344	NA	0.490828	NA	NA
MUT1_osmotic	MUT1_osmotic_P13R3C6	E68	P13	osmotic	stress	MUT1	als	0.611863	0.362367	0.870727	0.976557	NA	0.78516	NA	NA	0.844349	NA	0.637774	NA	NA
MUT1_osmotic	MUT1_osmotic_P13R3C6	E68	P13	osmotic	stress	MUT1	als	0.655427	0.413988	0.701387	0.724799	NA	0.566436	NA	NA	0.692553	NA	0.664286	NA	NA
MUT1_osmotic	MUT1_osmotic_P13R3C6	E68	P13	osmotic	stress	MUT1	als	0.571918	0.58635	0.869426	0.922619	NA	0.945749	NA	NA	0.913606	NA	0.949687	NA	NA
MUT1_osmotic	MUT1_osmotic_P13R3C6	E68	P13	osmotic	stress	MUT1	als	0.647242	0.352957	0.884017	0.829011	NA	0.942128	NA	NA	0.791132	NA	0.778019	NA	NA
MUT1_osmotic	MUT1_osmotic_P13R3C6	E68	P13	osmotic	stress	MUT1	als	0.571711	0.525551	0.911043	0.893497	NA	0.671519	NA	NA	0.692134	NA	0.91263	NA	NA
MUT1_osmotic	MUT1_osmotic_P13R3C6	E68	P13	osmotic	stress	MUT1	als	0.581217	0.533084	0.877532	0.920628	NA	0.554832	NA	NA	0.837518	NA	0.722882	NA	NA
MUT1_osmotic	MUT1_osmotic_P13R3C6	E68	P13	osmotic	stress	MUT1	als	0.478354	0.500409	0.835526	0.804401	NA	0.528541	NA	NA	0.535895	NA	0.453398	NA	NA
MUT1_osmotic	MUT1_osmotic_P13R3C6	E68	P13	osmotic	stress	MUT1	als	0.70274	0.457289	0.840546	0.769933	NA	0.60409	NA	NA	0.599842	NA	0.492175	NA	NA
MUT1_osmotic	MUT1_osmotic_P13R3C6	E68	P13	osmotic	stress	MUT1	als	0.710015	0.438325	0.880536	0.846753	NA	0.859228	NA	NA	0.611786	NA	0.92921	NA	NA
MUT1_osmotic	MUT1_osmotic_P13R3C6	E68	P13	osmotic	stress	MUT1	als	0.610267	0.358141	0.92614	0.696344	NA	0.624166	NA	NA	0.558873	NA	0.487186	NA	NA
MUT1_osmotic	MUT1_osmotic_P13R3C6	E68	P13	osmotic	stress	MUT1	als	0.653951	0.440419	0.921013	0.877135	NA	0.823929	NA	NA	0.518007	NA	0.9957	NA	NA
MUT1_osmotic	MUT1_osmotic_P13R3C6	E68	P13	osmotic	stress	MUT1	als	0.627799	0.447498	0.879864	0.876356	NA	0.495099	NA	NA	0.636575	NA	0.264727	NA	NA
MUT1_osmotic	MUT1_osmotic_P13R4C6	E68	P13	osmotic	stress	MUT1	als	0.609308	0.561768	0.952426	NA	0.734955	NA	NA	NA	NA	0.870582	NA	NA	NA
MUT1_osmotic	MUT1_osmotic_P13R4C6	E68	P13	osmotic	stress	MUT1	als	0.641809	0.305984	0.746852	NA	0.874157	NA	NA	NA	NA	0.818181	NA	NA	NA
MUT1_osmotic	MUT1_osmotic_P13R4C6	E68	P13	osmotic	stress	MUT1	als	0.720018	0.573991	0.955544	NA	0.816815	NA	NA	NA	NA	0.876691	NA	NA	NA
MUT1_osmotic	MUT1_osmotic_P13R4C6	E68	P13	osmotic	stress	MUT1	als	0.677942	0.407048	0.933114	NA	0.700134	NA	NA	NA	NA	0.84489	NA	NA	NA
MUT1_osmotic	MUT1_osmotic_P13R4C6	E68	P13	osmotic	stress	MUT1	als	0.785942	0.375165	0.831853	NA	0.95047	NA	NA	NA	NA	0.58679	NA	NA	NA
MUT1_osmotic	MUT1_osmotic_P13R4C6	E68	P13	osmotic	stress	MUT1	als	0.61568	0.501146	0.846712	NA	0.833363	NA	NA	NA	NA	0.837474	NA	NA	NA
MUT1_osmotic	MUT1_osmotic_P13R4C6	E68	P13	osmotic	stress	MUT1	als	0.598238	0.266822	0.735522	NA	0.820923	NA	NA	NA	NA	0.695149	NA	NA	NA
MUT1_osmotic	MUT1_osmotic_P13R4C6	E68	P13	osmotic	stress	MUT1	als	0.601607	0.244968	0.806776	NA	0.720916	NA	NA	NA	NA	0.751501	NA	NA	NA
MUT1_osmotic	MUT1_osmotic_P13R4C6	E68	P13	osmotic	stress	MUT1	als	0.54123	0.314466	0.788475	NA	0.904897	NA	NA	NA	NA	0.82554	NA	NA	NA
MUT1_osmotic	MUT1_osmotic_P13R4C6	E68	P13	osmotic	stress	MUT1	als	0.668113	0.337042	0.903579	NA	0.743283	NA	NA	NA	NA	0.648407	NA	NA	NA
MUT1_osmotic	MUT1_osmotic_P13R4C6	E68	P13	osmotic	stress	MUT1	als	0.694078	0.495971	0.931733	NA	0.237049	NA	NA	NA	NA	0.599428	NA	NA	NA
MUT1_osmotic	MUT1_osmotic_P13R4C6	E68	P13	osmotic	stress	MUT1	als	0.595097	0.22488	0.848235	NA	0.788983	NA	NA	NA	NA	0.772708	NA	NA	NA
MUT1_osmotic	MUT1_osmotic_P13R5C6	E68	P13	osmotic	stress	MUT1	als	0.66727	0.202511	0.916901	NA	0.720797	NA	NA	NA	NA	0.66734	NA	NA	NA
MUT1_osmotic	MUT1_osmotic_P13R5C6	E68	P13	osmotic	stress	MUT1	als	0.662919	0.404947	0.754963	NA	0.970595	NA	NA	NA	NA	0.665343	NA	NA	NA
MUT1_osmotic	MUT1_osmotic_P13R5C6	E68	P13	osmotic	stress	MUT1	als	0.731297	0.292956	0.932599	NA	0.711913	NA	NA	NA	NA	0.816547	NA	NA	NA
MUT1_osmotic	MUT1_osmotic_P13R5C6	E68	P13	osmotic	stress	MUT1	als	0.617584	0.481801	0.916511	NA	0.645469	NA	NA	NA	NA	0.869004	NA	NA	NA
MUT1_osmotic	MUT1_osmotic_P13R5C6	E68	P13	osmotic	stress	MUT1	als	0.634388	0.396653	0.734336	NA	0.55089	NA	NA	NA	NA	0.719185	NA	NA	NA
MUT1_osmotic	MUT1_osmotic_P13R5C6	E68	P13	osmotic	stress	MUT1	als	0.686099	0.496625	0.657144	NA	0.837758	NA	NA	NA	NA	0.828094	NA	NA	NA
MUT1_osmotic	MUT1_osmotic_P13R5C6	E68	P13	osmotic	stress	MUT1	als	0.727442	0.401151	0.962061	NA	0.722899	NA	NA	NA	NA	0.52337	NA	NA	NA
MUT1_osmotic	MUT1_osmotic_P13R5C6	E68	P13	osmotic	stress	MUT1	als	0.522419	0.479684	0.628416	NA	0.221909	NA	NA	NA	NA	0.713719	NA	NA	NA
MUT1_osmotic	MUT1_osmotic_P13R5C6	E68	P13	osmotic	stress	MUT1	als	0.718558	0.455781	0.941435	NA	0.929922	NA	NA	NA	NA	0.761725	NA	NA	NA
MUT1_osmotic	MUT1_osmotic_P13R5C6	E68	P13	osmotic	stress	MUT1	als	0.621735	0.543482	0.932537	NA	0.931597	NA	NA	NA	NA	0.849683	NA	NA	NA
MUT1_osmotic	MUT1_osmotic_P13R5C6	E68	P13	osmotic	stress	MUT1	als	0.614589	0.449419	0.928419	NA	0.717704	NA	NA	NA	NA	0.777231	NA	NA	NA
MUT1_osmotic	MUT1_osmotic_P13R5C6	E68	P13	osmotic	stress	MUT1	als	0.583795	0.347495	0.855833	NA	0.871908	NA	NA	NA	NA	0.804866	NA	NA	NA
MUT1_osmotic	MUT1_osmotic_P13R6C6	E68	P13	osmotic	stress	MUT1	als	0.514804	0.326516	0.952364	NA	NA	NA	0.945755	0.997979	NA	NA	NA	0.89693	0.999401
MUT1_osmotic	MUT1_osmotic_P13R6C6	E68	P13	osmotic	stress	MUT1	als	0.668115	0.442659	0.859569	NA	NA	NA	0.998258	0.956665	NA	NA	NA	0.724131	0.994305
MUT1_osmotic	MUT1_osmotic_P13R6C6	E68	P13	osmotic	stress	MUT1	als	0.523894	0.376256	0.877437	NA	NA	NA	0.97935	0.975055	NA	NA	NA	0.639957	0.995525
MUT1_osmotic	MUT1_osmotic_P13R6C6	E68	P13	osmotic	stress	MUT1	als	0.530273	0.394818	0.861383	NA	NA	NA	0.985976	0.970039	NA	NA	NA	0.810208	0.999546
MUT1_osmotic	MUT1_osmotic_P13R6C6	E68	P13	osmotic	stress	MUT1	als	0.601557	0.61837	0.863977	NA	NA	NA	0.906838	0.96653	NA	NA	NA	0.714443	0.928466
MUT1_osmotic	MUT1_osmotic_P13R6C6	E68	P13	osmotic	stress	MUT1	als	0.627473	0.406032	0.890823	NA	NA	NA	0.995611	0.981318	NA	NA	NA	0.562829	0.992832
MUT1_osmotic	MUT1_osmotic_P13R6C6	E68	P13	osmotic	stress	MUT1	als	0.553723	0.319515	0.815169	NA	NA	NA	0.988095	0.955656	NA	NA	NA	0.81324	0.99453
MUT1_osmotic	MUT1_osmotic_P13R6C6	E68	P13	osmotic	stress	MUT1	als	0.563736	0.49498	0.869261	NA	NA	NA	0.992442	0.950111	NA	NA	NA	0.554313	0.990835
MUT1_osmotic	MUT1_osmotic_P13R6C6	E68	P13	osmotic	stress	MUT1	als	0.57951	0.472333	0.945551	NA	NA	NA	0.989951	0.97019	NA	NA	NA	0.789647	0.994042
MUT1_osmotic	MUT1_osmotic_P13R6C6	E68	P13	osmotic	stress	MUT1	als	0.575993	0.380546	0.943505	NA	NA	NA	0.953921	0.974018	NA	NA	NA	0.912401	0.994515
MUT1_osmotic	MUT1_osmotic_P13R6C6	E68	P13	osmotic	stress	MUT1	als	0.675771	0.487939	0.882436	NA	NA	NA	0.987722	0.988517	NA	NA	NA	0.6848	0.990684
MUT1_osmotic	MUT1_osmotic_P13R6C6	E68	P13	osmotic	stress	MUT1	als	0.65899	0.39451	0.921483	NA	NA	NA	0.988732	0.990793	NA	NA	NA	0.598728	0.997247
MUT1_osmotic	MUT1_osmotic_P13R7C6	E68	P13	osmotic	stress	MUT1	als	0.522808	0.599268	0.826783	NA	NA	NA	0.80986	0.901399	NA	NA	NA	0.862676	0.974234
MUT1_osmotic	MUT1_osmotic_P13R7C6	E68	P13	osmotic	stress	MUT1	als	0.606157	0.452369	0.655373	NA	NA	NA	0.890295	0.943776	NA	NA	NA	0.758961	0.815923
MUT1_osmotic	MUT1_osmotic_P13R7C6	E68	P13	osmotic	stress	MUT1	als	0.648823	0.463434	0.87955	NA	NA	NA	0.970472	0.973455	NA	NA	NA	0.713474	0.971766
MUT1_osmotic	MUT1_osmotic_P13R7C6	E68	P13	osmotic	stress	MUT1	als	0.673678	0.592969	0.770301	NA	NA	NA	0.830378	0.929869	NA	NA	NA	0.807444	0.916447
MUT1_osmotic	MUT1_osmotic_P13R7C6	E68	P13	osmotic	stress	MUT1	als	0.548087	0.320654	0.570251	NA	NA	NA	0.864418	0.923592	NA	NA	NA	0.661181	0.843142
MUT1_osmotic	MUT1_osmotic_P13R7C6	E68	P13	osmotic	stress	MUT1	als	0.617985	0.547593	0.862954	NA	NA	NA	0.950721	0.920986	NA	NA	NA	0.717189	0.948763
MUT1_osmotic	MUT1_osmotic_P13R7C6	E68	P13	osmotic	stress	MUT1	als	0.500368	0.48486	0.836946	NA	NA	NA	0.987997	0.948655	NA	NA	NA	0.496146	0.928682
MUT1_osmotic	MUT1_osmotic_P13R7C6	E68	P13	osmotic	stress	MUT1	als	0.612534	0.527112	0.795154	NA	NA	NA	0.908647	0.924575	NA	NA	NA	0.889387	0.949601
MUT1_osmotic	MUT1_osmotic_P13R7C6	E68	P13	osmotic	stress	MUT1	als	0.544726	0.498647	0.624394	NA	NA	NA	0.859015	0.904312	NA	NA	NA	0.415306	0.952228
MUT1_osmotic	MUT1_osmotic_P13R7C6	E68	P13	osmotic	stress	MUT1	als	0.619203	0.685199	0.95139	NA	NA	NA	0.997149	0.974111	NA	NA	NA	0.787283	0.981471
MUT1_osmotic	MUT1_osmotic_P13R7C6	E68	P13	osmotic	stress	MUT1	als	0.582212	0.472541	0.920162	NA	NA	NA	0.968518	0.940812	NA	NA	NA	0.804643	0.967275
MUT1_osmotic	MUT1_osmotic_P13R7C6	E68	P13	osmotic	stress	MUT1	als	0.572066	0.410886	0.603578	NA	NA	NA	0.749441	0.877937	NA	NA	NA	0.702899	0.80811
MUT1_osmotic	MUT1_osmotic_P1R6C6	E58	P1	osmotic	stress	MUT1	als	0.596844	0.798598	0.779597	0.66096	NA	NA	NA	NA	0.371299	NA	NA	NA	NA
MUT1_osmotic	MUT1_osmotic_P1R6C6	E58	P1	osmotic	stress	MUT1	als	0.639964	0.599129	0.571407	0.243631	NA	NA	NA	NA	0.635953	NA	NA	NA	NA
MUT1_osmotic	MUT1_osmotic_P1R6C6	E58	P1	osmotic	stress	MUT1	als	0.615557	0.694511	0.807429	0.606746	NA	NA	NA	NA	0.361968	NA	NA	NA	NA
MUT1_osmotic	MUT1_osmotic_P1R6C6	E58	P1	osmotic	stress	MUT1	als	0.657329	0.265105	0.467201	0.180155	NA	NA	NA	NA	0.600061	NA	NA	NA	NA
MUT1_osmotic	MUT1_osmotic_P1R6C6	E58	P1	osmotic	stress	MUT1	als	0.639426	0.492447	0.762991	0.476963	NA	NA	NA	NA	0.300617	NA	NA	NA	NA
MUT1_osmotic	MUT1_osmotic_P1R6C6	E58	P1	osmotic	stress	MUT1	als	0.671326	0.668318	0.776747	0.326281	NA	NA	NA	NA	0.486705	NA	NA	NA	NA
MUT1_osmotic	MUT1_osmotic_P1R6C6	E58	P1	osmotic	stress	MUT1	als	0.629517	0.711293	0.826298	0.412014	NA	NA	NA	NA	0.371645	NA	NA	NA	NA
MUT1_osmotic	MUT1_osmotic_P1R6C6	E58	P1	osmotic	stress	MUT1	als	0.664221	0.494978	0.798206	0.382152	NA	NA	NA	NA	0.58394	NA	NA	NA	NA
MUT1_osmotic	MUT1_osmotic_P1R6C6	E58	P1	osmotic	stress	MUT1	als	0.565709	0.745894	0.700281	0.506117	NA	NA	NA	NA	0.3804	NA	NA	NA	NA
MUT1_osmotic	MUT1_osmotic_P1R6C6	E58	P1	osmotic	stress	MUT1	als	0.685387	0.426621	0.548202	0.365186	NA	NA	NA	NA	0.415587	NA	NA	NA	NA
MUT1_osmotic	MUT1_osmotic_P1R7C6	E58	P1	osmotic	stress	MUT1	als	0.612862	0.553424	0.688386	0.343711	NA	NA	NA	NA	0.442519	NA	NA	NA	NA
MUT1_osmotic	MUT1_osmotic_P1R7C6	E58	P1	osmotic	stress	MUT1	als	0.653252	0.593893	0.659522	0.229278	NA	NA	NA	NA	0.269731	NA	NA	NA	NA
MUT1_osmotic	MUT1_osmotic_P1R7C6	E58	P1	osmotic	stress	MUT1	als	0.583729	0.36119	0.498913	0.361824	NA	NA	NA	NA	0.516807	NA	NA	NA	NA
MUT1_osmotic	MUT1_osmotic_P1R7C6	E58	P1	osmotic	stress	MUT1	als	0.614438	0.641754	0.870812	0.643605	NA	NA	NA	NA	0.433956	NA	NA	NA	NA
MUT1_osmotic	MUT1_osmotic_P1R7C6	E58	P1	osmotic	stress	MUT1	als	0.562336	0.61407	0.768248	0.593652	NA	NA	NA	NA	0.392711	NA	NA	NA	NA
MUT1_osmotic	MUT1_osmotic_P1R7C6	E58	P1	osmotic	stress	MUT1	als	0.550545	0.607716	0.843621	0.459981	NA	NA	NA	NA	0.347603	NA	NA	NA	NA
MUT1_osmotic	MUT1_osmotic_P1R7C6	E58	P1	osmotic	stress	MUT1	als	0.653496	0.64259	0.81202	0.439238	NA	NA	NA	NA	0.4446	NA	NA	NA	NA
MUT1_osmotic	MUT1_osmotic_P1R7C6	E58	P1	osmotic	stress	MUT1	als	0.705722	0.503194	0.932659	0.553203	NA	NA	NA	NA	0.351666	NA	NA	NA	NA
MUT1_osmotic	MUT1_osmotic_P1R7C6	E58	P1	osmotic	stress	MUT1	als	0.617147	0.500549	0.722738	0.286542	NA	NA	NA	NA	0.482169	NA	NA	NA	NA
MUT1_osmotic	MUT1_osmotic_P1R7C6	E58	P1	osmotic	stress	MUT1	als	0.618824	0.585102	0.846129	0.609353	NA	NA	NA	NA	0.477265	NA	NA	NA	NA
MUT1_osmotic	MUT1_osmotic_P2R6C6	E59	P2	osmotic	stress	MUT1	als	0.655811	0.359454	0.699676	0.535679	NA	NA	NA	NA	0.427106	NA	NA	NA	NA
MUT1_osmotic	MUT1_osmotic_P2R6C6	E59	P2	osmotic	stress	MUT1	als	0.742198	0.396338	0.859238	0.693703	NA	NA	NA	NA	0.813657	NA	NA	NA	NA
MUT1_osmotic	MUT1_osmotic_P2R6C6	E59	P2	osmotic	stress	MUT1	als	0.68607	0.644088	0.863888	0.989358	NA	NA	NA	NA	0.81714	NA	NA	NA	NA
MUT1_osmotic	MUT1_osmotic_P2R6C6	E59	P2	osmotic	stress	MUT1	als	0.683896	0.482274	0.791948	0.787431	NA	NA	NA	NA	0.586608	NA	NA	NA	NA
MUT1_osmotic	MUT1_osmotic_P2R6C6	E59	P2	osmotic	stress	MUT1	als	0.580649	0.473522	0.543007	0.620556	NA	NA	NA	NA	0.439003	NA	NA	NA	NA
MUT1_osmotic	MUT1_osmotic_P2R6C6	E59	P2	osmotic	stress	MUT1	als	0.704762	0.75119	0.823665	0.702058	NA	NA	NA	NA	0.586681	NA	NA	NA	NA
MUT1_osmotic	MUT1_osmotic_P2R6C6	E59	P2	osmotic	stress	MUT1	als	0.805911	0.504145	0.611638	0.555582	NA	NA	NA	NA	0.68851	NA	NA	NA	NA
MUT1_osmotic	MUT1_osmotic_P2R6C6	E59	P2	osmotic	stress	MUT1	als	0.667047	0.499245	0.728829	0.760976	NA	NA	NA	NA	0.604162	NA	NA	NA	NA
MUT1_osmotic	MUT1_osmotic_P2R6C6	E59	P2	osmotic	stress	MUT1	als	0.686838	0.557073	0.869121	0.706502	NA	NA	NA	NA	0.691501	NA	NA	NA	NA
MUT1_osmotic	MUT1_osmotic_P2R6C6	E59	P2	osmotic	stress	MUT1	als	0.683202	0.467588	0.614691	0.553298	NA	NA	NA	NA	0.490444	NA	NA	NA	NA
MUT1_osmotic	MUT1_osmotic_P2R7C6	E59	P2	osmotic	stress	MUT1	als	0.67284	0.515785	0.7942	0.448784	NA	NA	NA	NA	0.334612	NA	NA	NA	NA
MUT1_osmotic	MUT1_osmotic_P2R7C6	E59	P2	osmotic	stress	MUT1	als	0.563585	0.411238	0.537114	0.274699	NA	NA	NA	NA	0.296893	NA	NA	NA	NA
MUT1_osmotic	MUT1_osmotic_P2R7C6	E59	P2	osmotic	stress	MUT1	als	0.642932	0.567035	0.774194	0.777222	NA	NA	NA	NA	0.597684	NA	NA	NA	NA
MUT1_osmotic	MUT1_osmotic_P2R7C6	E59	P2	osmotic	stress	MUT1	als	0.661475	0.560113	0.815682	0.62073	NA	NA	NA	NA	0.448231	NA	NA	NA	NA
MUT1_osmotic	MUT1_osmotic_P2R7C6	E59	P2	osmotic	stress	MUT1	als	0.615342	0.648458	0.919889	0.714971	NA	NA	NA	NA	0.694603	NA	NA	NA	NA
MUT1_osmotic	MUT1_osmotic_P2R7C6	E59	P2	osmotic	stress	MUT1	als	0.701023	0.612987	0.843028	0.98622	NA	NA	NA	NA	0.74061	NA	NA	NA	NA
MUT1_osmotic	MUT1_osmotic_P2R7C6	E59	P2	osmotic	stress	MUT1	als	0.700802	0.408267	0.810856	0.307015	NA	NA	NA	NA	0.340761	NA	NA	NA	NA
MUT1_osmotic	MUT1_osmotic_P2R7C6	E59	P2	osmotic	stress	MUT1	als	0.736046	0.471218	0.936957	0.865459	NA	NA	NA	NA	0.79009	NA	NA	NA	NA
MUT1_osmotic	MUT1_osmotic_P2R7C6	E59	P2	osmotic	stress	MUT1	als	0.618673	0.396373	0.78209	0.668199	NA	NA	NA	NA	0.727031	NA	NA	NA	NA
MUT1_osmotic	MUT1_osmotic_P2R7C6	E59	P2	osmotic	stress	MUT1	als	0.734328	0.436309	0.789094	0.662777	NA	NA	NA	NA	0.631629	NA	NA	NA	NA
MUT1_osmotic	MUT1_osmotic_P4R2C6	E64	P4	osmotic	stress	MUT1	als	0.348476	0.658068	0.63384	0.615092	NA	0.915262	NA	NA	0.387079	NA	0.921548	NA	NA
MUT1_osmotic	MUT1_osmotic_P4R2C6	E64	P4	osmotic	stress	MUT1	als	0.307668	0.554163	0.561808	0.546991	NA	0.994721	NA	NA	0.508995	NA	0.981505	NA	NA
MUT1_osmotic	MUT1_osmotic_P4R2C6	E64	P4	osmotic	stress	MUT1	als	0.393748	0.603965	0.510398	0.652451	NA	0.939169	NA	NA	0.273816	NA	0.965189	NA	NA
MUT1_osmotic	MUT1_osmotic_P4R2C6	E64	P4	osmotic	stress	MUT1	als	0.329301	0.685843	0.422662	0.731547	NA	0.983447	NA	NA	0.563006	NA	0.82302	NA	NA
MUT1_osmotic	MUT1_osmotic_P4R2C6	E64	P4	osmotic	stress	MUT1	als	0.222101	0.569231	0.799406	0.755106	NA	0.924369	NA	NA	0.558541	NA	0.984017	NA	NA
MUT1_osmotic	MUT1_osmotic_P4R2C6	E64	P4	osmotic	stress	MUT1	als	0.212778	0.580815	0.742445	0.895755	NA	0.998778	NA	NA	0.518026	NA	0.978513	NA	NA
MUT1_osmotic	MUT1_osmotic_P4R2C6	E64	P4	osmotic	stress	MUT1	als	0.262806	0.61913	0.623747	0.887549	NA	0.953027	NA	NA	0.52947	NA	0.719361	NA	NA
MUT1_osmotic	MUT1_osmotic_P4R2C6	E64	P4	osmotic	stress	MUT1	als	0.281299	0.602615	0.723545	0.969401	NA	0.975034	NA	NA	0.393115	NA	0.988224	NA	NA
MUT1_osmotic	MUT1_osmotic_P4R2C6	E64	P4	osmotic	stress	MUT1	als	0.359343	0.569358	0.627427	0.867379	NA	0.952339	NA	NA	0.654402	NA	0.967437	NA	NA
MUT1_osmotic	MUT1_osmotic_P4R2C6	E64	P4	osmotic	stress	MUT1	als	0.238145	0.704161	0.778544	0.828768	NA	0.957117	NA	NA	0.53012	NA	0.989654	NA	NA
MUT1_osmotic	MUT1_osmotic_P4R2C6	E64	P4	osmotic	stress	MUT1	als	0.375292	0.706511	0.745333	0.740927	NA	0.997677	NA	NA	0.458697	NA	0.996603	NA	NA
MUT1_osmotic	MUT1_osmotic_P4R2C6	E64	P4	osmotic	stress	MUT1	als	0.331194	0.711291	0.677224	0.823113	NA	0.859795	NA	NA	0.518902	NA	0.98553	NA	NA
MUT1_osmotic	MUT1_osmotic_P4R3C6	E64	P4	osmotic	stress	MUT1	als	0.309021	0.720706	0.700925	0.81933	NA	0.999549	NA	NA	0.600339	NA	0.833313	NA	NA
MUT1_osmotic	MUT1_osmotic_P4R3C6	E64	P4	osmotic	stress	MUT1	als	0.262907	0.666912	0.575118	0.910046	NA	0.999548	NA	NA	0.501522	NA	0.916077	NA	NA
MUT1_osmotic	MUT1_osmotic_P4R3C6	E64	P4	osmotic	stress	MUT1	als	0.293642	0.625071	0.856746	0.8062	NA	0.999592	NA	NA	0.558327	NA	0.991621	NA	NA
MUT1_osmotic	MUT1_osmotic_P4R3C6	E64	P4	osmotic	stress	MUT1	als	0.231885	0.676799	0.66209	0.743552	NA	0.997641	NA	NA	0.490323	NA	0.985856	NA	NA
MUT1_osmotic	MUT1_osmotic_P4R3C6	E64	P4	osmotic	stress	MUT1	als	0.330046	0.650609	0.700197	0.939168	NA	0.995418	NA	NA	0.639798	NA	0.873319	NA	NA
MUT1_osmotic	MUT1_osmotic_P4R3C6	E64	P4	osmotic	stress	MUT1	als	0.126861	0.654479	0.856589	0.94629	NA	0.999401	NA	NA	0.488733	NA	0.940751	NA	NA
MUT1_osmotic	MUT1_osmotic_P4R3C6	E64	P4	osmotic	stress	MUT1	als	0.36622	0.655371	0.662408	0.956461	NA	0.983104	NA	NA	0.652849	NA	0.9964	NA	NA
MUT1_osmotic	MUT1_osmotic_P4R3C6	E64	P4	osmotic	stress	MUT1	als	0.258512	0.617436	0.780111	0.875616	NA	0.998296	NA	NA	0.684238	NA	0.989662	NA	NA
MUT1_osmotic	MUT1_osmotic_P4R3C6	E64	P4	osmotic	stress	MUT1	als	0.250283	0.681186	0.623748	0.86479	NA	0.999808	NA	NA	0.555213	NA	0.938554	NA	NA
MUT1_osmotic	MUT1_osmotic_P4R3C6	E64	P4	osmotic	stress	MUT1	als	0.205498	0.734366	0.725498	0.846515	NA	0.959318	NA	NA	0.523474	NA	0.816847	NA	NA
MUT1_osmotic	MUT1_osmotic_P4R3C6	E64	P4	osmotic	stress	MUT1	als	0.363773	0.645868	0.650709	0.830007	NA	0.982654	NA	NA	0.480404	NA	0.927314	NA	NA
MUT1_osmotic	MUT1_osmotic_P4R3C6	E64	P4	osmotic	stress	MUT1	als	0.384766	0.500362	0.532123	0.765552	NA	0.942392	NA	NA	0.409349	NA	0.995718	NA	NA
MUT1_osmotic	MUT1_osmotic_P4R4C6	E64	P4	osmotic	stress	MUT1	als	0.332038	0.738685	0.764472	NA	NA	NA	0.872893	NA	NA	NA	NA	0.696217	NA
MUT1_osmotic	MUT1_osmotic_P4R4C6	E64	P4	osmotic	stress	MUT1	als	0.247618	0.519803	0.846658	NA	NA	NA	0.78653	NA	NA	NA	NA	0.728756	NA
MUT1_osmotic	MUT1_osmotic_P4R4C6	E64	P4	osmotic	stress	MUT1	als	0.352934	0.641689	0.742546	NA	NA	NA	0.951817	NA	NA	NA	NA	0.598873	NA
MUT1_osmotic	MUT1_osmotic_P4R4C6	E64	P4	osmotic	stress	MUT1	als	0.394273	0.653239	0.704945	NA	NA	NA	0.812716	NA	NA	NA	NA	0.558219	NA
MUT1_osmotic	MUT1_osmotic_P4R4C6	E64	P4	osmotic	stress	MUT1	als	0.249039	0.803814	0.860658	NA	NA	NA	0.937656	NA	NA	NA	NA	0.840022	NA
MUT1_osmotic	MUT1_osmotic_P4R4C6	E64	P4	osmotic	stress	MUT1	als	0.308516	0.853703	0.828512	NA	NA	NA	0.972685	NA	NA	NA	NA	0.644039	NA
MUT1_osmotic	MUT1_osmotic_P4R4C6	E64	P4	osmotic	stress	MUT1	als	0.334132	0.577239	0.747427	NA	NA	NA	0.848729	NA	NA	NA	NA	0.804791	NA
MUT1_osmotic	MUT1_osmotic_P4R4C6	E64	P4	osmotic	stress	MUT1	als	0.358236	0.506813	0.632096	NA	NA	NA	0.872448	NA	NA	NA	NA	0.805126	NA
MUT1_osmotic	MUT1_osmotic_P4R4C6	E64	P4	osmotic	stress	MUT1	als	0.25575	0.711867	0.768501	NA	NA	NA	0.92052	NA	NA	NA	NA	0.65194	NA
MUT1_osmotic	MUT1_osmotic_P4R4C6	E64	P4	osmotic	stress	MUT1	als	0.349396	0.65236	0.804037	NA	NA	NA	0.964039	NA	NA	NA	NA	0.676268	NA
MUT1_osmotic	MUT1_osmotic_P4R4C6	E64	P4	osmotic	stress	MUT1	als	0.297242	0.623001	0.701468	NA	NA	NA	0.86838	NA	NA	NA	NA	0.720558	NA
MUT1_osmotic	MUT1_osmotic_P4R4C6	E64	P4	osmotic	stress	MUT1	als	0.337978	0.607856	0.814767	NA	NA	NA	0.89803	NA	NA	NA	NA	0.80637	NA
MUT1_osmotic	MUT1_osmotic_P4R5C6	E64	P4	osmotic	stress	MUT1	als	0.448966	0.836376	0.878641	NA	NA	NA	0.995523	NA	NA	NA	NA	0.757861	NA
MUT1_osmotic	MUT1_osmotic_P4R5C6	E64	P4	osmotic	stress	MUT1	als	0.230904	0.845063	0.927547	NA	NA	NA	0.968037	NA	NA	NA	NA	0.721643	NA
MUT1_osmotic	MUT1_osmotic_P4R5C6	E64	P4	osmotic	stress	MUT1	als	0.41307	0.360777	0.825513	NA	NA	NA	0.928589	NA	NA	NA	NA	0.731756	NA
MUT1_osmotic	MUT1_osmotic_P4R5C6	E64	P4	osmotic	stress	MUT1	als	0.238211	0.70429	0.727894	NA	NA	NA	0.910708	NA	NA	NA	NA	0.682236	NA
MUT1_osmotic	MUT1_osmotic_P4R5C6	E64	P4	osmotic	stress	MUT1	als	0.513507	0.573817	0.614831	NA	NA	NA	0.738543	NA	NA	NA	NA	0.547199	NA
MUT1_osmotic	MUT1_osmotic_P4R5C6	E64	P4	osmotic	stress	MUT1	als	0.364567	0.858986	0.929859	NA	NA	NA	0.99824	NA	NA	NA	NA	0.781981	NA
MUT1_osmotic	MUT1_osmotic_P4R5C6	E64	P4	osmotic	stress	MUT1	als	0.237995	0.856201	0.849613	NA	NA	NA	0.999287	NA	NA	NA	NA	0.917032	NA
MUT1_osmotic	MUT1_osmotic_P4R5C6	E64	P4	osmotic	stress	MUT1	als	0.309701	0.630216	0.749732	NA	NA	NA	0.924455	NA	NA	NA	NA	0.665195	NA
MUT1_osmotic	MUT1_osmotic_P4R5C6	E64	P4	osmotic	stress	MUT1	als	0.142434	0.811588	0.943178	NA	NA	NA	0.997281	NA	NA	NA	NA	0.870474	NA
MUT1_osmotic	MUT1_osmotic_P4R5C6	E64	P4	osmotic	stress	MUT1	als	0.365504	0.67596	0.833021	NA	NA	NA	0.996856	NA	NA	NA	NA	0.724465	NA
MUT1_osmotic	MUT1_osmotic_P4R5C6	E64	P4	osmotic	stress	MUT1	als	0.374731	0.717099	0.84973	NA	NA	NA	0.958076	NA	NA	NA	NA	0.730829	NA
MUT1_osmotic	MUT1_osmotic_P4R5C6	E64	P4	osmotic	stress	MUT1	als	0.424138	0.490632	0.62055	NA	NA	NA	0.601609	NA	NA	NA	NA	0.496901	NA
MUT1_osmotic	MUT1_osmotic_P4R6C6	E64	P4	osmotic	stress	MUT1	als	0.207324	0.75285	0.66043	NA	0.999281	NA	NA	0.842098	NA	0.546219	NA	NA	0.654029
MUT1_osmotic	MUT1_osmotic_P4R6C6	E64	P4	osmotic	stress	MUT1	als	0.367878	0.617415	0.618504	NA	0.993975	NA	NA	0.96065	NA	0.588589	NA	NA	0.814494
MUT1_osmotic	MUT1_osmotic_P4R6C6	E64	P4	osmotic	stress	MUT1	als	0.300281	0.757092	0.67098	NA	0.997952	NA	NA	0.819252	NA	0.492958	NA	NA	0.604484
MUT1_osmotic	MUT1_osmotic_P4R6C6	E64	P4	osmotic	stress	MUT1	als	0.347871	0.701919	0.85687	NA	0.920292	NA	NA	0.965542	NA	0.616184	NA	NA	0.562317
MUT1_osmotic	MUT1_osmotic_P4R6C6	E64	P4	osmotic	stress	MUT1	als	0.237346	0.714264	0.759452	NA	0.998353	NA	NA	0.924076	NA	0.611581	NA	NA	0.648179
MUT1_osmotic	MUT1_osmotic_P4R6C6	E64	P4	osmotic	stress	MUT1	als	0.212424	0.7785	0.788873	NA	0.998165	NA	NA	0.774804	NA	0.453442	NA	NA	0.679278
MUT1_osmotic	MUT1_osmotic_P4R6C6	E64	P4	osmotic	stress	MUT1	als	0.217925	0.607833	0.713498	NA	0.996404	NA	NA	0.860623	NA	0.639348	NA	NA	0.764708
MUT1_osmotic	MUT1_osmotic_P4R6C6	E64	P4	osmotic	stress	MUT1	als	0.376756	0.64167	0.645635	NA	0.991804	NA	NA	0.836137	NA	0.576663	NA	NA	0.685402
MUT1_osmotic	MUT1_osmotic_P4R6C6	E64	P4	osmotic	stress	MUT1	als	0.32896	0.482901	0.587404	NA	0.997149	NA	NA	0.777654	NA	0.546346	NA	NA	0.596031
MUT1_osmotic	MUT1_osmotic_P4R6C6	E64	P4	osmotic	stress	MUT1	als	0.318663	0.604135	0.695645	NA	0.979946	NA	NA	0.905794	NA	0.550026	NA	NA	0.630022
MUT1_osmotic	MUT1_osmotic_P4R6C6	E64	P4	osmotic	stress	MUT1	als	0.277569	0.803958	0.735153	NA	0.99966	NA	NA	0.932053	NA	0.560192	NA	NA	0.845419
MUT1_osmotic	MUT1_osmotic_P4R6C6	E64	P4	osmotic	stress	MUT1	als	0.257155	0.70055	0.780665	NA	0.997801	NA	NA	0.912919	NA	0.694569	NA	NA	0.668129
MUT1_osmotic	MUT1_osmotic_P4R7C6	E64	P4	osmotic	stress	MUT1	als	0.354927	0.728613	0.697546	NA	0.998959	NA	NA	0.886117	NA	0.785135	NA	NA	0.685627
MUT1_osmotic	MUT1_osmotic_P4R7C6	E64	P4	osmotic	stress	MUT1	als	0.314971	0.531043	0.635862	NA	0.999284	NA	NA	0.891151	NA	0.753122	NA	NA	0.728571
MUT1_osmotic	MUT1_osmotic_P4R7C6	E64	P4	osmotic	stress	MUT1	als	0.415597	0.575484	0.679089	NA	0.942119	NA	NA	0.813879	NA	0.74382	NA	NA	0.785594
MUT1_osmotic	MUT1_osmotic_P4R7C6	E64	P4	osmotic	stress	MUT1	als	0.203488	0.558557	0.758254	NA	0.911966	NA	NA	0.845253	NA	0.840184	NA	NA	0.742009
MUT1_osmotic	MUT1_osmotic_P4R7C6	E64	P4	osmotic	stress	MUT1	als	0.198886	0.706267	0.579758	NA	0.991224	NA	NA	0.838718	NA	0.669937	NA	NA	0.816519
MUT1_osmotic	MUT1_osmotic_P4R7C6	E64	P4	osmotic	stress	MUT1	als	0.178748	0.796243	0.810064	NA	0.99804	NA	NA	0.89	NA	0.826952	NA	NA	0.883742
MUT1_osmotic	MUT1_osmotic_P4R7C6	E64	P4	osmotic	stress	MUT1	als	0.147849	0.691849	0.65706	NA	0.999999	NA	NA	0.95075	NA	0.715513	NA	NA	0.789708
MUT1_osmotic	MUT1_osmotic_P4R7C6	E64	P4	osmotic	stress	MUT1	als	0.301996	0.595054	0.752294	NA	0.979317	NA	NA	0.875558	NA	0.629457	NA	NA	0.694395
MUT1_osmotic	MUT1_osmotic_P4R7C6	E64	P4	osmotic	stress	MUT1	als	0.341599	0.622108	0.755295	NA	0.999781	NA	NA	0.928994	NA	0.832537	NA	NA	0.770313
MUT1_osmotic	MUT1_osmotic_P4R7C6	E64	P4	osmotic	stress	MUT1	als	0.314054	0.638264	0.754459	NA	0.993185	NA	NA	0.892559	NA	0.857307	NA	NA	0.782561
MUT1_osmotic	MUT1_osmotic_P4R7C6	E64	P4	osmotic	stress	MUT1	als	0.437281	0.627763	0.750328	NA	0.99397	NA	NA	0.936036	NA	0.728367	NA	NA	0.867825
MUT1_osmotic	MUT1_osmotic_P4R7C6	E64	P4	osmotic	stress	MUT1	als	0.51035	0.344261	0.344299	NA	0.886223	NA	NA	0.785807	NA	0.886143	NA	NA	0.699975
[truncated: 2,748 more rows]

## Sheet: Table S5 OSM_classifiers
ID1	ID2	experiment	plate	condition	stress_label	cell_line	als_label	OSM_DAPI	OSM_BIII	OSM_DAPI.BIII	OSM_DAPI.BIII.SFPQ	OSM_DAPI.BIII.FUS	OSM_DAPI.BIII.TDP43	OSM_DAPI.BIII.hnRNPK	OSM_DAPI.BIII.hnRNPA1	OSM_SFPQ	OSM_FUS	OSM_TDP43	OSM_hnRNPK	OSM_hnRNPA1	mutation	group
CTRL1_osmotic_1h	CTRL1_osmotic_1h_P14R2C2	E68	P14	osmotic_1h	stress	CTRL1	control	0.299087	0.0541096	0.0298495	0.00690048	NA	3.07918e-05	NA	NA	0.0146585	NA	0.0306034	NA	NA	CTRL	CTRL.osmotic_1h
CTRL1_osmotic_1h	CTRL1_osmotic_1h_P14R3C2	E68	P14	osmotic_1h	stress	CTRL1	control	0.362025	0.0374537	0.0272585	0.0165929	NA	0.00936129	NA	NA	0.0156417	NA	0.0206795	NA	NA	CTRL	CTRL.osmotic_1h
CTRL1_osmotic_1h	CTRL1_osmotic_1h_P14R4C2	E68	P14	osmotic_1h	stress	CTRL1	control	0.280701	0.00563882	0.00496029	NA	0.00952618	NA	NA	NA	NA	0.196199	NA	NA	NA	CTRL	CTRL.osmotic_1h
CTRL1_osmotic_1h	CTRL1_osmotic_1h_P14R5C2	E68	P14	osmotic_1h	stress	CTRL1	control	0.323886	0.0165687	0.00450776	NA	0.0160092	NA	NA	NA	NA	0.27137	NA	NA	NA	CTRL	CTRL.osmotic_1h
CTRL1_osmotic_1h	CTRL1_osmotic_1h_P14R6C2	E68	P14	osmotic_1h	stress	CTRL1	control	0.285365	0.0420287	0.0277156	NA	NA	NA	0.00157344	0.0151537	NA	NA	NA	0.128479	0.0942009	CTRL	CTRL.osmotic_1h
CTRL1_osmotic_1h	CTRL1_osmotic_1h_P14R7C2	E68	P14	osmotic_1h	stress	CTRL1	control	0.344218	0.0643663	0.0581509	NA	NA	NA	0.0115729	0.0201746	NA	NA	NA	0.0602375	0.10268	CTRL	CTRL.osmotic_1h
CTRL1_osmotic_2h	CTRL1_osmotic_2h_P15R2C2	E68	P15	osmotic_2h	stress	CTRL1	control	0.285192	0.0672285	0.0651575	0.0425278	NA	0.0259043	NA	NA	0.016216	NA	0.0666626	NA	NA	CTRL	CTRL.osmotic_2h
CTRL1_osmotic_2h	CTRL1_osmotic_2h_P15R3C2	E68	P15	osmotic_2h	stress	CTRL1	control	0.303472	0.046525	0.0442963	0.0255426	NA	0.0112194	NA	NA	0.016012	NA	0.0128888	NA	NA	CTRL	CTRL.osmotic_2h
CTRL1_osmotic_2h	CTRL1_osmotic_2h_P15R4C2	E68	P15	osmotic_2h	stress	CTRL1	control	0.254695	0.107032	0.10343	NA	0.242139	NA	NA	NA	NA	0.431862	NA	NA	NA	CTRL	CTRL.osmotic_2h
CTRL1_osmotic_2h	CTRL1_osmotic_2h_P15R5C2	E68	P15	osmotic_2h	stress	CTRL1	control	0.218875	0.00352825	0.00577366	NA	0.176505	NA	NA	NA	NA	0.43206	NA	NA	NA	CTRL	CTRL.osmotic_2h
CTRL1_osmotic_2h	CTRL1_osmotic_2h_P15R6C2	E68	P15	osmotic_2h	stress	CTRL1	control	0.260392	0.156714	0.0713058	NA	NA	NA	0.0913409	0.126409	NA	NA	NA	0.222521	0.171519	CTRL	CTRL.osmotic_2h
CTRL1_osmotic_2h	CTRL1_osmotic_2h_P15R7C2	E68	P15	osmotic_2h	stress	CTRL1	control	0.213384	0.0232444	0.0314178	NA	NA	NA	0.0364355	0.0518169	NA	NA	NA	0.122832	0.0891802	CTRL	CTRL.osmotic_2h
CTRL1_osmotic_6h	CTRL1_osmotic_6h_P16R2C2	E68	P16	osmotic_6h	stress	CTRL1	control	0.189489	0.108868	0.0865881	0.0870059	NA	0.041765	NA	NA	0.100873	NA	0.176766	NA	NA	CTRL	CTRL.osmotic_6h
CTRL1_osmotic_6h	CTRL1_osmotic_6h_P16R3C2	E68	P16	osmotic_6h	stress	CTRL1	control	0.154627	0.0224658	0.0199573	0.0260452	NA	0.0015789	NA	NA	0.0587427	NA	0.215745	NA	NA	CTRL	CTRL.osmotic_6h
CTRL1_osmotic_6h	CTRL1_osmotic_6h_P16R4C2	E68	P16	osmotic_6h	stress	CTRL1	control	0.0851313	0.00488197	0.0379184	NA	0.185149	NA	NA	NA	NA	0.469307	NA	NA	NA	CTRL	CTRL.osmotic_6h
CTRL1_osmotic_6h	CTRL1_osmotic_6h_P16R5C2	E68	P16	osmotic_6h	stress	CTRL1	control	0.111967	0.00594872	0.0128857	NA	0.109425	NA	NA	NA	NA	0.49013	NA	NA	NA	CTRL	CTRL.osmotic_6h
CTRL1_osmotic_6h	CTRL1_osmotic_6h_P16R6C2	E68	P16	osmotic_6h	stress	CTRL1	control	0.119054	0.0213347	0.0218826	NA	NA	NA	0.0182529	0.062081	NA	NA	NA	0.127155	0.0978215	CTRL	CTRL.osmotic_6h
CTRL1_osmotic_6h	CTRL1_osmotic_6h_P16R7C2	E68	P16	osmotic_6h	stress	CTRL1	control	0.158344	0.0245097	0.0231584	NA	NA	NA	0.00898769	0.0422137	NA	NA	NA	0.0724867	0.0543451	CTRL	CTRL.osmotic_6h
CTRL1_osmotic	CTRL1_osmotic_P13R2C2	E68	P13	osmotic	stress	CTRL1	control	0.926576	0.999928	0.999836	0.997671	NA	0.995931	NA	NA	0.946887	NA	0.942779	NA	NA	CTRL	CTRL.osmotic
CTRL1_osmotic	CTRL1_osmotic_P13R3C2	E68	P13	osmotic	stress	CTRL1	control	NA	NA	NA	0.994623	NA	NA	NA	NA	0.993254	NA	NA	NA	NA	CTRL	CTRL.osmotic
CTRL1_osmotic	CTRL1_osmotic_P13R4C2	E68	P13	osmotic	stress	CTRL1	control	0.986423	0.998111	0.997162	NA	0.955282	NA	NA	NA	NA	0.996526	NA	NA	NA	CTRL	CTRL.osmotic
CTRL1_osmotic	CTRL1_osmotic_P13R5C2	E68	P13	osmotic	stress	CTRL1	control	0.920561	0.972849	0.972534	NA	0.999144	NA	NA	NA	NA	0.983279	NA	NA	NA	CTRL	CTRL.osmotic
CTRL1_osmotic	CTRL1_osmotic_P13R6C2	E68	P13	osmotic	stress	CTRL1	control	0.990032	0.992759	0.999013	NA	NA	NA	0.999952	0.999929	NA	NA	NA	0.999605	0.999871	CTRL	CTRL.osmotic
CTRL1_osmotic	CTRL1_osmotic_P13R7C2	E68	P13	osmotic	stress	CTRL1	control	0.967956	0.991808	0.998337	NA	NA	NA	0.999349	NA	NA	NA	NA	0.992589	NA	CTRL	CTRL.osmotic
CTRL1_osmotic	CTRL1_osmotic_P1R6C2	E58	P1	osmotic	stress	CTRL1	control	NA	NA	NA	0.990303	NA	NA	NA	NA	0.990683	NA	NA	NA	NA	CTRL	CTRL.osmotic
CTRL1_osmotic	CTRL1_osmotic_P1R7C2	E58	P1	osmotic	stress	CTRL1	control	NA	NA	NA	0.998039	NA	NA	NA	NA	0.956886	NA	NA	NA	NA	CTRL	CTRL.osmotic
CTRL1_osmotic	CTRL1_osmotic_P2R6C2	E59	P2	osmotic	stress	CTRL1	control	0.856988	0.890109	0.926575	0.941	NA	NA	NA	NA	0.958135	NA	NA	NA	NA	CTRL	CTRL.osmotic
CTRL1_osmotic	CTRL1_osmotic_P2R7C2	E59	P2	osmotic	stress	CTRL1	control	0.680978	0.828559	0.817049	0.984204	NA	NA	NA	NA	0.935542	NA	NA	NA	NA	CTRL	CTRL.osmotic
CTRL1_untreated	CTRL1_untreated_P12R2C2	E68	P12	untreated	no_stress	CTRL1	control	0.264167	0.113394	0.0694371	0.0492169	NA	0.056901	NA	NA	0.0362591	NA	0.0672849	NA	NA	CTRL	CTRL.untreated
CTRL1_untreated	CTRL1_untreated_P12R3C2	E68	P12	untreated	no_stress	CTRL1	control	0.189846	0.0284657	0.0385848	0.0126083	NA	0.0217592	NA	NA	0.0152488	NA	0.0177285	NA	NA	CTRL	CTRL.untreated
CTRL1_untreated	CTRL1_untreated_P12R4C2	E68	P12	untreated	no_stress	CTRL1	control	0.205775	0.00775015	0.00371702	NA	0.00186787	NA	NA	NA	NA	0.0231942	NA	NA	NA	CTRL	CTRL.untreated
CTRL1_untreated	CTRL1_untreated_P12R5C2	E68	P12	untreated	no_stress	CTRL1	control	0.174059	0.002022	0.000954522	NA	0.000730735	NA	NA	NA	NA	0.0456891	NA	NA	NA	CTRL	CTRL.untreated
CTRL1_untreated	CTRL1_untreated_P12R6C2	E68	P12	untreated	no_stress	CTRL1	control	0.145364	0.00323358	0.00181358	NA	NA	NA	0.000934491	0.0149653	NA	NA	NA	0.102509	0.079114	CTRL	CTRL.untreated
CTRL1_untreated	CTRL1_untreated_P12R7C2	E68	P12	untreated	no_stress	CTRL1	control	0.140414	0.0102904	0.00644065	NA	NA	NA	0.000122196	0.0127292	NA	NA	NA	0.0514908	0.0562782	CTRL	CTRL.untreated
CTRL1_untreated	CTRL1_untreated_P19R2C10	E69	P19	untreated	no_stress	CTRL1	control	0.0863819	0.0146865	0.00833919	0.00638395	NA	0.00267177	NA	NA	0.0216951	NA	0.000452	NA	NA	CTRL	CTRL.untreated
CTRL1_untreated	CTRL1_untreated_P19R2C11	E69	P19	untreated	no_stress	CTRL1	control	0.0724176	0.0185795	0.0151128	0.0173016	NA	0.00429286	NA	NA	0.021415	NA	0.000227109	NA	NA	CTRL	CTRL.untreated
CTRL1_untreated	CTRL1_untreated_P19R2C4	E69	P19	untreated	no_stress	CTRL1	control	0.0735703	0.00570678	0.0080213	NA	0.0308907	NA	NA	NA	NA	0.0307892	NA	NA	NA	CTRL	CTRL.untreated
CTRL1_untreated	CTRL1_untreated_P19R2C5	E69	P19	untreated	no_stress	CTRL1	control	0.0547839	0.00489484	0.000831512	NA	0.00114605	NA	NA	NA	NA	0.0197731	NA	NA	NA	CTRL	CTRL.untreated
CTRL1_untreated	CTRL1_untreated_P19R2C6	E69	P19	untreated	no_stress	CTRL1	control	0.0566413	0.00959193	0.00339217	NA	NA	NA	0.0185562	0.0149806	NA	NA	NA	0.0250084	0.0822324	CTRL	CTRL.untreated
CTRL1_untreated	CTRL1_untreated_P19R2C7	E69	P19	untreated	no_stress	CTRL1	control	0.0606277	0.00494707	0.00845608	NA	NA	NA	0.0421745	0.0208452	NA	NA	NA	0.0354412	0.105182	CTRL	CTRL.untreated
CTRL1_untreated	CTRL1_untreated_P19R2C8	E69	P19	untreated	no_stress	CTRL1	control	0.0621438	0.117584	0.0997289	NA	0.240646	NA	NA	NA	NA	0.209791	NA	NA	NA	CTRL	CTRL.untreated
CTRL1_untreated	CTRL1_untreated_P19R2C9	E69	P19	untreated	no_stress	CTRL1	control	0.0347328	0.00369068	0.00383226	NA	0.000321775	NA	NA	NA	NA	0.0269774	NA	NA	NA	CTRL	CTRL.untreated
CTRL1_untreated	CTRL1_untreated_P1R2C2	E58	P1	untreated	no_stress	CTRL1	control	0.108597	0.0606686	0.0436073	0.0456944	NA	NA	NA	NA	0.0461504	NA	NA	NA	NA	CTRL	CTRL.untreated
CTRL1_untreated	CTRL1_untreated_P1R3C2	E58	P1	untreated	no_stress	CTRL1	control	0.125836	0.0478183	0.0517788	0.0539596	NA	NA	NA	NA	0.0599556	NA	NA	NA	NA	CTRL	CTRL.untreated
CTRL1_untreated	CTRL1_untreated_P21R2C10	E69	P21	untreated	no_stress	CTRL1	control	0.165098	0.0170707	0.0103795	NA	0.00256662	NA	NA	NA	NA	0.130813	NA	NA	NA	CTRL	CTRL.untreated
CTRL1_untreated	CTRL1_untreated_P21R2C11	E69	P21	untreated	no_stress	CTRL1	control	0.158088	0.0166306	0.00938281	NA	0.0156043	NA	NA	NA	NA	0.0620443	NA	NA	NA	CTRL	CTRL.untreated
CTRL1_untreated	CTRL1_untreated_P21R2C6	E69	P21	untreated	no_stress	CTRL1	control	0.0954756	0.0220043	0.0206499	NA	NA	NA	NA	0.0484658	NA	NA	NA	NA	0.0431114	CTRL	CTRL.untreated
CTRL1_untreated	CTRL1_untreated_P21R2C7	E69	P21	untreated	no_stress	CTRL1	control	0.142821	0.00156967	0.00568235	NA	NA	NA	NA	0.0215199	NA	NA	NA	NA	0.0101706	CTRL	CTRL.untreated
CTRL1_untreated	CTRL1_untreated_P21R2C8	E69	P21	untreated	no_stress	CTRL1	control	0.179563	0.0070247	0.0084865	0.0116606	NA	0.00283745	NA	NA	0.0313319	NA	0.0363739	NA	NA	CTRL	CTRL.untreated
CTRL1_untreated	CTRL1_untreated_P21R2C9	E69	P21	untreated	no_stress	CTRL1	control	0.123937	0.0109785	0.0030134	0.0140577	NA	0.00331983	NA	NA	0.0327545	NA	0.0229803	NA	NA	CTRL	CTRL.untreated
CTRL1_untreated	CTRL1_untreated_P2R2C2	E59	P2	untreated	no_stress	CTRL1	control	0.231462	0.0929603	0.0681486	0.105574	NA	NA	NA	NA	0.240566	NA	NA	NA	NA	CTRL	CTRL.untreated
CTRL1_untreated	CTRL1_untreated_P2R3C2	E59	P2	untreated	no_stress	CTRL1	control	0.265246	0.0509266	0.0213987	0.0292335	NA	NA	NA	NA	0.0921272	NA	NA	NA	NA	CTRL	CTRL.untreated
CTRL1_untreated	CTRL1_untreated_P8R2C2	E66	P8	untreated	no_stress	CTRL1	control	0.141733	0.00238463	0.00231917	0.00162864	NA	0.0032152	NA	NA	0.0124056	NA	0.0228034	NA	NA	CTRL	CTRL.untreated
CTRL1_untreated	CTRL1_untreated_P8R3C2	E66	P8	untreated	no_stress	CTRL1	control	0.116505	0.00112063	0.00640103	0.00670679	NA	0.00494099	NA	NA	0.00919897	NA	0.0144182	NA	NA	CTRL	CTRL.untreated
CTRL1_untreated	CTRL1_untreated_P8R4C2	E66	P8	untreated	no_stress	CTRL1	control	0.147676	0.00256972	0.00406402	NA	NA	NA	0.00208875	NA	NA	NA	NA	0.00794745	NA	CTRL	CTRL.untreated
CTRL1_untreated	CTRL1_untreated_P8R5C2	E66	P8	untreated	no_stress	CTRL1	control	0.138772	0.0125693	0.0149355	NA	NA	NA	0.0155815	NA	NA	NA	NA	0.00692761	NA	CTRL	CTRL.untreated
CTRL1_untreated	CTRL1_untreated_P8R6C2	E66	P8	untreated	no_stress	CTRL1	control	0.110263	0.0105527	0.0111065	NA	0.00102639	NA	NA	0.0152635	NA	0.0221262	NA	NA	0.0555706	CTRL	CTRL.untreated
CTRL1_untreated	CTRL1_untreated_P8R7C2	E66	P8	untreated	no_stress	CTRL1	control	0.178656	0.00446577	0.0027135	NA	0.00422737	NA	NA	0.00581298	NA	0.0117255	NA	NA	0.0278999	CTRL	CTRL.untreated
CTRL1_untreated	CTRL1_untreated_P9R2C2	E67	P9	untreated	no_stress	CTRL1	control	0.0666516	0.000130526	0.000363971	0.000981466	NA	0.000422051	NA	NA	0.0128973	NA	0.0274267	NA	NA	CTRL	CTRL.untreated
CTRL1_untreated	CTRL1_untreated_P9R3C2	E67	P9	untreated	no_stress	CTRL1	control	0.0886045	0.0147126	0.0287862	0.00857677	NA	0.00814517	NA	NA	0.0334161	NA	0.0377931	NA	NA	CTRL	CTRL.untreated
CTRL1_untreated	CTRL1_untreated_P9R4C2	E67	P9	untreated	no_stress	CTRL1	control	0.0948519	0.0150614	0.0102496	NA	0.00133482	NA	NA	NA	NA	0.0128879	NA	NA	NA	CTRL	CTRL.untreated
CTRL1_untreated	CTRL1_untreated_P9R5C2	E67	P9	untreated	no_stress	CTRL1	control	0.071266	0.000431716	0.00357553	NA	0.000178394	NA	NA	NA	NA	0.00614728	NA	NA	NA	CTRL	CTRL.untreated
CTRL1_untreated	CTRL1_untreated_P9R6C2	E67	P9	untreated	no_stress	CTRL1	control	0.113507	0.00501873	0.00827914	NA	NA	NA	0.00339322	0.00745175	NA	NA	NA	0.137004	0.0508982	CTRL	CTRL.untreated
CTRL1_untreated	CTRL1_untreated_P9R7C2	E67	P9	untreated	no_stress	CTRL1	control	0.102067	0.0422602	0.0358745	NA	NA	NA	0.0235929	0.0385121	NA	NA	NA	0.193609	0.0776172	CTRL	CTRL.untreated
CTRL2_osmotic_1h	CTRL2_osmotic_1h_P14R2C3	E68	P14	osmotic_1h	stress	CTRL2	control	0.563954	0.381246	0.25996	0.0957011	NA	0.146188	NA	NA	0.125305	NA	0.271068	NA	NA	CTRL	CTRL.osmotic_1h
CTRL2_osmotic_1h	CTRL2_osmotic_1h_P14R3C3	E68	P14	osmotic_1h	stress	CTRL2	control	0.607303	0.365224	0.269983	0.0291597	NA	0.0383267	NA	NA	0.0715004	NA	0.110561	NA	NA	CTRL	CTRL.osmotic_1h
CTRL2_osmotic_1h	CTRL2_osmotic_1h_P14R4C3	E68	P14	osmotic_1h	stress	CTRL2	control	0.614926	0.184458	0.0633834	NA	0.0429376	NA	NA	NA	NA	0.44563	NA	NA	NA	CTRL	CTRL.osmotic_1h
CTRL2_osmotic_1h	CTRL2_osmotic_1h_P14R5C3	E68	P14	osmotic_1h	stress	CTRL2	control	0.729254	0.0624937	0.0712759	NA	0.0935352	NA	NA	NA	NA	0.304823	NA	NA	NA	CTRL	CTRL.osmotic_1h
CTRL2_osmotic_1h	CTRL2_osmotic_1h_P14R6C3	E68	P14	osmotic_1h	stress	CTRL2	control	0.746228	0.10329	0.119666	NA	NA	NA	0.106211	0.150543	NA	NA	NA	0.420278	0.138917	CTRL	CTRL.osmotic_1h
CTRL2_osmotic_1h	CTRL2_osmotic_1h_P14R7C3	E68	P14	osmotic_1h	stress	CTRL2	control	0.696321	0.212203	0.0533412	NA	NA	NA	0.0622825	0.113662	NA	NA	NA	0.0526667	0.146244	CTRL	CTRL.osmotic_1h
CTRL2_osmotic_1h	CTRL2_osmotic_1h_P7R2C3	E64	P7	osmotic_1h	stress	CTRL2	control	0.954112	0.648801	0.834066	0.794074	NA	0.47398	NA	NA	0.871797	NA	0.903286	NA	NA	CTRL	CTRL.osmotic_1h
CTRL2_osmotic_1h	CTRL2_osmotic_1h_P7R3C3	E64	P7	osmotic_1h	stress	CTRL2	control	0.99502	0.53256	0.890085	0.702688	NA	0.477113	NA	NA	0.827271	NA	0.915109	NA	NA	CTRL	CTRL.osmotic_1h
CTRL2_osmotic_1h	CTRL2_osmotic_1h_P7R4C3	E64	P7	osmotic_1h	stress	CTRL2	control	0.969902	0.321666	0.736983	NA	NA	NA	0.624019	NA	NA	NA	NA	0.97919	NA	CTRL	CTRL.osmotic_1h
CTRL2_osmotic_1h	CTRL2_osmotic_1h_P7R5C3	E64	P7	osmotic_1h	stress	CTRL2	control	0.977728	0.316465	0.756228	NA	NA	NA	0.540198	NA	NA	NA	NA	0.969349	NA	CTRL	CTRL.osmotic_1h
CTRL2_osmotic_1h	CTRL2_osmotic_1h_P7R6C3	E64	P7	osmotic_1h	stress	CTRL2	control	0.947896	0.5258	0.783969	NA	0.490453	NA	NA	0.222823	NA	0.987025	NA	NA	0.759891	CTRL	CTRL.osmotic_1h
CTRL2_osmotic_1h	CTRL2_osmotic_1h_P7R7C3	E64	P7	osmotic_1h	stress	CTRL2	control	0.970738	0.626372	0.866301	NA	0.555729	NA	NA	0.333338	NA	0.990656	NA	NA	0.769507	CTRL	CTRL.osmotic_1h
CTRL2_osmotic_2h	CTRL2_osmotic_2h_P15R2C3	E68	P15	osmotic_2h	stress	CTRL2	control	0.616609	0.41068	0.239507	0.180575	NA	0.121521	NA	NA	0.124793	NA	0.242697	NA	NA	CTRL	CTRL.osmotic_2h
CTRL2_osmotic_2h	CTRL2_osmotic_2h_P15R3C3	E68	P15	osmotic_2h	stress	CTRL2	control	0.489475	0.377854	0.0814577	0.00942506	NA	0.0152619	NA	NA	0.0185972	NA	0.0687092	NA	NA	CTRL	CTRL.osmotic_2h
CTRL2_osmotic_2h	CTRL2_osmotic_2h_P15R4C3	E68	P15	osmotic_2h	stress	CTRL2	control	0.547525	0.23074	0.0992042	NA	0.146411	NA	NA	NA	NA	0.542154	NA	NA	NA	CTRL	CTRL.osmotic_2h
CTRL2_osmotic_2h	CTRL2_osmotic_2h_P15R5C3	E68	P15	osmotic_2h	stress	CTRL2	control	0.589327	0.236645	0.123221	NA	0.102027	NA	NA	NA	NA	0.556701	NA	NA	NA	CTRL	CTRL.osmotic_2h
CTRL2_osmotic_2h	CTRL2_osmotic_2h_P15R6C3	E68	P15	osmotic_2h	stress	CTRL2	control	0.546885	0.283832	0.281348	NA	NA	NA	0.259529	0.322633	NA	NA	NA	0.43267	0.115982	CTRL	CTRL.osmotic_2h
CTRL2_osmotic_2h	CTRL2_osmotic_2h_P15R7C3	E68	P15	osmotic_2h	stress	CTRL2	control	0.533775	0.434457	0.236471	NA	NA	NA	0.365987	0.336592	NA	NA	NA	0.350194	0.159483	CTRL	CTRL.osmotic_2h
CTRL2_osmotic_2h	CTRL2_osmotic_2h_P6R2C3	E64	P6	osmotic_2h	stress	CTRL2	control	0.196848	0.154866	0.09014	0.282519	NA	0.171521	NA	NA	0.463846	NA	0.444399	NA	NA	CTRL	CTRL.osmotic_2h
CTRL2_osmotic_2h	CTRL2_osmotic_2h_P6R3C3	E64	P6	osmotic_2h	stress	CTRL2	control	0.170979	0.127264	0.0652016	0.230408	NA	0.187822	NA	NA	0.449679	NA	0.456242	NA	NA	CTRL	CTRL.osmotic_2h
CTRL2_osmotic_2h	CTRL2_osmotic_2h_P6R4C3	E64	P6	osmotic_2h	stress	CTRL2	control	0.18168	0.152738	0.0792708	NA	NA	NA	0.321851	NA	NA	NA	NA	0.885422	NA	CTRL	CTRL.osmotic_2h
CTRL2_osmotic_2h	CTRL2_osmotic_2h_P6R5C3	E64	P6	osmotic_2h	stress	CTRL2	control	0.198823	0.277191	0.105996	NA	NA	NA	0.433662	NA	NA	NA	NA	0.889988	NA	CTRL	CTRL.osmotic_2h
CTRL2_osmotic_2h	CTRL2_osmotic_2h_P6R6C3	E64	P6	osmotic_2h	stress	CTRL2	control	0.20713	0.121143	0.0702543	NA	0.234946	NA	NA	0.0918994	NA	0.931309	NA	NA	0.566277	CTRL	CTRL.osmotic_2h
CTRL2_osmotic_2h	CTRL2_osmotic_2h_P6R7C3	E64	P6	osmotic_2h	stress	CTRL2	control	0.197484	0.114957	0.0456332	NA	0.199033	NA	NA	0.115665	NA	0.931034	NA	NA	0.663356	CTRL	CTRL.osmotic_2h
CTRL2_osmotic_6h	CTRL2_osmotic_6h_P16R2C3	E68	P16	osmotic_6h	stress	CTRL2	control	NA	0.481587	NA	NA	NA	NA	NA	NA	NA	NA	NA	NA	NA	CTRL	CTRL.osmotic_6h
CTRL2_osmotic_6h	CTRL2_osmotic_6h_P16R3C3	E68	P16	osmotic_6h	stress	CTRL2	control	0.324086	0.33127	0.211572	0.196536	NA	0.0866255	NA	NA	0.0524019	NA	0.179209	NA	NA	CTRL	CTRL.osmotic_6h
CTRL2_osmotic_6h	CTRL2_osmotic_6h_P16R4C3	E68	P16	osmotic_6h	stress	CTRL2	control	0.428197	0.360375	0.0385416	NA	0.196641	NA	NA	NA	NA	0.844017	NA	NA	NA	CTRL	CTRL.osmotic_6h
CTRL2_osmotic_6h	CTRL2_osmotic_6h_P16R5C3	E68	P16	osmotic_6h	stress	CTRL2	control	0.364493	0.24616	0.196546	NA	0.330772	NA	NA	NA	NA	0.704346	NA	NA	NA	CTRL	CTRL.osmotic_6h
CTRL2_osmotic_6h	CTRL2_osmotic_6h_P16R6C3	E68	P16	osmotic_6h	stress	CTRL2	control	0.563706	0.356534	0.384832	NA	NA	NA	0.675489	0.533642	NA	NA	NA	0.730556	0.30339	CTRL	CTRL.osmotic_6h
CTRL2_osmotic_6h	CTRL2_osmotic_6h_P16R7C3	E68	P16	osmotic_6h	stress	CTRL2	control	NA	0.467325	NA	NA	NA	NA	NA	NA	NA	NA	NA	NA	NA	CTRL	CTRL.osmotic_6h
CTRL2_osmotic	CTRL2_osmotic_P13R2C3	E68	P13	osmotic	stress	CTRL2	control	0.997353	0.999207	0.998786	0.999574	NA	NA	NA	NA	0.98638	NA	NA	NA	NA	CTRL	CTRL.osmotic
CTRL2_osmotic	CTRL2_osmotic_P13R3C3	E68	P13	osmotic	stress	CTRL2	control	0.971572	0.98915	0.986907	0.993828	NA	0.978397	NA	NA	0.930523	NA	0.954721	NA	NA	CTRL	CTRL.osmotic
CTRL2_osmotic	CTRL2_osmotic_P13R4C3	E68	P13	osmotic	stress	CTRL2	control	0.998133	0.989026	0.995282	NA	NA	NA	NA	NA	NA	NA	NA	NA	NA	CTRL	CTRL.osmotic
CTRL2_osmotic	CTRL2_osmotic_P13R5C3	E68	P13	osmotic	stress	CTRL2	control	0.999099	0.998824	0.995369	NA	0.991276	NA	NA	NA	NA	0.99838	NA	NA	NA	CTRL	CTRL.osmotic
CTRL2_osmotic	CTRL2_osmotic_P13R6C3	E68	P13	osmotic	stress	CTRL2	control	0.995194	0.997263	0.999196	NA	NA	NA	NA	NA	NA	NA	NA	NA	NA	CTRL	CTRL.osmotic
CTRL2_osmotic	CTRL2_osmotic_P13R7C3	E68	P13	osmotic	stress	CTRL2	control	0.939224	0.984741	0.974445	NA	NA	NA	0.999252	0.999965	NA	NA	NA	0.986407	0.999944	CTRL	CTRL.osmotic
CTRL2_osmotic	CTRL2_osmotic_P1R6C3	E58	P1	osmotic	stress	CTRL2	control	NA	NA	NA	0.994605	NA	NA	NA	NA	0.979628	NA	NA	NA	NA	CTRL	CTRL.osmotic
CTRL2_osmotic	CTRL2_osmotic_P1R7C3	E58	P1	osmotic	stress	CTRL2	control	0.692487	0.687527	0.664599	0.979767	NA	NA	NA	NA	0.951547	NA	NA	NA	NA	CTRL	CTRL.osmotic
CTRL2_osmotic	CTRL2_osmotic_P2R7C3	E59	P2	osmotic	stress	CTRL2	control	NA	NA	NA	0.823546	NA	NA	NA	NA	0.560057	NA	NA	NA	NA	CTRL	CTRL.osmotic
CTRL2_osmotic	CTRL2_osmotic_P4R2C3	E64	P4	osmotic	stress	CTRL2	control	NA	NA	NA	0.997907	NA	NA	NA	NA	0.888064	NA	NA	NA	NA	CTRL	CTRL.osmotic
CTRL2_osmotic	CTRL2_osmotic_P4R3C3	E64	P4	osmotic	stress	CTRL2	control	NA	NA	NA	0.973461	NA	NA	NA	NA	0.869748	NA	NA	NA	NA	CTRL	CTRL.osmotic
CTRL2_osmotic	CTRL2_osmotic_P4R4C3	E64	P4	osmotic	stress	CTRL2	control	0.80138	0.969857	0.983276	NA	NA	NA	0.995266	NA	NA	NA	NA	0.953366	NA	CTRL	CTRL.osmotic
CTRL2_osmotic	CTRL2_osmotic_P4R5C3	E64	P4	osmotic	stress	CTRL2	control	NA	NA	NA	NA	NA	NA	0.980889	NA	NA	NA	NA	0.888624	NA	CTRL	CTRL.osmotic
CTRL2_osmotic	CTRL2_osmotic_P4R6C3	E64	P4	osmotic	stress	CTRL2	control	0.995018	0.976948	0.999374	NA	0.999347	NA	NA	NA	NA	0.990312	NA	NA	NA	CTRL	CTRL.osmotic
CTRL2_osmotic	CTRL2_osmotic_P4R7C3	E64	P4	osmotic	stress	CTRL2	control	0.971682	0.897043	0.995109	NA	NA	NA	NA	NA	NA	NA	NA	NA	NA	CTRL	CTRL.osmotic
CTRL2_untreated	CTRL2_untreated_P12R2C3	E68	P12	untreated	no_stress	CTRL2	control	0.559601	0.0961066	0.0944954	0.0861768	NA	0.0586458	NA	NA	0.00731281	NA	0.0481726	NA	NA	CTRL	CTRL.untreated
CTRL2_untreated	CTRL2_untreated_P12R3C3	E68	P12	untreated	no_stress	CTRL2	control	0.355624	0.344747	0.412396	0.505106	NA	0.000358433	NA	NA	0.147951	NA	0.0111473	NA	NA	CTRL	CTRL.untreated
CTRL2_untreated	CTRL2_untreated_P12R4C3	E68	P12	untreated	no_stress	CTRL2	control	0.313826	0.0148718	0.0194786	NA	0.0206851	NA	NA	NA	NA	0.0224459	NA	NA	NA	CTRL	CTRL.untreated
CTRL2_untreated	CTRL2_untreated_P12R5C3	E68	P12	untreated	no_stress	CTRL2	control	0.418437	7.00292e-05	0.000629315	NA	0.100868	NA	NA	NA	NA	0.052665	NA	NA	NA	CTRL	CTRL.untreated
CTRL2_untreated	CTRL2_untreated_P12R6C3	E68	P12	untreated	no_stress	CTRL2	control	0.334516	0.00404608	0.00539041	NA	NA	NA	0.0256023	0.0393387	NA	NA	NA	0.159761	0.0345596	CTRL	CTRL.untreated
CTRL2_untreated	CTRL2_untreated_P12R7C3	E68	P12	untreated	no_stress	CTRL2	control	0.345858	0.0695317	0.0600565	NA	NA	NA	0.157546	0.188937	NA	NA	NA	0.217894	0.174218	CTRL	CTRL.untreated
CTRL2_untreated	CTRL2_untreated_P19R3C10	E69	P19	untreated	no_stress	CTRL2	control	0.128966	0.113246	0.0486609	0.267278	NA	0.0353177	NA	NA	0.462975	NA	0.00331485	NA	NA	CTRL	CTRL.untreated
CTRL2_untreated	CTRL2_untreated_P19R3C11	E69	P19	untreated	no_stress	CTRL2	control	0.0939962	0.0601687	0.0442386	0.185326	NA	0.0135815	NA	NA	0.0383102	NA	0.000559122	NA	NA	CTRL	CTRL.untreated
CTRL2_untreated	CTRL2_untreated_P19R3C4	E69	P19	untreated	no_stress	CTRL2	control	0.0609054	0.0179731	0.0236681	NA	0.00935983	NA	NA	NA	NA	0.115694	NA	NA	NA	CTRL	CTRL.untreated
CTRL2_untreated	CTRL2_untreated_P19R3C5	E69	P19	untreated	no_stress	CTRL2	control	0.0904599	0.0382072	0.0124092	NA	0.00532101	NA	NA	NA	NA	0.079006	NA	NA	NA	CTRL	CTRL.untreated
CTRL2_untreated	CTRL2_untreated_P19R3C6	E69	P19	untreated	no_stress	CTRL2	control	0.100428	0.0424788	0.0338252	NA	NA	NA	0.0225877	0.0172088	NA	NA	NA	0.0154033	0.0482134	CTRL	CTRL.untreated
CTRL2_untreated	CTRL2_untreated_P19R3C7	E69	P19	untreated	no_stress	CTRL2	control	0.0885656	0.0349783	0.0148016	NA	NA	NA	0.0112273	0.0184679	NA	NA	NA	0.0215132	0.0831445	CTRL	CTRL.untreated
CTRL2_untreated	CTRL2_untreated_P19R3C8	E69	P19	untreated	no_stress	CTRL2	control	0.113153	0.0600523	0.0309095	NA	0.00730291	NA	NA	NA	NA	0.0449452	NA	NA	NA	CTRL	CTRL.untreated
CTRL2_untreated	CTRL2_untreated_P19R3C9	E69	P19	untreated	no_stress	CTRL2	control	0.0691076	0.0728178	0.0223508	NA	0.00201595	NA	NA	NA	NA	0.0327845	NA	NA	NA	CTRL	CTRL.untreated
CTRL2_untreated	CTRL2_untreated_P1R2C3	E58	P1	untreated	no_stress	CTRL2	control	0.146239	0.00724005	0.0171438	0.00157205	NA	NA	NA	NA	0.00682522	NA	NA	NA	NA	CTRL	CTRL.untreated
CTRL2_untreated	CTRL2_untreated_P1R3C3	E58	P1	untreated	no_stress	CTRL2	control	0.160149	0.0306561	0.0293065	0.00836168	NA	NA	NA	NA	0.0325435	NA	NA	NA	NA	CTRL	CTRL.untreated
CTRL2_untreated	CTRL2_untreated_P21R3C10	E69	P21	untreated	no_stress	CTRL2	control	0.179516	0.105337	0.0553209	NA	0.027164	NA	NA	NA	NA	0.161183	NA	NA	NA	CTRL	CTRL.untreated
CTRL2_untreated	CTRL2_untreated_P21R3C11	E69	P21	untreated	no_stress	CTRL2	control	0.203142	0.113889	0.0504606	NA	0.0167304	NA	NA	NA	NA	0.0682052	NA	NA	NA	CTRL	CTRL.untreated
CTRL2_untreated	CTRL2_untreated_P21R3C6	E69	P21	untreated	no_stress	CTRL2	control	0.210207	0.170311	0.1472	NA	NA	NA	NA	0.0597697	NA	NA	NA	NA	0.0643554	CTRL	CTRL.untreated
CTRL2_untreated	CTRL2_untreated_P21R3C7	E69	P21	untreated	no_stress	CTRL2	control	0.21382	0.0899206	0.0682503	NA	NA	NA	NA	0.046	NA	NA	NA	NA	0.0762398	CTRL	CTRL.untreated
CTRL2_untreated	CTRL2_untreated_P21R3C8	E69	P21	untreated	no_stress	CTRL2	control	0.182955	0.0855817	0.0777694	0.0972798	NA	0.018559	NA	NA	0.0578779	NA	0.0210595	NA	NA	CTRL	CTRL.untreated
CTRL2_untreated	CTRL2_untreated_P21R3C9	E69	P21	untreated	no_stress	CTRL2	control	0.215455	0.209657	0.136637	0.109148	NA	0.0198434	NA	NA	0.0539434	NA	0.0238494	NA	NA	CTRL	CTRL.untreated
CTRL2_untreated	CTRL2_untreated_P2R2C3	E59	P2	untreated	no_stress	CTRL2	control	0.174961	0.164905	0.124641	0.11701	NA	NA	NA	NA	0.156842	NA	NA	NA	NA	CTRL	CTRL.untreated
CTRL2_untreated	CTRL2_untreated_P2R3C3	E59	P2	untreated	no_stress	CTRL2	control	0.403117	0.332619	0.323173	0.110332	NA	NA	NA	NA	0.0600692	NA	NA	NA	NA	CTRL	CTRL.untreated
CTRL2_untreated	CTRL2_untreated_P3R2C3	E64	P3	untreated	no_stress	CTRL2	control	0.175775	0.00971548	0.0376744	0.0697285	NA	0.0378016	NA	NA	0.176658	NA	0.0849829	NA	NA	CTRL	CTRL.untreated
CTRL2_untreated	CTRL2_untreated_P3R3C3	E64	P3	untreated	no_stress	CTRL2	control	0.17513	0.0342019	0.0147928	0.0278224	NA	0.0107134	NA	NA	0.174391	NA	0.0202135	NA	NA	CTRL	CTRL.untreated
CTRL2_untreated	CTRL2_untreated_P3R4C3	E64	P3	untreated	no_stress	CTRL2	control	0.130292	0.0433423	0.053082	NA	NA	NA	0.027949	NA	NA	NA	NA	0.113541	NA	CTRL	CTRL.untreated
CTRL2_untreated	CTRL2_untreated_P3R5C3	E64	P3	untreated	no_stress	CTRL2	control	0.0851472	0.0777885	0.0983237	NA	NA	NA	0.0593509	NA	NA	NA	NA	0.210215	NA	CTRL	CTRL.untreated
CTRL2_untreated	CTRL2_untreated_P3R6C3	E64	P3	untreated	no_stress	CTRL2	control	0.122189	0.106718	0.0831445	NA	0.14759	NA	NA	0.238265	NA	0.468534	NA	NA	0.444638	CTRL	CTRL.untreated
CTRL2_untreated	CTRL2_untreated_P3R7C3	E64	P3	untreated	no_stress	CTRL2	control	0.110702	0.0422557	0.0230661	NA	0.0838194	NA	NA	0.133652	NA	0.473367	NA	NA	0.370163	CTRL	CTRL.untreated
CTRL2_untreated	CTRL2_untreated_P8R2C3	E66	P8	untreated	no_stress	CTRL2	control	0.112778	0.00943034	0.0117176	0.018744	NA	0.00015188	NA	NA	0.0337389	NA	0.0185641	NA	NA	CTRL	CTRL.untreated
CTRL2_untreated	CTRL2_untreated_P8R3C3	E66	P8	untreated	no_stress	CTRL2	control	0.171174	0.0364551	0.0231192	0.034353	NA	0.0196095	NA	NA	0.045278	NA	0.0352879	NA	NA	CTRL	CTRL.untreated
CTRL2_untreated	CTRL2_untreated_P8R4C3	E66	P8	untreated	no_stress	CTRL2	control	0.182417	0.035359	0.00843737	NA	NA	NA	0.0017863	NA	NA	NA	NA	0.328364	NA	CTRL	CTRL.untreated
CTRL2_untreated	CTRL2_untreated_P8R5C3	E66	P8	untreated	no_stress	CTRL2	control	0.224869	0.00764933	0.0129592	NA	NA	NA	0.000310019	NA	NA	NA	NA	0.0181536	NA	CTRL	CTRL.untreated
CTRL2_untreated	CTRL2_untreated_P8R6C3	E66	P8	untreated	no_stress	CTRL2	control	0.11919	0.0143157	0.0146255	NA	0.0111311	NA	NA	0.0230292	NA	0.0146697	NA	NA	0.0684988	CTRL	CTRL.untreated
CTRL2_untreated	CTRL2_untreated_P8R7C3	E66	P8	untreated	no_stress	CTRL2	control	0.140108	0.0191135	0.00951608	NA	0.000672905	NA	NA	0.00115142	NA	0.00884299	NA	NA	0.00474717	CTRL	CTRL.untreated
CTRL2_untreated	CTRL2_untreated_P9R2C3	E67	P9	untreated	no_stress	CTRL2	control	0.113747	0.014293	0.0229741	0.00469309	NA	0.00237011	NA	NA	0.0167534	NA	0.0601141	NA	NA	CTRL	CTRL.untreated
CTRL2_untreated	CTRL2_untreated_P9R3C3	E67	P9	untreated	no_stress	CTRL2	control	0.190238	0.0817985	0.0630952	0.069797	NA	0.0145666	NA	NA	0.0823206	NA	0.032653	NA	NA	CTRL	CTRL.untreated
CTRL2_untreated	CTRL2_untreated_P9R4C3	E67	P9	untreated	no_stress	CTRL2	control	0.0942087	0.00546105	0.00600816	NA	0.00522818	NA	NA	NA	NA	0.420238	NA	NA	NA	CTRL	CTRL.untreated
CTRL2_untreated	CTRL2_untreated_P9R5C3	E67	P9	untreated	no_stress	CTRL2	control	0.1004	0.00191525	0.00505209	NA	0.00323057	NA	NA	NA	NA	0.412435	NA	NA	NA	CTRL	CTRL.untreated
CTRL2_untreated	CTRL2_untreated_P9R6C3	E67	P9	untreated	no_stress	CTRL2	control	0.134144	0.0111818	0.0106734	NA	NA	NA	0.00864126	0.00305101	NA	NA	NA	0.101223	0.0958597	CTRL	CTRL.untreated
CTRL2_untreated	CTRL2_untreated_P9R7C3	E67	P9	untreated	no_stress	CTRL2	control	0.112974	0.00581642	0.013026	NA	NA	NA	0.00193455	0.00121916	NA	NA	NA	0.124454	0.124066	CTRL	CTRL.untreated
CTRL3_osmotic_1h	CTRL3_osmotic_1h_P14R2C4	E68	P14	osmotic_1h	stress	CTRL3	control	0.505011	0.0281005	0.0291628	0.0218466	NA	0.0129992	NA	NA	0.0160946	NA	0.136725	NA	NA	CTRL	CTRL.osmotic_1h
CTRL3_osmotic_1h	CTRL3_osmotic_1h_P14R3C4	E68	P14	osmotic_1h	stress	CTRL3	control	0.443009	0.0153966	0.0162681	0.0125128	NA	0.00330693	NA	NA	0.010402	NA	0.131826	NA	NA	CTRL	CTRL.osmotic_1h
CTRL3_osmotic_1h	CTRL3_osmotic_1h_P14R4C4	E68	P14	osmotic_1h	stress	CTRL3	control	0.465577	0.0122933	0.0254296	NA	0.0331758	NA	NA	NA	NA	0.430422	NA	NA	NA	CTRL	CTRL.osmotic_1h
CTRL3_osmotic_1h	CTRL3_osmotic_1h_P14R5C4	E68	P14	osmotic_1h	stress	CTRL3	control	0.437193	0.00277099	0.00609181	NA	0.0327264	NA	NA	NA	NA	0.501292	NA	NA	NA	CTRL	CTRL.osmotic_1h
CTRL3_osmotic_1h	CTRL3_osmotic_1h_P14R6C4	E68	P14	osmotic_1h	stress	CTRL3	control	0.495952	0.00367297	0.0150166	NA	NA	NA	0.00611527	0.0315268	NA	NA	NA	0.141047	0.18505	CTRL	CTRL.osmotic_1h
CTRL3_osmotic_1h	CTRL3_osmotic_1h_P14R7C4	E68	P14	osmotic_1h	stress	CTRL3	control	0.441799	0.0580036	0.0771176	NA	NA	NA	0.0776526	0.134693	NA	NA	NA	0.138724	0.190221	CTRL	CTRL.osmotic_1h
CTRL3_osmotic_1h	CTRL3_osmotic_1h_P7R2C4	E64	P7	osmotic_1h	stress	CTRL3	control	0.829474	0.811664	0.924171	0.958195	NA	0.775882	NA	NA	0.923841	NA	0.848624	NA	NA	CTRL	CTRL.osmotic_1h
CTRL3_osmotic_1h	CTRL3_osmotic_1h_P7R3C4	E64	P7	osmotic_1h	stress	CTRL3	control	0.938324	0.929854	0.945878	0.897091	NA	0.85008	NA	NA	0.785609	NA	0.906569	NA	NA	CTRL	CTRL.osmotic_1h
CTRL3_osmotic_1h	CTRL3_osmotic_1h_P7R4C4	E64	P7	osmotic_1h	stress	CTRL3	control	0.864172	0.867437	0.92079	NA	NA	NA	0.961234	NA	NA	NA	NA	0.962958	NA	CTRL	CTRL.osmotic_1h
CTRL3_osmotic_1h	CTRL3_osmotic_1h_P7R5C4	E64	P7	osmotic_1h	stress	CTRL3	control	0.940789	0.809985	0.921139	NA	NA	NA	0.947684	NA	NA	NA	NA	0.980778	NA	CTRL	CTRL.osmotic_1h
CTRL3_osmotic_1h	CTRL3_osmotic_1h_P7R6C4	E64	P7	osmotic_1h	stress	CTRL3	control	0.919644	0.747104	0.88452	NA	0.795795	NA	NA	0.594242	NA	0.967154	NA	NA	0.801967	CTRL	CTRL.osmotic_1h
CTRL3_osmotic_1h	CTRL3_osmotic_1h_P7R7C4	E64	P7	osmotic_1h	stress	CTRL3	control	0.882816	0.910715	0.930444	NA	0.837646	NA	NA	0.670053	NA	0.941102	NA	NA	0.778413	CTRL	CTRL.osmotic_1h
CTRL3_osmotic_2h	CTRL3_osmotic_2h_P15R2C4	E68	P15	osmotic_2h	stress	CTRL3	control	0.330022	0.0295596	0.0338374	0.0190858	NA	0.0119867	NA	NA	0.0275102	NA	0.20644	NA	NA	CTRL	CTRL.osmotic_2h
CTRL3_osmotic_2h	CTRL3_osmotic_2h_P15R3C4	E68	P15	osmotic_2h	stress	CTRL3	control	0.246129	0.00994111	0.0261883	0.0068282	NA	0.0026678	NA	NA	0.0171231	NA	0.122309	NA	NA	CTRL	CTRL.osmotic_2h
CTRL3_osmotic_2h	CTRL3_osmotic_2h_P15R4C4	E68	P15	osmotic_2h	stress	CTRL3	control	0.368217	0.00842636	0.0111875	NA	0.0683683	NA	NA	NA	NA	0.611108	NA	NA	NA	CTRL	CTRL.osmotic_2h
CTRL3_osmotic_2h	CTRL3_osmotic_2h_P15R5C4	E68	P15	osmotic_2h	stress	CTRL3	control	0.282724	0.00243839	0.0040159	NA	0.0791109	NA	NA	NA	NA	0.637808	NA	NA	NA	CTRL	CTRL.osmotic_2h
CTRL3_osmotic_2h	CTRL3_osmotic_2h_P15R6C4	E68	P15	osmotic_2h	stress	CTRL3	control	0.350442	0.0204697	0.0407608	NA	NA	NA	0.0307323	0.0667536	NA	NA	NA	0.187121	0.0939704	CTRL	CTRL.osmotic_2h
CTRL3_osmotic_2h	CTRL3_osmotic_2h_P15R7C4	E68	P15	osmotic_2h	stress	CTRL3	control	0.328216	0.0154331	0.0160018	NA	NA	NA	0.032118	0.0322222	NA	NA	NA	0.169571	0.0712525	CTRL	CTRL.osmotic_2h
CTRL3_osmotic_2h	CTRL3_osmotic_2h_P6R2C4	E64	P6	osmotic_2h	stress	CTRL3	control	0.175758	0.145503	0.0825346	0.273119	NA	0.177244	NA	NA	0.433364	NA	0.517357	NA	NA	CTRL	CTRL.osmotic_2h
CTRL3_osmotic_2h	CTRL3_osmotic_2h_P6R3C4	E64	P6	osmotic_2h	stress	CTRL3	control	0.167714	0.0941029	0.0786055	0.228037	NA	0.154509	NA	NA	0.442877	NA	0.470991	NA	NA	CTRL	CTRL.osmotic_2h
CTRL3_osmotic_2h	CTRL3_osmotic_2h_P6R4C4	E64	P6	osmotic_2h	stress	CTRL3	control	0.243084	0.178979	0.111508	NA	NA	NA	0.421433	NA	NA	NA	NA	0.865607	NA	CTRL	CTRL.osmotic_2h
CTRL3_osmotic_2h	CTRL3_osmotic_2h_P6R5C4	E64	P6	osmotic_2h	stress	CTRL3	control	0.206786	0.110944	0.0744359	NA	NA	NA	0.26984	NA	NA	NA	NA	0.866161	NA	CTRL	CTRL.osmotic_2h
CTRL3_osmotic_2h	CTRL3_osmotic_2h_P6R6C4	E64	P6	osmotic_2h	stress	CTRL3	control	0.236939	0.092718	0.0761106	NA	0.205592	NA	NA	0.0554519	NA	0.892723	NA	NA	0.472693	CTRL	CTRL.osmotic_2h
CTRL3_osmotic_2h	CTRL3_osmotic_2h_P6R7C4	E64	P6	osmotic_2h	stress	CTRL3	control	0.290655	0.148761	0.12682	NA	0.211478	NA	NA	0.113433	NA	0.87501	NA	NA	0.533815	CTRL	CTRL.osmotic_2h
CTRL3_osmotic_6h	CTRL3_osmotic_6h_P16R2C4	E68	P16	osmotic_6h	stress	CTRL3	control	0.198897	0.0345955	0.037006	0.0370446	NA	0.0250621	NA	NA	0.0274501	NA	0.238792	NA	NA	CTRL	CTRL.osmotic_6h
CTRL3_osmotic_6h	CTRL3_osmotic_6h_P16R3C4	E68	P16	osmotic_6h	stress	CTRL3	control	0.149733	0.00913723	0.00687038	0.0228066	NA	0.00305236	NA	NA	0.0406148	NA	0.218932	NA	NA	CTRL	CTRL.osmotic_6h
CTRL3_osmotic_6h	CTRL3_osmotic_6h_P16R4C4	E68	P16	osmotic_6h	stress	CTRL3	control	0.111982	0.000583699	0.00120736	NA	0.118653	NA	NA	NA	NA	0.709874	NA	NA	NA	CTRL	CTRL.osmotic_6h
CTRL3_osmotic_6h	CTRL3_osmotic_6h_P16R5C4	E68	P16	osmotic_6h	stress	CTRL3	control	0.11829	0.00434409	0.0095898	NA	0.0831162	NA	NA	NA	NA	0.614756	NA	NA	NA	CTRL	CTRL.osmotic_6h
CTRL3_osmotic_6h	CTRL3_osmotic_6h_P16R6C4	E68	P16	osmotic_6h	stress	CTRL3	control	0.112049	0.00467602	0.00978641	NA	NA	NA	0.00151606	0.0137181	NA	NA	NA	0.15087	0.0218693	CTRL	CTRL.osmotic_6h
CTRL3_osmotic_6h	CTRL3_osmotic_6h_P16R7C4	E68	P16	osmotic_6h	stress	CTRL3	control	0.131572	0.0489606	0.0205509	NA	NA	NA	0.0305911	0.0282182	NA	NA	NA	0.161917	0.0267403	CTRL	CTRL.osmotic_6h
CTRL3_osmotic	CTRL3_osmotic_P13R2C4	E68	P13	osmotic	stress	CTRL3	control	NA	NA	NA	0.993376	NA	0.990402	NA	NA	0.923875	NA	0.989767	NA	NA	CTRL	CTRL.osmotic
CTRL3_osmotic	CTRL3_osmotic_P13R3C4	E68	P13	osmotic	stress	CTRL3	control	0.865111	0.999464	0.994873	0.988156	NA	0.988012	NA	NA	0.938112	NA	0.991029	NA	NA	CTRL	CTRL.osmotic
CTRL3_osmotic	CTRL3_osmotic_P13R4C4	E68	P13	osmotic	stress	CTRL3	control	NA	NA	NA	NA	0.989957	NA	NA	NA	NA	0.999548	NA	NA	NA	CTRL	CTRL.osmotic
CTRL3_osmotic	CTRL3_osmotic_P13R5C4	E68	P13	osmotic	stress	CTRL3	control	NA	NA	NA	NA	0.994451	NA	NA	NA	NA	0.99977	NA	NA	NA	CTRL	CTRL.osmotic
CTRL3_osmotic	CTRL3_osmotic_P13R6C4	E68	P13	osmotic	stress	CTRL3	control	0.950024	0.999622	0.99959	NA	NA	NA	0.999667	0.999129	NA	NA	NA	0.986737	0.998385	CTRL	CTRL.osmotic
CTRL3_osmotic	CTRL3_osmotic_P13R7C4	E68	P13	osmotic	stress	CTRL3	control	0.995455	0.998278	0.982774	NA	NA	NA	0.989054	0.999647	NA	NA	NA	0.975763	0.997559	CTRL	CTRL.osmotic
CTRL3_osmotic	CTRL3_osmotic_P1R6C4	E58	P1	osmotic	stress	CTRL3	control	NA	NA	NA	0.978342	NA	NA	NA	NA	0.927855	NA	NA	NA	NA	CTRL	CTRL.osmotic
CTRL3_osmotic	CTRL3_osmotic_P1R7C4	E58	P1	osmotic	stress	CTRL3	control	0.784812	0.948286	0.984696	0.978178	NA	NA	NA	NA	0.918006	NA	NA	NA	NA	CTRL	CTRL.osmotic
CTRL3_osmotic	CTRL3_osmotic_P2R6C4	E59	P2	osmotic	stress	CTRL3	control	NA	NA	NA	0.91293	NA	NA	NA	NA	0.871233	NA	NA	NA	NA	CTRL	CTRL.osmotic
CTRL3_osmotic	CTRL3_osmotic_P4R2C4	E64	P4	osmotic	stress	CTRL3	control	0.931765	0.946583	0.981232	0.96266	NA	0.966123	NA	NA	0.714084	NA	0.923063	NA	NA	CTRL	CTRL.osmotic
CTRL3_osmotic	CTRL3_osmotic_P4R3C4	E64	P4	osmotic	stress	CTRL3	control	NA	NA	NA	0.969236	NA	NA	NA	NA	0.780612	NA	NA	NA	NA	CTRL	CTRL.osmotic
CTRL3_osmotic	CTRL3_osmotic_P4R4C4	E64	P4	osmotic	stress	CTRL3	control	0.652176	0.7176	0.89893	NA	NA	NA	NA	NA	NA	NA	NA	NA	NA	CTRL	CTRL.osmotic
CTRL3_osmotic	CTRL3_osmotic_P4R6C4	E64	P4	osmotic	stress	CTRL3	control	0.824546	0.966688	0.993841	NA	0.989244	NA	NA	0.940678	NA	0.862852	NA	NA	0.780181	CTRL	CTRL.osmotic
CTRL3_untreated	CTRL3_untreated_P12R2C4	E68	P12	untreated	no_stress	CTRL3	control	0.159066	0.00914622	0.0131546	0.00652185	NA	0.00212555	NA	NA	0.0037524	NA	0.0767511	NA	NA	CTRL	CTRL.untreated
CTRL3_untreated	CTRL3_untreated_P12R3C4	E68	P12	untreated	no_stress	CTRL3	control	0.204406	0.0480691	0.0562194	0.0263771	NA	0.0290077	NA	NA	0.0144709	NA	0.0620292	NA	NA	CTRL	CTRL.untreated
CTRL3_untreated	CTRL3_untreated_P12R4C4	E68	P12	untreated	no_stress	CTRL3	control	0.179846	0.00140334	0.000239252	NA	0.00187327	NA	NA	NA	NA	0.0648187	NA	NA	NA	CTRL	CTRL.untreated
CTRL3_untreated	CTRL3_untreated_P12R5C4	E68	P12	untreated	no_stress	CTRL3	control	0.230089	0.0047763	0.0247832	NA	0.0161525	NA	NA	NA	NA	0.167787	NA	NA	NA	CTRL	CTRL.untreated
CTRL3_untreated	CTRL3_untreated_P12R6C4	E68	P12	untreated	no_stress	CTRL3	control	0.246089	0.00489538	0.00353355	NA	NA	NA	0.00145997	0.0218453	NA	NA	NA	0.0881317	0.0697598	CTRL	CTRL.untreated
CTRL3_untreated	CTRL3_untreated_P12R7C4	E68	P12	untreated	no_stress	CTRL3	control	0.205324	0.00278788	0.00404821	NA	NA	NA	0.00044284	0.0178485	NA	NA	NA	0.123007	0.0792183	CTRL	CTRL.untreated
CTRL3_untreated	CTRL3_untreated_P19R4C10	E69	P19	untreated	no_stress	CTRL3	control	0.0876196	0.00513722	0.00132124	0.00320818	NA	0.0026887	NA	NA	0.0415421	NA	0.00207311	NA	NA	CTRL	CTRL.untreated
CTRL3_untreated	CTRL3_untreated_P19R4C11	E69	P19	untreated	no_stress	CTRL3	control	0.0930826	0.0146844	0.004206	0.0142633	NA	0.00131666	NA	NA	0.0340899	NA	0.00177428	NA	NA	CTRL	CTRL.untreated
CTRL3_untreated	CTRL3_untreated_P19R4C4	E69	P19	untreated	no_stress	CTRL3	control	0.139744	0.00719675	0.00728501	NA	0.00331436	NA	NA	NA	NA	0.11426	NA	NA	NA	CTRL	CTRL.untreated
CTRL3_untreated	CTRL3_untreated_P19R4C5	E69	P19	untreated	no_stress	CTRL3	control	0.077027	0.0030025	0.0011166	NA	0.00138461	NA	NA	NA	NA	0.0373301	NA	NA	NA	CTRL	CTRL.untreated
CTRL3_untreated	CTRL3_untreated_P19R4C6	E69	P19	untreated	no_stress	CTRL3	control	0.0779067	0.0185793	0.0107421	NA	NA	NA	0.00583571	0.0142608	NA	NA	NA	0.00619182	0.0712628	CTRL	CTRL.untreated
CTRL3_untreated	CTRL3_untreated_P19R4C7	E69	P19	untreated	no_stress	CTRL3	control	0.133151	0.0185367	0.0240605	NA	NA	NA	0.0405936	0.00581045	NA	NA	NA	0.0220899	0.131448	CTRL	CTRL.untreated
CTRL3_untreated	CTRL3_untreated_P19R4C8	E69	P19	untreated	no_stress	CTRL3	control	0.0898103	0.000944462	0.000539904	NA	0.00137857	NA	NA	NA	NA	0.0467057	NA	NA	NA	CTRL	CTRL.untreated
CTRL3_untreated	CTRL3_untreated_P19R4C9	E69	P19	untreated	no_stress	CTRL3	control	0.0868323	0.0206573	0.0195673	NA	0.00206374	NA	NA	NA	NA	0.0592318	NA	NA	NA	CTRL	CTRL.untreated
CTRL3_untreated	CTRL3_untreated_P1R2C4	E58	P1	untreated	no_stress	CTRL3	control	0.20237	0.0613452	0.0367079	0.0129747	NA	NA	NA	NA	0.0282051	NA	NA	NA	NA	CTRL	CTRL.untreated
CTRL3_untreated	CTRL3_untreated_P1R3C4	E58	P1	untreated	no_stress	CTRL3	control	0.229303	0.123304	0.111977	0.0693059	NA	NA	NA	NA	0.0530789	NA	NA	NA	NA	CTRL	CTRL.untreated
CTRL3_untreated	CTRL3_untreated_P21R4C10	E69	P21	untreated	no_stress	CTRL3	control	0.133313	0.00749433	0.00423947	NA	0.00141934	NA	NA	NA	NA	0.0936489	NA	NA	NA	CTRL	CTRL.untreated
CTRL3_untreated	CTRL3_untreated_P21R4C11	E69	P21	untreated	no_stress	CTRL3	control	0.277677	0.0115404	0.0129623	NA	0.0114279	NA	NA	NA	NA	0.0530407	NA	NA	NA	CTRL	CTRL.untreated
CTRL3_untreated	CTRL3_untreated_P21R4C6	E69	P21	untreated	no_stress	CTRL3	control	0.121906	0.0142023	0.00733586	NA	NA	NA	NA	0.0210465	NA	NA	NA	NA	0.00865986	CTRL	CTRL.untreated
CTRL3_untreated	CTRL3_untreated_P21R4C7	E69	P21	untreated	no_stress	CTRL3	control	0.192518	0.0969702	0.0405445	NA	NA	NA	NA	0.0583901	NA	NA	NA	NA	0.142716	CTRL	CTRL.untreated
CTRL3_untreated	CTRL3_untreated_P21R4C8	E69	P21	untreated	no_stress	CTRL3	control	0.131593	0.056398	0.0107848	0.0032946	NA	0.00376665	NA	NA	0.00278897	NA	0.00103362	NA	NA	CTRL	CTRL.untreated
CTRL3_untreated	CTRL3_untreated_P21R4C9	E69	P21	untreated	no_stress	CTRL3	control	0.132956	0.00503471	0.00541327	0.0015918	NA	0.00235135	NA	NA	0.0153456	NA	0.0069542	NA	NA	CTRL	CTRL.untreated
CTRL3_untreated	CTRL3_untreated_P2R2C4	E59	P2	untreated	no_stress	CTRL3	control	NA	0.0807314	NA	NA	NA	NA	NA	NA	0.314006	NA	NA	NA	NA	CTRL	CTRL.untreated
CTRL3_untreated	CTRL3_untreated_P2R3C4	E59	P2	untreated	no_stress	CTRL3	control	0.180201	0.159136	0.129981	0.33541	NA	NA	NA	NA	0.234553	NA	NA	NA	NA	CTRL	CTRL.untreated
CTRL3_untreated	CTRL3_untreated_P3R2C4	E64	P3	untreated	no_stress	CTRL3	control	0.130122	0.0249334	0.0208324	0.0640651	NA	0.0584184	NA	NA	0.211843	NA	0.191218	NA	NA	CTRL	CTRL.untreated
CTRL3_untreated	CTRL3_untreated_P3R3C4	E64	P3	untreated	no_stress	CTRL3	control	0.131162	0.129948	0.0657027	0.131545	NA	0.0346124	NA	NA	0.202589	NA	0.0779259	NA	NA	CTRL	CTRL.untreated
CTRL3_untreated	CTRL3_untreated_P3R4C4	E64	P3	untreated	no_stress	CTRL3	control	0.171431	0.0753645	0.0865697	NA	NA	NA	0.0766029	NA	NA	NA	NA	0.342425	NA	CTRL	CTRL.untreated
CTRL3_untreated	CTRL3_untreated_P3R5C4	E64	P3	untreated	no_stress	CTRL3	control	0.0849173	0.0594847	0.0263284	NA	NA	NA	0.0809322	NA	NA	NA	NA	0.412907	NA	CTRL	CTRL.untreated
CTRL3_untreated	CTRL3_untreated_P3R6C4	E64	P3	untreated	no_stress	CTRL3	control	0.150747	0.0605445	0.0178521	NA	0.145147	NA	NA	0.0297232	NA	0.540261	NA	NA	0.296718	CTRL	CTRL.untreated
CTRL3_untreated	CTRL3_untreated_P3R7C4	E64	P3	untreated	no_stress	CTRL3	control	0.169488	0.0553085	0.0458847	NA	0.0262829	NA	NA	0.0524924	NA	0.254039	NA	NA	0.338364	CTRL	CTRL.untreated
CTRL3_untreated	CTRL3_untreated_P8R2C4	E66	P8	untreated	no_stress	CTRL3	control	0.0875754	0.00046335	9.01447e-05	0.0127586	NA	0.000333821	NA	NA	0.0997675	NA	0.00918963	NA	NA	CTRL	CTRL.untreated
CTRL3_untreated	CTRL3_untreated_P8R3C4	E66	P8	untreated	no_stress	CTRL3	control	0.207844	0.0489718	0.0464746	0.0373355	NA	0.0294052	NA	NA	0.073606	NA	0.040479	NA	NA	CTRL	CTRL.untreated
CTRL3_untreated	CTRL3_untreated_P8R4C4	E66	P8	untreated	no_stress	CTRL3	control	0.150831	2.20061e-05	0.000393818	NA	NA	NA	0.000207586	NA	NA	NA	NA	0.0137594	NA	CTRL	CTRL.untreated
CTRL3_untreated	CTRL3_untreated_P8R5C4	E66	P8	untreated	no_stress	CTRL3	control	0.0871505	0.000169113	0.000947927	NA	NA	NA	2.69926e-05	NA	NA	NA	NA	0.00118322	NA	CTRL	CTRL.untreated
CTRL3_untreated	CTRL3_untreated_P8R6C4	E66	P8	untreated	no_stress	CTRL3	control	0.0828132	0.000379694	0.00176961	NA	0.000772317	NA	NA	0.00691384	NA	0.0101843	NA	NA	0.0148636	CTRL	CTRL.untreated
CTRL3_untreated	CTRL3_untreated_P8R7C4	E66	P8	untreated	no_stress	CTRL3	control	0.114996	0.000384292	0.00252317	NA	0.00036124	NA	NA	0.0141205	NA	0.00587057	NA	NA	0.00226715	CTRL	CTRL.untreated
CTRL3_untreated	CTRL3_untreated_P9R2C4	E67	P9	untreated	no_stress	CTRL3	control	0.404334	0.027935	0.0664652	0.0618391	NA	0.0188229	NA	NA	0.115978	NA	0.437353	NA	NA	CTRL	CTRL.untreated
CTRL3_untreated	CTRL3_untreated_P9R3C4	E67	P9	untreated	no_stress	CTRL3	control	0.0789754	0.00151402	0.0031264	0.0137436	NA	0.00712044	NA	NA	0.0258865	NA	0.0793598	NA	NA	CTRL	CTRL.untreated
CTRL3_untreated	CTRL3_untreated_P9R4C4	E67	P9	untreated	no_stress	CTRL3	control	0.114414	0.0128868	0.0213178	NA	0.00675558	NA	NA	NA	NA	0.367549	NA	NA	NA	CTRL	CTRL.untreated
CTRL3_untreated	CTRL3_untreated_P9R5C4	E67	P9	untreated	no_stress	CTRL3	control	0.0721263	0.000529674	0.000425178	NA	0.0214584	NA	NA	NA	NA	0.50988	NA	NA	NA	CTRL	CTRL.untreated
CTRL3_untreated	CTRL3_untreated_P9R6C4	E67	P9	untreated	no_stress	CTRL3	control	0.0937602	0.00469939	0.00243775	NA	NA	NA	0.00634717	0.00775195	NA	NA	NA	0.176446	0.0427749	CTRL	CTRL.untreated
CTRL3_untreated	CTRL3_untreated_P9R7C4	E67	P9	untreated	no_stress	CTRL3	control	0.0854828	0.00555829	0.000854582	NA	NA	NA	0.00139125	0.00118531	NA	NA	NA	0.206234	0.0881618	CTRL	CTRL.untreated
MUT1_osmotic_1h	MUT1_osmotic_1h_P14R2C6	E68	P14	osmotic_1h	stress	MUT1	als	0.34462	0.0632584	0.050928	0.025154	NA	0.0282236	NA	NA	0.019638	NA	0.080749	NA	NA	ALS	ALS.osmotic_1h
MUT1_osmotic_1h	MUT1_osmotic_1h_P14R3C6	E68	P14	osmotic_1h	stress	MUT1	als	0.447532	0.0510254	0.158583	0.084768	NA	0.0110337	NA	NA	0.0902038	NA	0.0791713	NA	NA	ALS	ALS.osmotic_1h
MUT1_osmotic_1h	MUT1_osmotic_1h_P14R4C6	E68	P14	osmotic_1h	stress	MUT1	als	0.332227	0.00260588	0.00774988	NA	0.233034	NA	NA	NA	NA	0.298451	NA	NA	NA	ALS	ALS.osmotic_1h
MUT1_osmotic_1h	MUT1_osmotic_1h_P14R5C6	E68	P14	osmotic_1h	stress	MUT1	als	0.399798	0.0110496	0.0127642	NA	0.162964	NA	NA	NA	NA	0.462536	NA	NA	NA	ALS	ALS.osmotic_1h
MUT1_osmotic_1h	MUT1_osmotic_1h_P14R6C6	E68	P14	osmotic_1h	stress	MUT1	als	0.362381	0.0140005	0.0148109	NA	NA	NA	0.00950817	0.0865862	NA	NA	NA	0.259791	0.0514756	ALS	ALS.osmotic_1h
MUT1_osmotic_1h	MUT1_osmotic_1h_P14R7C6	E68	P14	osmotic_1h	stress	MUT1	als	0.397155	0.0856753	0.0384424	NA	NA	NA	0.0308806	0.0650114	NA	NA	NA	0.210014	0.106229	ALS	ALS.osmotic_1h
MUT1_osmotic_1h	MUT1_osmotic_1h_P7R2C6	E64	P7	osmotic_1h	stress	MUT1	als	0.95183	0.502397	0.765832	0.746188	NA	0.605466	NA	NA	0.849288	NA	0.933447	NA	NA	ALS	ALS.osmotic_1h
MUT1_osmotic_1h	MUT1_osmotic_1h_P7R3C6	E64	P7	osmotic_1h	stress	MUT1	als	0.985857	0.550169	0.850547	0.749433	NA	0.587792	NA	NA	0.863698	NA	0.91657	NA	NA	ALS	ALS.osmotic_1h
MUT1_osmotic_1h	MUT1_osmotic_1h_P7R4C6	E64	P7	osmotic_1h	stress	MUT1	als	0.97464	0.21345	0.5835	NA	NA	NA	0.508493	NA	NA	NA	NA	0.989534	NA	ALS	ALS.osmotic_1h
MUT1_osmotic_1h	MUT1_osmotic_1h_P7R5C6	E64	P7	osmotic_1h	stress	MUT1	als	0.976907	0.21998	0.593434	NA	NA	NA	0.548192	NA	NA	NA	NA	0.990341	NA	ALS	ALS.osmotic_1h
MUT1_osmotic_1h	MUT1_osmotic_1h_P7R6C6	E64	P7	osmotic_1h	stress	MUT1	als	0.869165	0.324936	0.629248	NA	0.5108	NA	NA	0.150054	NA	0.933654	NA	NA	0.690342	ALS	ALS.osmotic_1h
MUT1_osmotic_1h	MUT1_osmotic_1h_P7R7C6	E64	P7	osmotic_1h	stress	MUT1	als	0.944758	0.48427	0.753744	NA	0.501186	NA	NA	0.248074	NA	0.991188	NA	NA	0.637235	ALS	ALS.osmotic_1h
MUT1_osmotic_2h	MUT1_osmotic_2h_P15R2C6	E68	P15	osmotic_2h	stress	MUT1	als	0.328501	0.0250006	0.0276318	0.0281107	NA	0.00245801	NA	NA	0.0135032	NA	0.0839154	NA	NA	ALS	ALS.osmotic_2h
MUT1_osmotic_2h	MUT1_osmotic_2h_P15R3C6	E68	P15	osmotic_2h	stress	MUT1	als	0.280337	0.0273448	0.0537012	0.0386697	NA	0.0200517	NA	NA	0.0159099	NA	0.0629985	NA	NA	ALS	ALS.osmotic_2h
MUT1_osmotic_2h	MUT1_osmotic_2h_P15R4C6	E68	P15	osmotic_2h	stress	MUT1	als	0.359395	0.0684898	0.126769	NA	0.330132	NA	NA	NA	NA	0.402456	NA	NA	NA	ALS	ALS.osmotic_2h
MUT1_osmotic_2h	MUT1_osmotic_2h_P15R5C6	E68	P15	osmotic_2h	stress	MUT1	als	0.279142	0.00265614	0.000623953	NA	0.281744	NA	NA	NA	NA	0.367239	NA	NA	NA	ALS	ALS.osmotic_2h
MUT1_osmotic_2h	MUT1_osmotic_2h_P15R6C6	E68	P15	osmotic_2h	stress	MUT1	als	0.199968	0.0063301	0.00840612	NA	NA	NA	0.000863827	0.0298682	NA	NA	NA	0.288878	0.00261747	ALS	ALS.osmotic_2h
MUT1_osmotic_2h	MUT1_osmotic_2h_P15R7C6	E68	P15	osmotic_2h	stress	MUT1	als	0.265389	0.00681071	0.0078473	NA	NA	NA	0.0129618	0.0374072	NA	NA	NA	0.190023	0.0656942	ALS	ALS.osmotic_2h
MUT1_osmotic_2h	MUT1_osmotic_2h_P6R2C6	E64	P6	osmotic_2h	stress	MUT1	als	0.196661	0.0675812	0.0331071	0.343016	NA	0.488775	NA	NA	0.342905	NA	0.772408	NA	NA	ALS	ALS.osmotic_2h
MUT1_osmotic_2h	MUT1_osmotic_2h_P6R3C6	E64	P6	osmotic_2h	stress	MUT1	als	0.182887	0.0679023	0.0250106	0.2269	NA	0.162463	NA	NA	0.318809	NA	0.353304	NA	NA	ALS	ALS.osmotic_2h
MUT1_osmotic_2h	MUT1_osmotic_2h_P6R4C6	E64	P6	osmotic_2h	stress	MUT1	als	0.260026	0.0377865	0.0129942	NA	NA	NA	0.194309	NA	NA	NA	NA	0.757638	NA	ALS	ALS.osmotic_2h
MUT1_osmotic_2h	MUT1_osmotic_2h_P6R5C6	E64	P6	osmotic_2h	stress	MUT1	als	0.265728	0.112121	0.0711524	NA	NA	NA	0.277302	NA	NA	NA	NA	0.778806	NA	ALS	ALS.osmotic_2h
MUT1_osmotic_2h	MUT1_osmotic_2h_P6R6C6	E64	P6	osmotic_2h	stress	MUT1	als	0.257729	0.0607171	0.0117377	NA	0.231915	NA	NA	0.131877	NA	0.846602	NA	NA	0.492377	ALS	ALS.osmotic_2h
MUT1_osmotic_2h	MUT1_osmotic_2h_P6R7C6	E64	P6	osmotic_2h	stress	MUT1	als	0.252186	0.0623247	0.0196989	NA	0.145218	NA	NA	0.110083	NA	0.731434	NA	NA	0.573605	ALS	ALS.osmotic_2h
MUT1_osmotic_6h	MUT1_osmotic_6h_P16R2C6	E68	P16	osmotic_6h	stress	MUT1	als	0.309185	0.3034	0.132639	0.083938	NA	0.0847431	NA	NA	0.114793	NA	0.185428	NA	NA	ALS	ALS.osmotic_6h
MUT1_osmotic_6h	MUT1_osmotic_6h_P16R3C6	E68	P16	osmotic_6h	stress	MUT1	als	0.27319	0.0704548	0.0990677	0.13024	NA	0.0430378	NA	NA	0.113143	NA	0.288135	NA	NA	ALS	ALS.osmotic_6h
MUT1_osmotic_6h	MUT1_osmotic_6h_P16R4C6	E68	P16	osmotic_6h	stress	MUT1	als	0.177772	0.0506412	0.111124	NA	0.405292	NA	NA	NA	NA	0.630739	NA	NA	NA	ALS	ALS.osmotic_6h
MUT1_osmotic_6h	MUT1_osmotic_6h_P16R5C6	E68	P16	osmotic_6h	stress	MUT1	als	0.776753	0.133069	0.218074	NA	0.570349	NA	NA	NA	NA	0.851345	NA	NA	NA	ALS	ALS.osmotic_6h
MUT1_osmotic_6h	MUT1_osmotic_6h_P16R6C6	E68	P16	osmotic_6h	stress	MUT1	als	0.214208	0.0917597	0.139512	NA	NA	NA	0.110038	0.121267	NA	NA	NA	0.339692	0.0620149	ALS	ALS.osmotic_6h
MUT1_osmotic_6h	MUT1_osmotic_6h_P16R7C6	E68	P16	osmotic_6h	stress	MUT1	als	0.320872	0.327442	0.330192	NA	NA	NA	0.356465	0.3738	NA	NA	NA	0.554963	0.322194	ALS	ALS.osmotic_6h
MUT1_osmotic	MUT1_osmotic_P13R2C6	E68	P13	osmotic	stress	MUT1	als	0.986096	0.982158	0.993644	0.980292	NA	0.955273	NA	NA	0.963334	NA	0.980805	NA	NA	ALS	ALS.osmotic
MUT1_osmotic	MUT1_osmotic_P13R3C6	E68	P13	osmotic	stress	MUT1	als	0.990991	0.969235	0.988922	0.984025	NA	0.965062	NA	NA	0.959847	NA	0.982439	NA	NA	ALS	ALS.osmotic
MUT1_osmotic	MUT1_osmotic_P13R4C6	E68	P13	osmotic	stress	MUT1	als	0.997285	0.985086	0.990223	NA	0.991592	NA	NA	NA	NA	0.99703	NA	NA	NA	ALS	ALS.osmotic
MUT1_osmotic	MUT1_osmotic_P13R5C6	E68	P13	osmotic	stress	MUT1	als	0.970591	0.89917	0.937528	NA	0.953712	NA	NA	NA	NA	0.967565	NA	NA	NA	ALS	ALS.osmotic
MUT1_osmotic	MUT1_osmotic_P13R6C6	E68	P13	osmotic	stress	MUT1	als	0.983365	0.968589	0.98944	NA	NA	NA	0.975626	0.999162	NA	NA	NA	0.998612	0.99964	ALS	ALS.osmotic
MUT1_osmotic	MUT1_osmotic_P13R7C6	E68	P13	osmotic	stress	MUT1	als	0.951454	0.980804	0.99461	NA	NA	NA	0.992219	0.998825	NA	NA	NA	0.977921	0.999702	ALS	ALS.osmotic
MUT1_osmotic	MUT1_osmotic_P1R6C6	E58	P1	osmotic	stress	MUT1	als	0.837831	0.993981	0.999	0.987256	NA	NA	NA	NA	0.89012	NA	NA	NA	NA	ALS	ALS.osmotic
MUT1_osmotic	MUT1_osmotic_P1R7C6	E58	P1	osmotic	stress	MUT1	als	0.889347	0.993694	0.998794	0.997433	NA	NA	NA	NA	0.954228	NA	NA	NA	NA	ALS	ALS.osmotic
MUT1_osmotic	MUT1_osmotic_P2R6C6	E59	P2	osmotic	stress	MUT1	als	0.873412	0.650707	0.849851	0.842382	NA	NA	NA	NA	0.828132	NA	NA	NA	NA	ALS	ALS.osmotic
MUT1_osmotic	MUT1_osmotic_P2R7C6	E59	P2	osmotic	stress	MUT1	als	0.912836	0.732036	0.856561	0.830583	NA	NA	NA	NA	0.957195	NA	NA	NA	NA	ALS	ALS.osmotic
MUT1_osmotic	MUT1_osmotic_P4R2C6	E64	P4	osmotic	stress	MUT1	als	0.905481	0.869475	0.939583	0.90593	NA	0.989538	NA	NA	0.671277	NA	0.986747	NA	NA	ALS	ALS.osmotic
MUT1_osmotic	MUT1_osmotic_P4R3C6	E64	P4	osmotic	stress	MUT1	als	0.835001	0.87408	0.951388	0.949078	NA	0.993442	NA	NA	0.678016	NA	0.977401	NA	NA	ALS	ALS.osmotic
MUT1_osmotic	MUT1_osmotic_P4R4C6	E64	P4	osmotic	stress	MUT1	als	0.837792	0.893643	0.931731	NA	NA	NA	0.905865	NA	NA	NA	NA	0.839665	NA	ALS	ALS.osmotic
MUT1_osmotic	MUT1_osmotic_P4R5C6	E64	P4	osmotic	stress	MUT1	als	0.829366	0.896529	0.935961	NA	NA	NA	0.890842	NA	NA	NA	NA	0.81051	NA	ALS	ALS.osmotic
MUT1_osmotic	MUT1_osmotic_P4R6C6	E64	P4	osmotic	stress	MUT1	als	0.83119	0.901489	0.928534	NA	0.98002	NA	NA	0.953286	NA	0.924589	NA	NA	0.712499	ALS	ALS.osmotic
MUT1_osmotic	MUT1_osmotic_P4R7C6	E64	P4	osmotic	stress	MUT1	als	0.821301	0.852771	0.934204	NA	0.98126	NA	NA	0.971682	NA	0.952313	NA	NA	0.694188	ALS	ALS.osmotic
MUT1_untreated	MUT1_untreated_P12R2C6	E68	P12	untreated	no_stress	MUT1	als	0.326545	0.10024	0.159649	0.0993367	NA	0.0660516	NA	NA	0.129477	NA	0.158932	NA	NA	ALS	ALS.untreated
MUT1_untreated	MUT1_untreated_P12R3C6	E68	P12	untreated	no_stress	MUT1	als	0.168395	0.0117348	0.0161156	0.0285062	NA	0.0121956	NA	NA	0.0310573	NA	0.0716398	NA	NA	ALS	ALS.untreated
MUT1_untreated	MUT1_untreated_P12R4C6	E68	P12	untreated	no_stress	MUT1	als	0.194572	0.00979181	0.0108535	NA	0.0410066	NA	NA	NA	NA	0.0851369	NA	NA	NA	ALS	ALS.untreated
MUT1_untreated	MUT1_untreated_P12R5C6	E68	P12	untreated	no_stress	MUT1	als	0.137246	0.000606507	0.000333422	NA	0.0336073	NA	NA	NA	NA	0.0921303	NA	NA	NA	ALS	ALS.untreated
MUT1_untreated	MUT1_untreated_P12R6C6	E68	P12	untreated	no_stress	MUT1	als	0.165167	0.00568434	0.012675	NA	NA	NA	0.00662545	0.0807105	NA	NA	NA	0.22814	0.0270017	ALS	ALS.untreated
MUT1_untreated	MUT1_untreated_P12R7C6	E68	P12	untreated	no_stress	MUT1	als	0.152871	0.0190503	0.0586004	NA	NA	NA	0.0163156	0.146255	NA	NA	NA	0.136619	0.101744	ALS	ALS.untreated
MUT1_untreated	MUT1_untreated_P1R2C6	E58	P1	untreated	no_stress	MUT1	als	0.194631	0.0540912	0.0644647	0.0177588	NA	NA	NA	NA	0.0145758	NA	NA	NA	NA	ALS	ALS.untreated
MUT1_untreated	MUT1_untreated_P1R3C6	E58	P1	untreated	no_stress	MUT1	als	0.161479	0.0291143	0.0268133	0.00876539	NA	NA	NA	NA	0.0389034	NA	NA	NA	NA	ALS	ALS.untreated
MUT1_untreated	MUT1_untreated_P20R5C10	E69	P20	untreated	no_stress	MUT1	als	0.124955	0.0282439	0.0141905	0.0112604	NA	0.00478373	NA	NA	0.0604977	NA	0.00518085	NA	NA	ALS	ALS.untreated
MUT1_untreated	MUT1_untreated_P20R5C11	E69	P20	untreated	no_stress	MUT1	als	0.117595	0.0053835	0.00236557	0.0139041	NA	0.000893573	NA	NA	0.0207769	NA	0.00338058	NA	NA	ALS	ALS.untreated
MUT1_untreated	MUT1_untreated_P20R5C4	E69	P20	untreated	no_stress	MUT1	als	0.10345	0.00300554	0.00590685	NA	0.0011837	NA	NA	NA	NA	0.00695505	NA	NA	NA	ALS	ALS.untreated
MUT1_untreated	MUT1_untreated_P20R5C5	E69	P20	untreated	no_stress	MUT1	als	0.0985796	0.00613034	0.00339064	NA	0.00077896	NA	NA	NA	NA	0.0245186	NA	NA	NA	ALS	ALS.untreated
MUT1_untreated	MUT1_untreated_P20R5C6	E69	P20	untreated	no_stress	MUT1	als	0.118727	0.0425512	0.0362373	NA	NA	NA	0.0310472	0.0290936	NA	NA	NA	0.0934789	0.154885	ALS	ALS.untreated
MUT1_untreated	MUT1_untreated_P20R5C7	E69	P20	untreated	no_stress	MUT1	als	0.120484	0.00635908	0.00428887	NA	NA	NA	0.0188635	0.0404833	NA	NA	NA	0.00564669	0.137553	ALS	ALS.untreated
MUT1_untreated	MUT1_untreated_P20R5C8	E69	P20	untreated	no_stress	MUT1	als	0.110621	0.013043	0.00702053	NA	0.00066003	NA	NA	NA	NA	0.0362817	NA	NA	NA	ALS	ALS.untreated
MUT1_untreated	MUT1_untreated_P20R5C9	E69	P20	untreated	no_stress	MUT1	als	0.152278	0.00655959	0.00403014	NA	0.000233565	NA	NA	NA	NA	0.0404033	NA	NA	NA	ALS	ALS.untreated
MUT1_untreated	MUT1_untreated_P2R2C6	E59	P2	untreated	no_stress	MUT1	als	0.0656541	0.154154	0.0668755	0.0830468	NA	NA	NA	NA	0.159932	NA	NA	NA	NA	ALS	ALS.untreated
MUT1_untreated	MUT1_untreated_P2R3C6	E59	P2	untreated	no_stress	MUT1	als	0.100702	0.105077	0.282916	0.19344	NA	NA	NA	NA	0.124329	NA	NA	NA	NA	ALS	ALS.untreated
MUT1_untreated	MUT1_untreated_P3R2C6	E64	P3	untreated	no_stress	MUT1	als	0.146597	0.050854	0.068808	0.0976869	NA	0.232982	NA	NA	0.185601	NA	0.510796	NA	NA	ALS	ALS.untreated
MUT1_untreated	MUT1_untreated_P3R3C6	E64	P3	untreated	no_stress	MUT1	als	0.127458	0.0325304	0.0108208	0.0334136	NA	0.0507515	NA	NA	0.102764	NA	0.0898166	NA	NA	ALS	ALS.untreated
MUT1_untreated	MUT1_untreated_P3R4C6	E64	P3	untreated	no_stress	MUT1	als	0.148151	0.0123078	0.0137244	NA	NA	NA	0.0530355	NA	NA	NA	NA	0.428568	NA	ALS	ALS.untreated
MUT1_untreated	MUT1_untreated_P3R5C6	E64	P3	untreated	no_stress	MUT1	als	0.0913981	0.0215786	0.00426551	NA	NA	NA	0.00927485	NA	NA	NA	NA	0.380773	NA	ALS	ALS.untreated
MUT1_untreated	MUT1_untreated_P3R6C6	E64	P3	untreated	no_stress	MUT1	als	0.148012	0.0670615	0.0456901	NA	0.0862437	NA	NA	0.0456817	NA	0.452898	NA	NA	0.200466	ALS	ALS.untreated
MUT1_untreated	MUT1_untreated_P3R7C6	E64	P3	untreated	no_stress	MUT1	als	0.175899	0.0278747	0.0208429	NA	0.0191736	NA	NA	0.0637793	NA	0.0428326	NA	NA	0.276407	ALS	ALS.untreated
MUT1_untreated	MUT1_untreated_P8R2C6	E66	P8	untreated	no_stress	MUT1	als	0.128088	0.000376506	0.00120106	0.000374208	NA	0.000257113	NA	NA	0.000835462	NA	0.00242553	NA	NA	ALS	ALS.untreated
MUT1_untreated	MUT1_untreated_P8R3C6	E66	P8	untreated	no_stress	MUT1	als	0.103395	0.000258764	0.000564687	0.000125065	NA	1.95424e-05	NA	NA	0.00159899	NA	0.0019952	NA	NA	ALS	ALS.untreated
MUT1_untreated	MUT1_untreated_P8R4C6	E66	P8	untreated	no_stress	MUT1	als	0.17529	0.000280928	0.000989494	NA	NA	NA	0.000123408	NA	NA	NA	NA	0.0196662	NA	ALS	ALS.untreated
MUT1_untreated	MUT1_untreated_P8R5C6	E66	P8	untreated	no_stress	MUT1	als	0.190279	0.000450483	0.000532177	NA	NA	NA	5.97608e-05	NA	NA	NA	NA	0.0217446	NA	ALS	ALS.untreated
MUT1_untreated	MUT1_untreated_P8R6C6	E66	P8	untreated	no_stress	MUT1	als	0.142033	0.000404592	0.000321841	NA	0.000341222	NA	NA	0.000438787	NA	0.00436066	NA	NA	0.0151206	ALS	ALS.untreated
MUT1_untreated	MUT1_untreated_P8R7C6	E66	P8	untreated	no_stress	MUT1	als	0.140402	0.00040713	0.000629852	NA	0.000193282	NA	NA	0.000162226	NA	0.00363308	NA	NA	0.0083606	ALS	ALS.untreated
MUT1_untreated	MUT1_untreated_P9R2C6	E67	P9	untreated	no_stress	MUT1	als	0.157623	0.011891	0.0188686	0.0133251	NA	0.00623599	NA	NA	0.0730591	NA	0.144024	NA	NA	ALS	ALS.untreated
MUT1_untreated	MUT1_untreated_P9R3C6	E67	P9	untreated	no_stress	MUT1	als	0.179443	0.0286803	0.026379	0.0271666	NA	0.0111747	NA	NA	0.119652	NA	0.165327	NA	NA	ALS	ALS.untreated
MUT1_untreated	MUT1_untreated_P9R4C6	E67	P9	untreated	no_stress	MUT1	als	0.128133	0.00834001	0.00587713	NA	0.00437707	NA	NA	NA	NA	0.0687828	NA	NA	NA	ALS	ALS.untreated
MUT1_untreated	MUT1_untreated_P9R5C6	E67	P9	untreated	no_stress	MUT1	als	0.152613	0.0229816	0.03508	NA	0.0111984	NA	NA	NA	NA	0.202123	NA	NA	NA	ALS	ALS.untreated
MUT1_untreated	MUT1_untreated_P9R6C6	E67	P9	untreated	no_stress	MUT1	als	0.128282	0.00342299	0.0076158	NA	NA	NA	0.00514885	0.0169972	NA	NA	NA	0.177759	0.0661098	ALS	ALS.untreated
MUT1_untreated	MUT1_untreated_P9R7C6	E67	P9	untreated	no_stress	MUT1	als	0.159645	0.0346766	0.0618978	NA	NA	NA	0.0940064	0.127711	NA	NA	NA	0.294583	0.137232	ALS	ALS.untreated
MUT2_osmotic_1h	MUT2_osmotic_1h_P14R2C7	E68	P14	osmotic_1h	stress	MUT2	als	0.349603	0.0645824	0.0412683	0.00716278	NA	0.0141198	NA	NA	0.0158363	NA	0.0661776	NA	NA	ALS	ALS.osmotic_1h
MUT2_osmotic_1h	MUT2_osmotic_1h_P14R3C7	E68	P14	osmotic_1h	stress	MUT2	als	0.436605	0.108811	0.0091319	0.00768861	NA	0.0049763	NA	NA	0.0185247	NA	0.0934261	NA	NA	ALS	ALS.osmotic_1h
MUT2_osmotic_1h	MUT2_osmotic_1h_P14R4C7	E68	P14	osmotic_1h	stress	MUT2	als	0.408063	0.0151865	0.0110191	NA	0.11793	NA	NA	NA	NA	0.360003	NA	NA	NA	ALS	ALS.osmotic_1h
MUT2_osmotic_1h	MUT2_osmotic_1h_P14R5C7	E68	P14	osmotic_1h	stress	MUT2	als	0.368033	0.0180514	0.0329018	NA	0.0629681	NA	NA	NA	NA	0.311525	NA	NA	NA	ALS	ALS.osmotic_1h
MUT2_osmotic_1h	MUT2_osmotic_1h_P14R6C7	E68	P14	osmotic_1h	stress	MUT2	als	0.423208	0.0355636	0.0498789	NA	NA	NA	0.000153989	0.104509	NA	NA	NA	0.0933961	0.106584	ALS	ALS.osmotic_1h
MUT2_osmotic_1h	MUT2_osmotic_1h_P14R7C7	E68	P14	osmotic_1h	stress	MUT2	als	0.4104	0.0640109	0.0278342	NA	NA	NA	0.0276756	0.0674738	NA	NA	NA	0.121912	0.0946995	ALS	ALS.osmotic_1h
MUT2_osmotic_1h	MUT2_osmotic_1h_P7R2C7	E64	P7	osmotic_1h	stress	MUT2	als	0.936019	0.727919	0.852979	0.890162	NA	0.660883	NA	NA	0.919904	NA	0.919908	NA	NA	ALS	ALS.osmotic_1h
MUT2_osmotic_1h	MUT2_osmotic_1h_P7R3C7	E64	P7	osmotic_1h	stress	MUT2	als	0.934637	0.747582	0.900165	0.789762	NA	0.684415	NA	NA	0.793436	NA	0.885965	NA	NA	ALS	ALS.osmotic_1h
MUT2_osmotic_1h	MUT2_osmotic_1h_P7R4C7	E64	P7	osmotic_1h	stress	MUT2	als	0.94602	0.52703	0.75137	NA	NA	NA	0.668318	NA	NA	NA	NA	0.982911	NA	ALS	ALS.osmotic_1h
MUT2_osmotic_1h	MUT2_osmotic_1h_P7R5C7	E64	P7	osmotic_1h	stress	MUT2	als	0.961724	0.591507	0.810311	NA	NA	NA	0.800708	NA	NA	NA	NA	0.981006	NA	ALS	ALS.osmotic_1h
MUT2_osmotic_1h	MUT2_osmotic_1h_P7R6C7	E64	P7	osmotic_1h	stress	MUT2	als	0.948919	0.637493	0.826479	NA	0.723754	NA	NA	0.326301	NA	0.886795	NA	NA	0.839355	ALS	ALS.osmotic_1h
MUT2_osmotic_1h	MUT2_osmotic_1h_P7R7C7	E64	P7	osmotic_1h	stress	MUT2	als	0.9692	0.742561	0.87157	NA	0.687431	NA	NA	0.340678	NA	0.991959	NA	NA	0.768317	ALS	ALS.osmotic_1h
MUT2_osmotic_2h	MUT2_osmotic_2h_P15R2C7	E68	P15	osmotic_2h	stress	MUT2	als	0.36131	0.0931589	0.02955	0.00516098	NA	0.00843037	NA	NA	0.0199488	NA	0.0921468	NA	NA	ALS	ALS.osmotic_2h
MUT2_osmotic_2h	MUT2_osmotic_2h_P15R3C7	E68	P15	osmotic_2h	stress	MUT2	als	0.278555	0.0839431	0.0683229	0.0391047	NA	0.00718948	NA	NA	0.0131929	NA	0.0847372	NA	NA	ALS	ALS.osmotic_2h
MUT2_osmotic_2h	MUT2_osmotic_2h_P15R4C7	E68	P15	osmotic_2h	stress	MUT2	als	0.298198	0.0251221	0.0341938	NA	0.0787545	NA	NA	NA	NA	0.353365	NA	NA	NA	ALS	ALS.osmotic_2h
MUT2_osmotic_2h	MUT2_osmotic_2h_P15R5C7	E68	P15	osmotic_2h	stress	MUT2	als	0.307825	0.00294846	0.013387	NA	0.178539	NA	NA	NA	NA	0.442238	NA	NA	NA	ALS	ALS.osmotic_2h
MUT2_osmotic_2h	MUT2_osmotic_2h_P15R6C7	E68	P15	osmotic_2h	stress	MUT2	als	0.201583	0.00311672	0.00293536	NA	NA	NA	0.000239144	0.00941262	NA	NA	NA	0.182137	0.0338425	ALS	ALS.osmotic_2h
MUT2_osmotic_2h	MUT2_osmotic_2h_P15R7C7	E68	P15	osmotic_2h	stress	MUT2	als	0.309603	0.0158441	0.0111626	NA	NA	NA	0.0111344	0.0264893	NA	NA	NA	0.169902	0.105866	ALS	ALS.osmotic_2h
MUT2_osmotic_2h	MUT2_osmotic_2h_P6R2C7	E64	P6	osmotic_2h	stress	MUT2	als	0.208441	0.114719	0.0983382	0.239388	NA	0.114816	NA	NA	0.322756	NA	0.286354	NA	NA	ALS	ALS.osmotic_2h
MUT2_osmotic_2h	MUT2_osmotic_2h_P6R3C7	E64	P6	osmotic_2h	stress	MUT2	als	0.215545	0.0518837	0.0361732	0.103204	NA	0.0665762	NA	NA	0.352977	NA	0.183397	NA	NA	ALS	ALS.osmotic_2h
MUT2_osmotic_2h	MUT2_osmotic_2h_P6R4C7	E64	P6	osmotic_2h	stress	MUT2	als	0.200897	0.0292865	0.016415	NA	NA	NA	0.138214	NA	NA	NA	NA	0.743618	NA	ALS	ALS.osmotic_2h
MUT2_osmotic_2h	MUT2_osmotic_2h_P6R5C7	E64	P6	osmotic_2h	stress	MUT2	als	0.183037	0.0549439	0.0441607	NA	NA	NA	0.137294	NA	NA	NA	NA	0.610402	NA	ALS	ALS.osmotic_2h
MUT2_osmotic_2h	MUT2_osmotic_2h_P6R6C7	E64	P6	osmotic_2h	stress	MUT2	als	0.248697	0.0636882	0.081634	NA	0.134071	NA	NA	0.0634742	NA	0.722097	NA	NA	0.418714	ALS	ALS.osmotic_2h
MUT2_osmotic_2h	MUT2_osmotic_2h_P6R7C7	E64	P6	osmotic_2h	stress	MUT2	als	0.266635	0.0489503	0.0213956	NA	0.098599	NA	NA	0.0706827	NA	0.712415	NA	NA	0.594114	ALS	ALS.osmotic_2h
MUT2_osmotic_6h	MUT2_osmotic_6h_P16R2C7	E68	P16	osmotic_6h	stress	MUT2	als	NA	0.451789	NA	NA	NA	NA	NA	NA	NA	NA	NA	NA	NA	ALS	ALS.osmotic_6h
MUT2_osmotic_6h	MUT2_osmotic_6h_P16R3C7	E68	P16	osmotic_6h	stress	MUT2	als	0.1747	0.0698104	0.0446384	0.052611	NA	0.0317461	NA	NA	0.0839165	NA	0.279958	NA	NA	ALS	ALS.osmotic_6h
MUT2_osmotic_6h	MUT2_osmotic_6h_P16R4C7	E68	P16	osmotic_6h	stress	MUT2	als	0.202247	0.0839876	0.0389913	NA	0.284839	NA	NA	NA	NA	0.53305	NA	NA	NA	ALS	ALS.osmotic_6h
MUT2_osmotic_6h	MUT2_osmotic_6h_P16R5C7	E68	P16	osmotic_6h	stress	MUT2	als	0.16841	0.0601312	0.107498	NA	0.806532	NA	NA	NA	NA	0.713587	NA	NA	NA	ALS	ALS.osmotic_6h
MUT2_osmotic_6h	MUT2_osmotic_6h_P16R6C7	E68	P16	osmotic_6h	stress	MUT2	als	0.216549	0.100983	0.0553743	NA	NA	NA	0.0593646	0.116134	NA	NA	NA	0.165478	0.0596436	ALS	ALS.osmotic_6h
MUT2_osmotic_6h	MUT2_osmotic_6h_P16R7C7	E68	P16	osmotic_6h	stress	MUT2	als	0.231009	0.107843	0.154822	NA	NA	NA	0.192505	0.33176	NA	NA	NA	0.279631	0.157475	ALS	ALS.osmotic_6h
MUT2_osmotic	MUT2_osmotic_P13R2C7	E68	P13	osmotic	stress	MUT2	als	0.977131	0.985586	0.992237	0.99443	NA	0.982277	NA	NA	0.969211	NA	0.981973	NA	NA	ALS	ALS.osmotic
MUT2_osmotic	MUT2_osmotic_P13R3C7	E68	P13	osmotic	stress	MUT2	als	0.971253	0.974899	0.98085	0.974366	NA	0.966672	NA	NA	0.932202	NA	0.978486	NA	NA	ALS	ALS.osmotic
MUT2_osmotic	MUT2_osmotic_P13R4C7	E68	P13	osmotic	stress	MUT2	als	0.971653	0.993102	0.996179	NA	0.996734	NA	NA	NA	NA	0.977562	NA	NA	NA	ALS	ALS.osmotic
MUT2_osmotic	MUT2_osmotic_P13R5C7	E68	P13	osmotic	stress	MUT2	als	0.920573	0.979597	0.982804	NA	0.971018	NA	NA	NA	NA	0.976311	NA	NA	NA	ALS	ALS.osmotic
MUT2_osmotic	MUT2_osmotic_P13R6C7	E68	P13	osmotic	stress	MUT2	als	0.975797	0.981117	0.985689	NA	NA	NA	0.983881	0.970182	NA	NA	NA	0.992595	0.995711	ALS	ALS.osmotic
MUT2_osmotic	MUT2_osmotic_P13R7C7	E68	P13	osmotic	stress	MUT2	als	0.931141	0.943773	0.964973	NA	NA	NA	0.963816	0.982621	NA	NA	NA	0.970314	0.98935	ALS	ALS.osmotic
MUT2_osmotic	MUT2_osmotic_P1R6C7	E58	P1	osmotic	stress	MUT2	als	0.71306	0.850869	0.91019	0.953486	NA	NA	NA	NA	0.891771	NA	NA	NA	NA	ALS	ALS.osmotic
MUT2_osmotic	MUT2_osmotic_P1R7C7	E58	P1	osmotic	stress	MUT2	als	0.86009	0.936129	0.973316	0.981625	NA	NA	NA	NA	0.959853	NA	NA	NA	NA	ALS	ALS.osmotic
MUT2_osmotic	MUT2_osmotic_P2R6C7	E59	P2	osmotic	stress	MUT2	als	0.644212	0.582513	0.432663	0.836082	NA	NA	NA	NA	0.882718	NA	NA	NA	NA	ALS	ALS.osmotic
MUT2_osmotic	MUT2_osmotic_P2R7C7	E59	P2	osmotic	stress	MUT2	als	0.61963	0.609177	0.435351	0.825291	NA	NA	NA	NA	0.747612	NA	NA	NA	NA	ALS	ALS.osmotic
MUT2_osmotic	MUT2_osmotic_P4R2C7	E64	P4	osmotic	stress	MUT2	als	0.895628	0.935833	0.938861	0.906284	NA	0.987414	NA	NA	0.704328	NA	0.969174	NA	NA	ALS	ALS.osmotic
MUT2_osmotic	MUT2_osmotic_P4R3C7	E64	P4	osmotic	stress	MUT2	als	0.838748	0.946672	0.963816	0.916045	NA	0.98139	NA	NA	0.658218	NA	0.9478	NA	NA	ALS	ALS.osmotic
MUT2_osmotic	MUT2_osmotic_P4R4C7	E64	P4	osmotic	stress	MUT2	als	0.82826	0.944728	0.974471	NA	NA	NA	0.927827	NA	NA	NA	NA	0.785762	NA	ALS	ALS.osmotic
MUT2_osmotic	MUT2_osmotic_P4R5C7	E64	P4	osmotic	stress	MUT2	als	0.872618	0.95544	0.974188	NA	NA	NA	0.926836	NA	NA	NA	NA	0.779057	NA	ALS	ALS.osmotic
MUT2_osmotic	MUT2_osmotic_P4R6C7	E64	P4	osmotic	stress	MUT2	als	0.840431	0.916805	0.954242	NA	0.99587	NA	NA	0.977823	NA	0.916928	NA	NA	0.656159	ALS	ALS.osmotic
MUT2_osmotic	MUT2_osmotic_P4R7C7	E64	P4	osmotic	stress	MUT2	als	0.797434	0.974809	0.976423	NA	0.998036	NA	NA	0.983588	NA	0.92755	NA	NA	0.642692	ALS	ALS.osmotic
MUT2_untreated	MUT2_untreated_P12R2C7	E68	P12	untreated	no_stress	MUT2	als	0.268221	0.0545497	0.0977819	0.0326306	NA	0.0073222	NA	NA	0.0426586	NA	0.0825612	NA	NA	ALS	ALS.untreated
MUT2_untreated	MUT2_untreated_P12R3C7	E68	P12	untreated	no_stress	MUT2	als	0.199015	0.0354406	0.0427346	0.0276592	NA	0.033326	NA	NA	0.023021	NA	0.075485	NA	NA	ALS	ALS.untreated
MUT2_untreated	MUT2_untreated_P12R4C7	E68	P12	untreated	no_stress	MUT2	als	0.197819	0.00814659	0.00977672	NA	0.0353794	NA	NA	NA	NA	0.223834	NA	NA	NA	ALS	ALS.untreated
MUT2_untreated	MUT2_untreated_P12R5C7	E68	P12	untreated	no_stress	MUT2	als	0.172128	0.000514813	0.00103072	NA	0.034431	NA	NA	NA	NA	0.173773	NA	NA	NA	ALS	ALS.untreated
MUT2_untreated	MUT2_untreated_P12R6C7	E68	P12	untreated	no_stress	MUT2	als	0.2321	0.0176265	0.027095	NA	NA	NA	0.0385731	0.0769044	NA	NA	NA	0.177532	0.0784253	ALS	ALS.untreated
MUT2_untreated	MUT2_untreated_P12R7C7	E68	P12	untreated	no_stress	MUT2	als	0.214116	0.0448051	0.0567906	NA	NA	NA	0.0700984	0.170223	NA	NA	NA	0.156202	0.0937939	ALS	ALS.untreated
MUT2_untreated	MUT2_untreated_P19R7C10	E69	P19	untreated	no_stress	MUT2	als	0.0791595	0.00190544	0.0035421	0.00126163	NA	0.000428604	NA	NA	0.00901943	NA	0.00424282	NA	NA	ALS	ALS.untreated
MUT2_untreated	MUT2_untreated_P19R7C11	E69	P19	untreated	no_stress	MUT2	als	0.0848163	0.0139033	0.00710518	0.0143532	NA	0.00218177	NA	NA	0.0144292	NA	0.00181273	NA	NA	ALS	ALS.untreated
MUT2_untreated	MUT2_untreated_P19R7C4	E69	P19	untreated	no_stress	MUT2	als	0.0788401	0.00949045	0.00185606	NA	0.00234913	NA	NA	NA	NA	0.0221418	NA	NA	NA	ALS	ALS.untreated
MUT2_untreated	MUT2_untreated_P19R7C5	E69	P19	untreated	no_stress	MUT2	als	0.090118	0.00162519	0.000332985	NA	0.00474744	NA	NA	NA	NA	0.109889	NA	NA	NA	ALS	ALS.untreated
MUT2_untreated	MUT2_untreated_P19R7C6	E69	P19	untreated	no_stress	MUT2	als	0.125816	0.00754435	0.003352	NA	NA	NA	0.0152381	0.0304366	NA	NA	NA	0.0363036	0.0884646	ALS	ALS.untreated
MUT2_untreated	MUT2_untreated_P19R7C7	E69	P19	untreated	no_stress	MUT2	als	0.0805053	0.00758982	0.00621685	NA	NA	NA	0.00635804	0.0240335	NA	NA	NA	0.0511154	0.0373655	ALS	ALS.untreated
MUT2_untreated	MUT2_untreated_P19R7C8	E69	P19	untreated	no_stress	MUT2	als	0.0762361	0.00211768	0.00160882	NA	0.00457886	NA	NA	NA	NA	0.0230946	NA	NA	NA	ALS	ALS.untreated
MUT2_untreated	MUT2_untreated_P19R7C9	E69	P19	untreated	no_stress	MUT2	als	0.0595073	0.00536631	0.000633644	NA	0.000232245	NA	NA	NA	NA	0.0231065	NA	NA	NA	ALS	ALS.untreated
MUT2_untreated	MUT2_untreated_P1R2C7	E58	P1	untreated	no_stress	MUT2	als	0.263621	0.0240535	0.0288903	0.0188142	NA	NA	NA	NA	0.0420201	NA	NA	NA	NA	ALS	ALS.untreated
MUT2_untreated	MUT2_untreated_P1R3C7	E58	P1	untreated	no_stress	MUT2	als	0.225164	0.0213358	0.0232618	0.0152299	NA	NA	NA	NA	0.0398834	NA	NA	NA	NA	ALS	ALS.untreated
MUT2_untreated	MUT2_untreated_P21R7C10	E69	P21	untreated	no_stress	MUT2	als	0.215498	0.0061461	0.00503331	NA	0.0147071	NA	NA	NA	NA	0.0763308	NA	NA	NA	ALS	ALS.untreated
MUT2_untreated	MUT2_untreated_P21R7C11	E69	P21	untreated	no_stress	MUT2	als	0.239278	0.00345118	0.0049434	NA	0.00634877	NA	NA	NA	NA	0.059201	NA	NA	NA	ALS	ALS.untreated
MUT2_untreated	MUT2_untreated_P21R7C6	E69	P21	untreated	no_stress	MUT2	als	0.182446	0.00670913	0.0074667	NA	NA	NA	NA	0.0095237	NA	NA	NA	NA	0.0641618	ALS	ALS.untreated
MUT2_untreated	MUT2_untreated_P21R7C7	E69	P21	untreated	no_stress	MUT2	als	0.277618	0.0037006	0.00510252	NA	NA	NA	NA	0.00573543	NA	NA	NA	NA	0.0771266	ALS	ALS.untreated
MUT2_untreated	MUT2_untreated_P21R7C8	E69	P21	untreated	no_stress	MUT2	als	0.162407	0.00476195	0.022624	0.00741539	NA	0.0108994	NA	NA	0.0708009	NA	0.0725989	NA	NA	ALS	ALS.untreated
MUT2_untreated	MUT2_untreated_P21R7C9	E69	P21	untreated	no_stress	MUT2	als	0.131227	0.0336955	0.0384161	0.0287661	NA	0.00448797	NA	NA	0.0407695	NA	0.0130738	NA	NA	ALS	ALS.untreated
MUT2_untreated	MUT2_untreated_P2R2C7	E59	P2	untreated	no_stress	MUT2	als	0.192038	0.134696	0.0833224	0.149494	NA	NA	NA	NA	0.194832	NA	NA	NA	NA	ALS	ALS.untreated
MUT2_untreated	MUT2_untreated_P2R3C7	E59	P2	untreated	no_stress	MUT2	als	0.216222	0.0355105	0.02012	0.261963	NA	NA	NA	NA	0.259803	NA	NA	NA	NA	ALS	ALS.untreated
MUT2_untreated	MUT2_untreated_P3R2C7	E64	P3	untreated	no_stress	MUT2	als	0.139969	0.0527812	0.0667291	0.101125	NA	0.158881	NA	NA	0.174352	NA	0.343028	NA	NA	ALS	ALS.untreated
MUT2_untreated	MUT2_untreated_P3R3C7	E64	P3	untreated	no_stress	MUT2	als	0.143238	0.0731035	0.037811	0.0493508	NA	0.0751364	NA	NA	0.16406	NA	0.162947	NA	NA	ALS	ALS.untreated
MUT2_untreated	MUT2_untreated_P3R4C7	E64	P3	untreated	no_stress	MUT2	als	0.130848	0.103444	0.0630904	NA	NA	NA	0.134999	NA	NA	NA	NA	0.434476	NA	ALS	ALS.untreated
MUT2_untreated	MUT2_untreated_P3R5C7	E64	P3	untreated	no_stress	MUT2	als	0.118774	0.0821159	0.0795151	NA	NA	NA	0.0961773	NA	NA	NA	NA	0.322667	NA	ALS	ALS.untreated
MUT2_untreated	MUT2_untreated_P3R6C7	E64	P3	untreated	no_stress	MUT2	als	0.133735	0.0753644	0.0472069	NA	0.120118	NA	NA	0.0566752	NA	0.471374	NA	NA	0.18395	ALS	ALS.untreated
MUT2_untreated	MUT2_untreated_P3R7C7	E64	P3	untreated	no_stress	MUT2	als	0.193865	0.0406354	0.0246143	NA	0.0372435	NA	NA	0.0448973	NA	0.116906	NA	NA	0.270748	ALS	ALS.untreated
MUT2_untreated	MUT2_untreated_P8R2C7	E66	P8	untreated	no_stress	MUT2	als	0.0498689	0.000297613	0.000259604	0.00114907	NA	4.08277e-05	NA	NA	0.0367103	NA	0.00272054	NA	NA	ALS	ALS.untreated
MUT2_untreated	MUT2_untreated_P8R3C7	E66	P8	untreated	no_stress	MUT2	als	0.0474362	0.00042284	0.00150371	0.000495247	NA	0.000209839	NA	NA	0.0578328	NA	0.00385843	NA	NA	ALS	ALS.untreated
MUT2_untreated	MUT2_untreated_P8R4C7	E66	P8	untreated	no_stress	MUT2	als	0.124875	0.000725658	0.00363572	NA	NA	NA	0.000865205	NA	NA	NA	NA	0.105563	NA	ALS	ALS.untreated
MUT2_untreated	MUT2_untreated_P8R5C7	E66	P8	untreated	no_stress	MUT2	als	0.173168	0.00360042	0.00242909	NA	NA	NA	0.000854941	NA	NA	NA	NA	0.0952946	NA	ALS	ALS.untreated
MUT2_untreated	MUT2_untreated_P8R6C7	E66	P8	untreated	no_stress	MUT2	als	0.0487967	0.000158471	0.000991075	NA	0.000169636	NA	NA	0.000500776	NA	0.0035987	NA	NA	0.00256385	ALS	ALS.untreated
MUT2_untreated	MUT2_untreated_P8R7C7	E66	P8	untreated	no_stress	MUT2	als	0.0701309	0.000625033	0.0031641	NA	4.36309e-05	NA	NA	0.00029564	NA	0.000775213	NA	NA	0.000558829	ALS	ALS.untreated
MUT2_untreated	MUT2_untreated_P9R2C7	E67	P9	untreated	no_stress	MUT2	als	0.0810783	0.00136267	0.00334283	0.00202688	NA	0.00211498	NA	NA	0.0215756	NA	0.0881627	NA	NA	ALS	ALS.untreated
MUT2_untreated	MUT2_untreated_P9R3C7	E67	P9	untreated	no_stress	MUT2	als	0.118306	0.0120098	0.0106264	0.0142442	NA	0.00435406	NA	NA	0.0438953	NA	0.0884706	NA	NA	ALS	ALS.untreated
MUT2_untreated	MUT2_untreated_P9R4C7	E67	P9	untreated	no_stress	MUT2	als	0.0805922	0.00221502	0.00528341	NA	0.000449169	NA	NA	NA	NA	0.020832	NA	NA	NA	ALS	ALS.untreated
MUT2_untreated	MUT2_untreated_P9R5C7	E67	P9	untreated	no_stress	MUT2	als	0.112592	0.00272952	0.00254193	NA	0.00336619	NA	NA	NA	NA	0.174031	NA	NA	NA	ALS	ALS.untreated
MUT2_untreated	MUT2_untreated_P9R6C7	E67	P9	untreated	no_stress	MUT2	als	0.0870264	0.0146971	0.00154209	NA	NA	NA	0.00236187	0.000780716	NA	NA	NA	0.114432	0.0383266	ALS	ALS.untreated
MUT2_untreated	MUT2_untreated_P9R7C7	E67	P9	untreated	no_stress	MUT2	als	0.115766	0.00463511	0.00744739	NA	NA	NA	0.00753225	0.00963391	NA	NA	NA	0.187461	0.0464147	ALS	ALS.untreated
MUT3_osmotic_1h	MUT3_osmotic_1h_P14R2C8	E68	P14	osmotic_1h	stress	MUT3	als	0.457828	0.0277242	0.0321758	0.0231697	NA	0.0106408	NA	NA	0.0216232	NA	0.136762	NA	NA	ALS	ALS.osmotic_1h
MUT3_osmotic_1h	MUT3_osmotic_1h_P14R3C8	E68	P14	osmotic_1h	stress	MUT3	als	0.503133	0.00422679	0.0109195	0.00471681	NA	0.00234472	NA	NA	0.015222	NA	0.21021	NA	NA	ALS	ALS.osmotic_1h
MUT3_osmotic_1h	MUT3_osmotic_1h_P14R4C8	E68	P14	osmotic_1h	stress	MUT3	als	0.487941	0.00457199	0.0103099	NA	0.0512222	NA	NA	NA	NA	0.403642	NA	NA	NA	ALS	ALS.osmotic_1h
MUT3_osmotic_1h	MUT3_osmotic_1h_P14R5C8	E68	P14	osmotic_1h	stress	MUT3	als	0.503734	0.00300009	0.00911125	NA	0.120085	NA	NA	NA	NA	0.55237	NA	NA	NA	ALS	ALS.osmotic_1h
MUT3_osmotic_1h	MUT3_osmotic_1h_P14R6C8	E68	P14	osmotic_1h	stress	MUT3	als	0.475632	0.016751	0.0193658	NA	NA	NA	0.0117884	0.0870436	NA	NA	NA	0.228841	0.173894	ALS	ALS.osmotic_1h
MUT3_osmotic_1h	MUT3_osmotic_1h_P14R7C8	E68	P14	osmotic_1h	stress	MUT3	als	0.494119	0.0232222	0.0331009	NA	NA	NA	0.0246189	0.0939293	NA	NA	NA	0.229082	0.16295	ALS	ALS.osmotic_1h
MUT3_osmotic_1h	MUT3_osmotic_1h_P7R2C8	E64	P7	osmotic_1h	stress	MUT3	als	0.989239	0.668399	0.895164	0.872404	NA	0.651756	NA	NA	0.887394	NA	0.896148	NA	NA	ALS	ALS.osmotic_1h
MUT3_osmotic_1h	MUT3_osmotic_1h_P7R3C8	E64	P7	osmotic_1h	stress	MUT3	als	0.989568	0.802134	0.944334	0.855376	NA	0.681222	NA	NA	0.788504	NA	0.90918	NA	NA	ALS	ALS.osmotic_1h
MUT3_osmotic_1h	MUT3_osmotic_1h_P7R4C8	E64	P7	osmotic_1h	stress	MUT3	als	0.989524	0.629641	0.904098	NA	NA	NA	0.716843	NA	NA	NA	NA	0.981434	NA	ALS	ALS.osmotic_1h
MUT3_osmotic_1h	MUT3_osmotic_1h_P7R5C8	E64	P7	osmotic_1h	stress	MUT3	als	0.996754	0.548069	0.82983	NA	NA	NA	0.664675	NA	NA	NA	NA	0.962562	NA	ALS	ALS.osmotic_1h
MUT3_osmotic_1h	MUT3_osmotic_1h_P7R6C8	E64	P7	osmotic_1h	stress	MUT3	als	0.986193	0.580046	0.867002	NA	0.682672	NA	NA	0.534667	NA	0.856989	NA	NA	0.912428	ALS	ALS.osmotic_1h
MUT3_osmotic_1h	MUT3_osmotic_1h_P7R7C8	E64	P7	osmotic_1h	stress	MUT3	als	0.981436	0.672388	0.890435	NA	0.684257	NA	NA	0.585217	NA	0.80491	NA	NA	0.878309	ALS	ALS.osmotic_1h
MUT3_osmotic_2h	MUT3_osmotic_2h_P15R2C8	E68	P15	osmotic_2h	stress	MUT3	als	0.371976	0.0148966	0.0139953	0.0236826	NA	0.00219949	NA	NA	0.0176849	NA	0.225848	NA	NA	ALS	ALS.osmotic_2h
MUT3_osmotic_2h	MUT3_osmotic_2h_P15R3C8	E68	P15	osmotic_2h	stress	MUT3	als	0.337208	0.00406608	0.00817061	0.0130405	NA	0.00421266	NA	NA	0.0178208	NA	0.137675	NA	NA	ALS	ALS.osmotic_2h
MUT3_osmotic_2h	MUT3_osmotic_2h_P15R4C8	E68	P15	osmotic_2h	stress	MUT3	als	0.292264	0.0137862	0.0241793	NA	0.0780289	NA	NA	NA	NA	0.379201	NA	NA	NA	ALS	ALS.osmotic_2h
MUT3_osmotic_2h	MUT3_osmotic_2h_P15R5C8	E68	P15	osmotic_2h	stress	MUT3	als	0.384397	0.00776704	0.00720374	NA	0.157648	NA	NA	NA	NA	0.668585	NA	NA	NA	ALS	ALS.osmotic_2h
MUT3_osmotic_2h	MUT3_osmotic_2h_P15R6C8	E68	P15	osmotic_2h	stress	MUT3	als	0.34242	0.0155224	0.0215696	NA	NA	NA	0.0175152	0.0696748	NA	NA	NA	0.287505	0.167358	ALS	ALS.osmotic_2h
MUT3_osmotic_2h	MUT3_osmotic_2h_P15R7C8	E68	P15	osmotic_2h	stress	MUT3	als	0.359192	0.016349	0.0221784	NA	NA	NA	0.0144173	0.0416538	NA	NA	NA	0.191217	0.100647	ALS	ALS.osmotic_2h
MUT3_osmotic_2h	MUT3_osmotic_2h_P6R2C8	E64	P6	osmotic_2h	stress	MUT3	als	0.489196	0.27725	0.258773	0.354426	NA	0.110036	NA	NA	0.635338	NA	0.315665	NA	NA	ALS	ALS.osmotic_2h
MUT3_osmotic_2h	MUT3_osmotic_2h_P6R3C8	E64	P6	osmotic_2h	stress	MUT3	als	0.504363	0.157319	0.129568	0.232029	NA	0.07239	NA	NA	0.586832	NA	0.204723	NA	NA	ALS	ALS.osmotic_2h
MUT3_osmotic_2h	MUT3_osmotic_2h_P6R4C8	E64	P6	osmotic_2h	stress	MUT3	als	0.560661	0.197387	0.177349	NA	NA	NA	0.210346	NA	NA	NA	NA	0.948562	NA	ALS	ALS.osmotic_2h
MUT3_osmotic_2h	MUT3_osmotic_2h_P6R5C8	E64	P6	osmotic_2h	stress	MUT3	als	0.489615	0.103437	0.0972	NA	NA	NA	0.140695	NA	NA	NA	NA	0.909016	NA	ALS	ALS.osmotic_2h
MUT3_osmotic_2h	MUT3_osmotic_2h_P6R6C8	E64	P6	osmotic_2h	stress	MUT3	als	0.568272	0.128108	0.149653	NA	0.20485	NA	NA	0.107553	NA	0.92855	NA	NA	0.690233	ALS	ALS.osmotic_2h
MUT3_osmotic_2h	MUT3_osmotic_2h_P6R7C8	E64	P6	osmotic_2h	stress	MUT3	als	0.608372	0.306183	0.214174	NA	0.213464	NA	NA	0.127717	NA	0.891879	NA	NA	0.762333	ALS	ALS.osmotic_2h
MUT3_osmotic_6h	MUT3_osmotic_6h_P16R2C8	E68	P16	osmotic_6h	stress	MUT3	als	0.167457	0.0161496	0.0129573	0.0399288	NA	0.0162824	NA	NA	0.0377529	NA	0.277557	NA	NA	ALS	ALS.osmotic_6h
MUT3_osmotic_6h	MUT3_osmotic_6h_P16R3C8	E68	P16	osmotic_6h	stress	MUT3	als	0.167669	0.00236257	0.0048554	0.038739	NA	0.00832701	NA	NA	0.0778701	NA	0.338432	NA	NA	ALS	ALS.osmotic_6h
MUT3_osmotic_6h	MUT3_osmotic_6h_P16R4C8	E68	P16	osmotic_6h	stress	MUT3	als	0.143574	0.00342794	0.00106476	NA	0.147551	NA	NA	NA	NA	0.357479	NA	NA	NA	ALS	ALS.osmotic_6h
MUT3_osmotic_6h	MUT3_osmotic_6h_P16R5C8	E68	P16	osmotic_6h	stress	MUT3	als	0.167571	0.0023484	0.00564644	NA	0.462779	NA	NA	NA	NA	0.789812	NA	NA	NA	ALS	ALS.osmotic_6h
MUT3_osmotic_6h	MUT3_osmotic_6h_P16R6C8	E68	P16	osmotic_6h	stress	MUT3	als	0.160256	0.0074116	0.00678887	NA	NA	NA	0.00424738	0.0423207	NA	NA	NA	0.187622	0.0866097	ALS	ALS.osmotic_6h
MUT3_osmotic_6h	MUT3_osmotic_6h_P16R7C8	E68	P16	osmotic_6h	stress	MUT3	als	0.164934	0.00447253	0.00652978	NA	NA	NA	0.00695726	0.0356875	NA	NA	NA	0.209024	0.0833099	ALS	ALS.osmotic_6h
MUT3_osmotic	MUT3_osmotic_P13R2C8	E68	P13	osmotic	stress	MUT3	als	0.931275	0.962975	0.974099	0.971084	NA	0.963512	NA	NA	0.938854	NA	0.931038	NA	NA	ALS	ALS.osmotic
MUT3_osmotic	MUT3_osmotic_P13R3C8	E68	P13	osmotic	stress	MUT3	als	0.9616	0.990508	0.995185	0.999059	NA	0.989441	NA	NA	0.975627	NA	0.972593	NA	NA	ALS	ALS.osmotic
MUT3_osmotic	MUT3_osmotic_P13R4C8	E68	P13	osmotic	stress	MUT3	als	0.963134	0.998447	0.999703	NA	0.995271	NA	NA	NA	NA	0.987361	NA	NA	NA	ALS	ALS.osmotic
MUT3_osmotic	MUT3_osmotic_P13R5C8	E68	P13	osmotic	stress	MUT3	als	0.925005	0.974021	0.985508	NA	0.952597	NA	NA	NA	NA	0.964282	NA	NA	NA	ALS	ALS.osmotic
MUT3_osmotic	MUT3_osmotic_P13R6C8	E68	P13	osmotic	stress	MUT3	als	0.965429	0.990664	0.991533	NA	NA	NA	0.994828	0.999871	NA	NA	NA	0.982945	0.999667	ALS	ALS.osmotic
MUT3_osmotic	MUT3_osmotic_P13R7C8	E68	P13	osmotic	stress	MUT3	als	0.960217	0.988806	0.988305	NA	NA	NA	0.989374	0.999617	NA	NA	NA	0.969517	0.999675	ALS	ALS.osmotic
MUT3_osmotic	MUT3_osmotic_P1R6C8	E58	P1	osmotic	stress	MUT3	als	0.839057	0.966466	0.979381	0.988349	NA	NA	NA	NA	0.97682	NA	NA	NA	NA	ALS	ALS.osmotic
MUT3_osmotic	MUT3_osmotic_P1R7C8	E58	P1	osmotic	stress	MUT3	als	0.787974	0.947915	0.973725	0.994294	NA	NA	NA	NA	0.960513	NA	NA	NA	NA	ALS	ALS.osmotic
MUT3_osmotic	MUT3_osmotic_P2R6C8	E59	P2	osmotic	stress	MUT3	als	0.684493	0.50923	0.466155	0.778303	NA	NA	NA	NA	0.413797	NA	NA	NA	NA	ALS	ALS.osmotic
MUT3_osmotic	MUT3_osmotic_P2R7C8	E59	P2	osmotic	stress	MUT3	als	0.655373	0.522885	0.473615	0.6337	NA	NA	NA	NA	0.586889	NA	NA	NA	NA	ALS	ALS.osmotic
MUT3_osmotic	MUT3_osmotic_P4R2C8	E64	P4	osmotic	stress	MUT3	als	0.964915	0.961195	0.996845	0.968886	NA	0.999855	NA	NA	0.604184	NA	0.978265	NA	NA	ALS	ALS.osmotic
MUT3_osmotic	MUT3_osmotic_P4R3C8	E64	P4	osmotic	stress	MUT3	als	0.969735	0.943678	0.994702	0.997597	NA	0.999583	NA	NA	0.721077	NA	0.978935	NA	NA	ALS	ALS.osmotic
MUT3_osmotic	MUT3_osmotic_P4R4C8	E64	P4	osmotic	stress	MUT3	als	0.967557	0.940571	0.992739	NA	NA	NA	0.903223	NA	NA	NA	NA	0.900816	NA	ALS	ALS.osmotic
MUT3_osmotic	MUT3_osmotic_P4R5C8	E64	P4	osmotic	stress	MUT3	als	0.961511	0.966352	0.992198	NA	NA	NA	0.941078	NA	NA	NA	NA	0.836442	NA	ALS	ALS.osmotic
MUT3_osmotic	MUT3_osmotic_P4R6C8	E64	P4	osmotic	stress	MUT3	als	0.974742	0.937443	0.996183	NA	0.999869	NA	NA	0.999207	NA	0.966919	NA	NA	0.824122	ALS	ALS.osmotic
MUT3_osmotic	MUT3_osmotic_P4R7C8	E64	P4	osmotic	stress	MUT3	als	0.95761	0.972438	0.997112	NA	0.99993	NA	NA	0.998709	NA	0.972936	NA	NA	0.851594	ALS	ALS.osmotic
MUT3_untreated	MUT3_untreated_P12R2C8	E68	P12	untreated	no_stress	MUT3	als	0.22519	0.00120886	0.00166205	0.0143071	NA	0.00348058	NA	NA	0.0149782	NA	0.113007	NA	NA	ALS	ALS.untreated
MUT3_untreated	MUT3_untreated_P12R3C8	E68	P12	untreated	no_stress	MUT3	als	0.278398	0.018825	0.0243109	0.02446	NA	0.0167119	NA	NA	0.0168142	NA	0.0674902	NA	NA	ALS	ALS.untreated
MUT3_untreated	MUT3_untreated_P12R4C8	E68	P12	untreated	no_stress	MUT3	als	0.292732	0.00189508	0.00357531	NA	0.0690357	NA	NA	NA	NA	0.314369	NA	NA	NA	ALS	ALS.untreated
MUT3_untreated	MUT3_untreated_P12R5C8	E68	P12	untreated	no_stress	MUT3	als	0.280592	0.00364734	0.00141299	NA	0.098965	NA	NA	NA	NA	0.315766	NA	NA	NA	ALS	ALS.untreated
MUT3_untreated	MUT3_untreated_P12R6C8	E68	P12	untreated	no_stress	MUT3	als	0.31837	0.00259673	0.00121611	NA	NA	NA	0.00344501	0.0688175	NA	NA	NA	0.226586	0.115605	ALS	ALS.untreated
MUT3_untreated	MUT3_untreated_P12R7C8	E68	P12	untreated	no_stress	MUT3	als	0.262461	0.00147553	0.00251175	NA	NA	NA	0.00513947	0.0484538	NA	NA	NA	0.181105	0.0795412	ALS	ALS.untreated
MUT3_untreated	MUT3_untreated_P19R5C10	E69	P19	untreated	no_stress	MUT3	als	0.106867	0.0210156	0.021431	0.0485288	NA	0.00729321	NA	NA	0.025919	NA	0.00157537	NA	NA	ALS	ALS.untreated
MUT3_untreated	MUT3_untreated_P19R5C11	E69	P19	untreated	no_stress	MUT3	als	0.124784	0.0292429	0.0341773	0.0359956	NA	0.00519495	NA	NA	0.023272	NA	0.00351895	NA	NA	ALS	ALS.untreated
MUT3_untreated	MUT3_untreated_P19R5C4	E69	P19	untreated	no_stress	MUT3	als	0.102846	0.0191057	0.0241348	NA	0.0162311	NA	NA	NA	NA	0.0338078	NA	NA	NA	ALS	ALS.untreated
MUT3_untreated	MUT3_untreated_P19R5C5	E69	P19	untreated	no_stress	MUT3	als	0.103366	0.0355788	0.0336953	NA	0.00320442	NA	NA	NA	NA	0.0315296	NA	NA	NA	ALS	ALS.untreated
MUT3_untreated	MUT3_untreated_P19R5C6	E69	P19	untreated	no_stress	MUT3	als	0.109235	0.0126221	0.015506	NA	NA	NA	0.0109704	0.00989217	NA	NA	NA	0.00526058	0.130978	ALS	ALS.untreated
MUT3_untreated	MUT3_untreated_P19R5C7	E69	P19	untreated	no_stress	MUT3	als	0.127372	0.00965158	0.0154954	NA	NA	NA	0.0191395	0.022487	NA	NA	NA	0.00705344	0.150362	ALS	ALS.untreated
MUT3_untreated	MUT3_untreated_P19R5C8	E69	P19	untreated	no_stress	MUT3	als	0.113302	0.0239355	0.023839	NA	0.00156334	NA	NA	NA	NA	0.076304	NA	NA	NA	ALS	ALS.untreated
MUT3_untreated	MUT3_untreated_P19R5C9	E69	P19	untreated	no_stress	MUT3	als	0.128754	0.0246269	0.0174185	NA	0.0158736	NA	NA	NA	NA	0.0810002	NA	NA	NA	ALS	ALS.untreated
MUT3_untreated	MUT3_untreated_P1R2C8	E58	P1	untreated	no_stress	MUT3	als	0.21751	0.0143252	0.0167952	0.00482723	NA	NA	NA	NA	0.0135527	NA	NA	NA	NA	ALS	ALS.untreated
MUT3_untreated	MUT3_untreated_P1R3C8	E58	P1	untreated	no_stress	MUT3	als	0.200548	0.0201011	0.0155771	0.0144159	NA	NA	NA	NA	0.0202776	NA	NA	NA	NA	ALS	ALS.untreated
MUT3_untreated	MUT3_untreated_P21R5C10	E69	P21	untreated	no_stress	MUT3	als	0.215339	0.0080963	0.00832637	NA	0.00640563	NA	NA	NA	NA	0.179866	NA	NA	NA	ALS	ALS.untreated
MUT3_untreated	MUT3_untreated_P21R5C11	E69	P21	untreated	no_stress	MUT3	als	0.315061	0.0137662	0.0140207	NA	0.00626028	NA	NA	NA	NA	0.115622	NA	NA	NA	ALS	ALS.untreated
MUT3_untreated	MUT3_untreated_P21R5C6	E69	P21	untreated	no_stress	MUT3	als	0.240787	0.0236308	0.00942707	NA	NA	NA	NA	0.0155222	NA	NA	NA	NA	0.085451	ALS	ALS.untreated
MUT3_untreated	MUT3_untreated_P21R5C7	E69	P21	untreated	no_stress	MUT3	als	0.277502	0.0484913	0.0569885	NA	NA	NA	NA	0.0530689	NA	NA	NA	NA	0.0813912	ALS	ALS.untreated
MUT3_untreated	MUT3_untreated_P21R5C8	E69	P21	untreated	no_stress	MUT3	als	0.294295	0.00531228	0.00805902	0.0123206	NA	0.00971326	NA	NA	0.129587	NA	0.0647222	NA	NA	ALS	ALS.untreated
MUT3_untreated	MUT3_untreated_P21R5C9	E69	P21	untreated	no_stress	MUT3	als	0.263701	0.0535857	0.025364	0.0480235	NA	0.0167351	NA	NA	0.0990623	NA	0.143546	NA	NA	ALS	ALS.untreated
MUT3_untreated	MUT3_untreated_P2R2C8	E59	P2	untreated	no_stress	MUT3	als	0.329175	0.422741	0.248422	0.453848	NA	NA	NA	NA	0.509494	NA	NA	NA	NA	ALS	ALS.untreated
MUT3_untreated	MUT3_untreated_P2R3C8	E59	P2	untreated	no_stress	MUT3	als	0.240587	0.0816116	0.0663454	0.399427	NA	NA	NA	NA	0.29684	NA	NA	NA	NA	ALS	ALS.untreated
MUT3_untreated	MUT3_untreated_P3R2C8	E64	P3	untreated	no_stress	MUT3	als	0.142819	0.110162	0.0915231	0.153009	NA	0.179032	NA	NA	0.251046	NA	0.340751	NA	NA	ALS	ALS.untreated
MUT3_untreated	MUT3_untreated_P3R3C8	E64	P3	untreated	no_stress	MUT3	als	0.129896	0.0349431	0.0144163	0.0691309	NA	0.0377428	NA	NA	0.204843	NA	0.0576368	NA	NA	ALS	ALS.untreated
MUT3_untreated	MUT3_untreated_P3R4C8	E64	P3	untreated	no_stress	MUT3	als	0.17303	0.101745	0.0424722	NA	NA	NA	0.133314	NA	NA	NA	NA	0.525897	NA	ALS	ALS.untreated
MUT3_untreated	MUT3_untreated_P3R5C8	E64	P3	untreated	no_stress	MUT3	als	0.156945	0.0128532	0.00705009	NA	NA	NA	0.0373837	NA	NA	NA	NA	0.410707	NA	ALS	ALS.untreated
MUT3_untreated	MUT3_untreated_P3R6C8	E64	P3	untreated	no_stress	MUT3	als	0.141791	0.0878045	0.0145751	NA	0.384499	NA	NA	0.0989571	NA	0.837398	NA	NA	0.35129	ALS	ALS.untreated
MUT3_untreated	MUT3_untreated_P3R7C8	E64	P3	untreated	no_stress	MUT3	als	0.149394	0.0404207	0.0151985	NA	0.0858607	NA	NA	0.0780944	NA	0.669079	NA	NA	0.422711	ALS	ALS.untreated
MUT3_untreated	MUT3_untreated_P8R2C8	E66	P8	untreated	no_stress	MUT3	als	0.062695	0.000119263	0.000116772	0.00151421	NA	0.000301221	NA	NA	0.0429565	NA	0.0353515	NA	NA	ALS	ALS.untreated
MUT3_untreated	MUT3_untreated_P8R3C8	E66	P8	untreated	no_stress	MUT3	als	0.0722444	1.45696e-05	2.69735e-05	0.00205204	NA	0.000124688	NA	NA	0.0328577	NA	0.00897083	NA	NA	ALS	ALS.untreated
MUT3_untreated	MUT3_untreated_P8R4C8	E66	P8	untreated	no_stress	MUT3	als	0.135326	4.59656e-05	0.000265318	NA	NA	NA	0.000102845	NA	NA	NA	NA	0.0342992	NA	ALS	ALS.untreated
MUT3_untreated	MUT3_untreated_P8R5C8	E66	P8	untreated	no_stress	MUT3	als	0.139806	2.93852e-05	0.000109754	NA	NA	NA	3.03032e-05	NA	NA	NA	NA	0.0278127	NA	ALS	ALS.untreated
MUT3_untreated	MUT3_untreated_P8R6C8	E66	P8	untreated	no_stress	MUT3	als	0.105057	6.10179e-06	2.45903e-05	NA	0.000246002	NA	NA	0.000504678	NA	0.00216288	NA	NA	0.00283311	ALS	ALS.untreated
MUT3_untreated	MUT3_untreated_P8R7C8	E66	P8	untreated	no_stress	MUT3	als	0.0988344	2.08723e-05	0.000105741	NA	0.000211298	NA	NA	0.000492466	NA	0.00273888	NA	NA	0.00573718	ALS	ALS.untreated
MUT3_untreated	MUT3_untreated_P9R2C8	E67	P9	untreated	no_stress	MUT3	als	0.0882026	6.90128e-05	0.000170967	8.20931e-05	NA	0.000655649	NA	NA	0.00587221	NA	0.0773321	NA	NA	ALS	ALS.untreated
MUT3_untreated	MUT3_untreated_P9R3C8	E67	P9	untreated	no_stress	MUT3	als	0.0918918	0.00974111	0.00309643	0.00115185	NA	0.00137494	NA	NA	0.0182517	NA	0.073933	NA	NA	ALS	ALS.untreated
MUT3_untreated	MUT3_untreated_P9R4C8	E67	P9	untreated	no_stress	MUT3	als	0.107344	0.00260998	0.0017612	NA	0.000462333	NA	NA	NA	NA	0.029526	NA	NA	NA	ALS	ALS.untreated
MUT3_untreated	MUT3_untreated_P9R5C8	E67	P9	untreated	no_stress	MUT3	als	0.104305	0.00254492	0.0021886	NA	0.00140817	NA	NA	NA	NA	0.220286	NA	NA	NA	ALS	ALS.untreated
MUT3_untreated	MUT3_untreated_P9R6C8	E67	P9	untreated	no_stress	MUT3	als	0.126753	0.0203951	0.00892788	NA	NA	NA	0.00418195	0.00734122	NA	NA	NA	0.0796241	0.0477536	ALS	ALS.untreated
MUT3_untreated	MUT3_untreated_P9R7C8	E67	P9	untreated	no_stress	MUT3	als	0.148377	0.0191775	0.0155587	NA	NA	NA	0.0443508	0.0423849	NA	NA	NA	0.108631	0.0695005	ALS	ALS.untreated
MUT4_osmotic_1h	MUT4_osmotic_1h_P14R2C9	E68	P14	osmotic_1h	stress	MUT4	als	0.260981	0.0226065	0.0325167	0.00204541	NA	0.000127485	NA	NA	0.00153069	NA	0.0393895	NA	NA	ALS	ALS.osmotic_1h
MUT4_osmotic_1h	MUT4_osmotic_1h_P14R3C9	E68	P14	osmotic_1h	stress	MUT4	als	0.302642	0.00979086	0.0274395	0.00152286	NA	0.000831341	NA	NA	0.0048881	NA	0.0809984	NA	NA	ALS	ALS.osmotic_1h
MUT4_osmotic_1h	MUT4_osmotic_1h_P14R4C9	E68	P14	osmotic_1h	stress	MUT4	als	0.236097	0.0192747	0.0161316	NA	0.0114812	NA	NA	NA	NA	0.376442	NA	NA	NA	ALS	ALS.osmotic_1h
MUT4_osmotic_1h	MUT4_osmotic_1h_P14R5C9	E68	P14	osmotic_1h	stress	MUT4	als	0.242907	0.0116905	0.0103198	NA	0.0271772	NA	NA	NA	NA	0.482265	NA	NA	NA	ALS	ALS.osmotic_1h
MUT4_osmotic_1h	MUT4_osmotic_1h_P14R6C9	E68	P14	osmotic_1h	stress	MUT4	als	0.265008	0.0101788	0.0213497	NA	NA	NA	0.00163216	0.0124444	NA	NA	NA	0.0967618	0.0440628	ALS	ALS.osmotic_1h
MUT4_osmotic_1h	MUT4_osmotic_1h_P14R7C9	E68	P14	osmotic_1h	stress	MUT4	als	0.244993	0.023212	0.0294651	NA	NA	NA	0.0113697	0.0338113	NA	NA	NA	0.094943	0.0960873	ALS	ALS.osmotic_1h
MUT4_osmotic_1h	MUT4_osmotic_1h_P7R2C9	E64	P7	osmotic_1h	stress	MUT4	als	0.892579	0.882976	0.894458	0.907323	NA	0.859754	NA	NA	0.953617	NA	0.686508	NA	NA	ALS	ALS.osmotic_1h
MUT4_osmotic_1h	MUT4_osmotic_1h_P7R3C9	E64	P7	osmotic_1h	stress	MUT4	als	0.943887	0.866837	0.909264	0.881918	NA	0.915762	NA	NA	0.95371	NA	0.818852	NA	NA	ALS	ALS.osmotic_1h
MUT4_osmotic_1h	MUT4_osmotic_1h_P7R4C9	E64	P7	osmotic_1h	stress	MUT4	als	0.9612	0.684338	0.795061	NA	NA	NA	0.873913	NA	NA	NA	NA	0.982618	NA	ALS	ALS.osmotic_1h
MUT4_osmotic_1h	MUT4_osmotic_1h_P7R5C9	E64	P7	osmotic_1h	stress	MUT4	als	0.958023	0.746168	0.79414	NA	NA	NA	0.893745	NA	NA	NA	NA	0.990243	NA	ALS	ALS.osmotic_1h
[truncated: 78 more rows]

## Sheet: Table S6 HS_classifiers
ID1	ID2	experiment	plate	condition	stress_label	cell_line	als_label	HS_DAPI	HS_BIII	HS_DAPI:BIII	HS_DAPI:BIII:SFPQ	HS_DAPI:BIII:FUS	HS_DAPI:BIII:TDP43	HS_DAPI:BIII:hnRNPK	HS_DAPI:BIII:hnRNPA1	HS_SFPQ	HS_FUS	HS_TDP43	HS_hnRNPK	HS_hnRNPA1
[truncated: 4,747 more rows]

[truncated: 1 more sheets: Table S7 OX_classifiers]
